# Supplementary material for: Large-scale transcriptome-wide association study identifies new prostate cancer risk regions
Source: Nat Commun. 2018 Oct 4;9:4079. doi: 10.1038/s41467-018-06302-1 (PMC6172280; doi:10.1038/s41467-018-06302-1)
Supplement: Supplementary file 3 — Supplementary Data 1 [file 41467_2018_6302_MOESM3_ESM.xlsx]

## Sheet: Supplementary Data 1
Expression Reference Panel	Number of gene models	Sample size	Number of unique genes with significant PrCa association	Total expression or alternative splicing
CMC.BRAIN.RNASEQ	5312	452	40	total
GTEx.Adipose_Subcutaneous	3289	298	28	total
GTEx.Adipose_Visceral_Omentum	1842	185	13	total
GTEx.Adrenal_Gland	1306	126	7	total
GTEx.Artery_Aorta	2755	197	14	total
GTEx.Artery_Coronary	1028	118	6	total
GTEx.Artery_Tibial	3534	285	24	total
GTEx.Brain_Caudate_basal_ganglia	817	100	7	total
GTEx.Brain_Cerebellar_Hemisphere	1348	89	11	total
GTEx.Brain_Cerebellum	1799	103	13	total
GTEx.Brain_Cortex	924	96	8	total
GTEx.Brain_Frontal_Cortex_BA9	815	92	7	total
GTEx.Brain_Hippocampus	431	81	2	total
GTEx.Brain_Hypothalamus	498	81	2	total
GTEx.Brain_Nucleus_accumbens_basal_ganglia	744	93	3	total
GTEx.Brain_Putamen_basal_ganglia	524	82	9	total
GTEx.Breast_Mammary_Tissue	1808	183	13	total
GTEx.Cells_EBV-transformed_lymphocytes	1301	114	10	total
GTEx.Cells_Transformed_fibroblasts	3982	272	25	total
GTEx.Colon_Sigmoid	1306	124	10	total
GTEx.Colon_Transverse	1883	169	17	total
GTEx.Esophagus_Gastroesophageal_Junction	1282	127	8	total
GTEx.Esophagus_Mucosa	3089	241	29	total
GTEx.Esophagus_Muscularis	2984	218	26	total
GTEx.Heart_Atrial_Appendage	1425	159	11	total
GTEx.Heart_Left_Ventricle	1405	190	9	total
GTEx.Liver	588	97	6	total
GTEx.Lung	2700	278	15	total
GTEx.Muscle_Skeletal	2700	361	15	total
GTEx.Nerve_Tibial	4102	256	39	total
GTEx.Ovary	797	85	4	total
GTEx.Pancreas	1495	149	10	total
GTEx.Pituitary	995	87	4	total
GTEx.Prostate	710	87	6	total
GTEx.Skin_Not_Sun_Exposed_Suprapubic	2254	196	12	total
GTEx.Skin_Sun_Exposed_Lower_leg	3426	302	27	total
GTEx.Small_Intestine_Terminal_Ileum	393	77	1	total
GTEx.Spleen	1230	89	6	total
GTEx.Stomach	1322	170	14	total
GTEx.Testis	2921	157	23	total
GTEx.Thyroid	3791	278	28	total
GTEx.Uterus	466	70	1	total
GTEx.Vagina	501	79	3	total
GTEx.Whole_Blood	1820	338	16	total
METSIM.ADIPOSE.RNASEQ	4564	563	35	total
NTR.BLOOD.RNAARR	2372	1247	25	total
YFS.BLOOD.RNAARR	4597	1264	68	total
TCGA.PRAD_SP.TUMOR	14641	483	43	total
TCGA.PRAD.TUMOR	3354	483	35	splicing
Total	91175	4458	217	-
