# Supplementary material for: Large-scale transcriptome-wide association study identifies new prostate cancer risk regions
Source: Nat Commun. 2018 Oct 4;9:4079. doi: 10.1038/s41467-018-06302-1 (PMC6172280; doi:10.1038/s41467-018-06302-1)
Supplement: Supplementary file 4 — Supplementary Data 2 [file 41467_2018_6302_MOESM4_ESM.xlsx]

## Sheet: Supplementary Data 3
Gene	Exon/Exon Junction	Chr	Tx Start	Tx End	Reference Panel	Expression SNP heritability	Best GWAS SNP	GWAS Z	TWAS P	Permutation P
GRHL3	GRHL3	1	24600000	24700000	TCGA.PRAD.TUMOR	0.0659	rs11589294	4.33	9.38e-10	0.0001
GRHL3	chr1:24668763:24669184	1	24700000	24700000	TCGA.PRAD_SP.TUMOR	0.0488	rs11589294	4.33	3.08e-07	0.031746
ANXA9	ANXA9	1	151000000	151000000	GTEx.Skin_Not_Sun_Exposed_Suprapubic	0.1114	rs4379678	-7.28	2.55e-07	0.0827586
ARNT	ARNT	1	151000000	151000000	GTEx.Brain_Hippocampus	0.142	rs4379678	-7.28	4.13e-07	0.129032
ARNT	ARNT	1	151000000	151000000	GTEx.Whole_Blood	0.1406	rs4379678	-7.28	1.24e-11	0.0143713
ARNT	ARNT	1	151000000	151000000	METSIM.ADIPOSE.RNASEQ	0.1456	rs4379678	-7.28	8.69e-08	0.0638298
ARNT	ARNT	1	151000000	151000000	NTR.BLOOD.RNAARR	0.04177	rs4379678	-7.28	5.77e-09	0.0594059
CERS2	CERS2	1	151000000	151000000	CMC.BRAIN.RNASEQ	0.0392	rs4379678	-7.28	4.75e-08	0.00277072
CTSK	CTSK	1	151000000	151000000	CMC.BRAIN.RNASEQ	0.124	rs4379678	-7.28	5.11e-09	0.0415225
CTSK	CTSK	1	151000000	151000000	GTEx.Heart_Atrial_Appendage	0.1336	rs4379678	-7.28	1.02e-13	0.0209424
CTSK	CTSK	1	151000000	151000000	GTEx.Whole_Blood	0.1156	rs4379678	-7.28	8.49e-09	0.123711
CTSK	CTSK	1	151000000	151000000	YFS.BLOOD.RNAARR	0.44736	rs4379678	-7.28	1.73e-08	0.0895522
CTSS	CTSS	1	151000000	151000000	CMC.BRAIN.RNASEQ	0.0402	rs4379678	-7.28	1.42e-07	0.0705882
CTSS	CTSS	1	151000000	151000000	GTEx.Brain_Cerebellum	0.232	rs4379678	-7.28	4.94e-11	0.0625
CTSS	CTSS	1	151000000	151000000	GTEx.Brain_Cortex	0.168	rs4379678	-7.28	6.94e-12	0.0344828
CTSS	CTSS	1	151000000	151000000	GTEx.Esophagus_Mucosa	0.0993	rs4379678	-7.28	4.65e-10	0.0574163
CTSS	CTSS	1	151000000	151000000	GTEx.Esophagus_Muscularis	0.0492	rs4379678	-7.28	8.8e-08	0.0449438
ENSA	ENSA	1	151000000	151000000	YFS.BLOOD.RNAARR	0.02271	rs4379678	-7.28	3.59e-10	0.0909091
C1orf43	C1orf43	1	154000000	154000000	NTR.BLOOD.RNAARR	0.01169	rs10127983	7.42	3.46e-08	0.196721
C1orf43	chr1:154187050:154192312	1	154000000	154000000	TCGA.PRAD_SP.TUMOR	0.0304	rs10127983	7.42	2.56e-12	0.00419287
CREB3L4	CREB3L4	1	154000000	154000000	GTEx.Artery_Tibial	0.1008	rs10127983	7.42	4.54e-09	0.148148
CREB3L4	CREB3L4	1	154000000	154000000	GTEx.Cells_Transformed_fibroblasts	0.0598	rs10127983	7.424	6.83e-08	0.131868
CREB3L4	CREB3L4	1	154000000	154000000	GTEx.Muscle_Skeletal	0.0335	rs10127983	7.42	6.6e-13	0.0100418
CREB3L4	chr1:153941175:153941810	1	154000000	154000000	TCGA.PRAD_SP.TUMOR	0.2199	rs10127983	7.42	2.77e-11	0.0286396
GATAD2B	chr1:153791398:153792082	1	154000000	154000000	TCGA.PRAD_SP.TUMOR	0.0341	rs10127983	7.42	2.42e-10	0.0634921
GATAD2B	chr1:153792211:153800489	1	154000000	154000000	TCGA.PRAD_SP.TUMOR	0.0314	rs10127983	7.42	2.56e-10	0.0170455
HAX1	HAX1	1	154000000	154000000	GTEx.Heart_Left_Ventricle	0.0918	rs10127983	7.42	1.16e-08	0.10084
RP11-422P24.10	RP11-422P24.10	1	154000000	154000000	GTEx.Colon_Transverse	0.0908	rs10127983	7.42	1.03e-12	0.166667
RP11-422P24.10	RP11-422P24.10	1	154000000	154000000	GTEx.Esophagus_Mucosa	0.0774	rs10127983	7.42	2.05e-08	0.110092
RP11-422P24.10	RP11-422P24.10	1	154000000	154000000	GTEx.Muscle_Skeletal	0.0341	rs10127983	7.42	3.35e-12	0.0266667
RP11-422P24.10	RP11-422P24.10	1	154000000	154000000	GTEx.Skin_Not_Sun_Exposed_Suprapubic	0.0735	rs10127983	7.42	3.26e-10	0.108108
RP11-422P24.10	RP11-422P24.10	1	154000000	154000000	GTEx.Skin_Sun_Exposed_Lower_leg	0.0345	rs10127983	7.42	2.75e-09	0.0612245
RP11-422P24.10	RP11-422P24.10	1	154000000	154000000	GTEx.Testis	0.1245	rs10127983	7.42	2.78e-11	0.0383387
SLC39A1	SLC39A1	1	154000000	154000000	NTR.BLOOD.RNAARR	0.01884	rs10127983	7.42	9.36e-13	0.0576923
TPM3	TPM3	1	154000000	154000000	NTR.BLOOD.RNAARR	0.01172	rs10127983	7.42	3.54e-13	0.0036855
ADAM15	ADAM15	1	155000000	155000000	GTEx.Skin_Sun_Exposed_Lower_leg	0.1391	rs3753639	-6.66	1.86e-09	0.0337079
DCST2	DCST2	1	155000000	155000000	GTEx.Brain_Cerebellar_Hemisphere	0.4495	rs3753639	-6.66	1.54e-13	0.0002
DCST2	DCST2	1	155000000	155000000	GTEx.Brain_Cerebellum	0.482	rs3753639	-6.66	5.12e-09	0.0174927
DCST2	DCST2	1	155000000	155000000	GTEx.Brain_Nucleus_accumbens_basal_ganglia	0.284	rs3753639	-6.66	2.61e-08	0.0265487
DCST2	DCST2	1	155000000	155000000	GTEx.Brain_Putamen_basal_ganglia	0.557	rs3753639	-6.66	6.89e-09	0.0375
DCST2	DCST2	1	155000000	155000000	GTEx.Thyroid	0.1584	rs3753639	-6.66	1.07e-09	0.0306122
DCST2	DCST2	1	155000000	155000000	METSIM.ADIPOSE.RNASEQ	0.0392	rs3753639	-6.66	6.61e-09	0.0489796
FLAD1	chr1:154963004:154965189	1	155000000	155000000	TCGA.PRAD_SP.TUMOR	0.0453	rs3753639	-6.66	4.6e-08	0.016129
KCNN3	KCNN3	1	155000000	155000000	GTEx.Pituitary	0.415	rs3753639	-6.66	9.99e-10	0.00471513
PBXIP1	PBXIP1	1	155000000	155000000	GTEx.Adipose_Subcutaneous	0.064	rs3753639	-6.66	1.57e-10	0.00686106
PBXIP1	PBXIP1	1	155000000	155000000	GTEx.Nerve_Tibial	0.0774	rs3753639	-6.66	1.07e-11	0.0009
PBXIP1	PBXIP1	1	155000000	155000000	YFS.BLOOD.RNAARR	0.03504	rs3753639	-6.66	2.06e-10	0.00296443
RP11-307C12.11	RP11-307C12.11	1	155000000	155000000	GTEx.Adipose_Subcutaneous	0.092	rs3753639	-6.66	9.66e-10	0.0116618
RP11-307C12.11	RP11-307C12.11	1	155000000	155000000	GTEx.Colon_Transverse	0.1482	rs3753639	-6.66	6.57e-09	0.0430108
RP11-307C12.11	RP11-307C12.11	1	155000000	155000000	GTEx.Skin_Sun_Exposed_Lower_leg	0.2157	rs3753639	-6.66	3.04e-09	0.0481928
ZBTB7B	ZBTB7B	1	155000000	155000000	CMC.BRAIN.RNASEQ	0.0604	rs3753639	-6.66	2.02e-10	0.00367534
ZBTB7B	ZBTB7B	1	155000000	155000000	NTR.BLOOD.RNAARR	0.01683	rs3753639	-6.66	4.42e-07	0.11215
MDM4	MDM4	1	204000000	205000000	GTEx.Adipose_Subcutaneous	0.0887	rs4245739	-10.15	9.79e-19	0.02746
MDM4	MDM4	1	204000000	205000000	GTEx.Esophagus_Muscularis	0.1405	rs4245739	-10.15	4.1e-20	0.00489396
MDM4	MDM4	1	204000000	205000000	GTEx.Nerve_Tibial	0.1136	rs4245739	-10.15	1.48e-19	0.0203046
MDM4	MDM4	1	204000000	205000000	YFS.BLOOD.RNAARR	0.11946	rs4245739	-10.15	1.11e-16	0.00228702
PIK3C2B	PIK3C2B	1	204000000	204000000	GTEx.Skin_Sun_Exposed_Lower_leg	0.2047	rs4245739	-10.15	2.58e-12	0.0268456
PIK3C2B	PIK3C2B	1	204000000	204000000	GTEx.Testis	0.1657	rs4245739	-10.15	1.19e-21	0.00794176
PIK3C2B	PIK3C2B	1	204000000	204000000	METSIM.ADIPOSE.RNASEQ	0.1057	rs4245739	-10.15	3.07e-07	0.046875
RP11-430C7.5	RP11-430C7.5	1	205000000	205000000	GTEx.Esophagus_Muscularis	0.2014	rs4245739	-10.15	7.65e-14	0.00478851
NUCKS1	NUCKS1	1	206000000	206000000	GTEx.Adipose_Subcutaneous	0.1051	rs823121	-5.9	4.99e-09	0.00659341
NUCKS1	NUCKS1	1	206000000	206000000	GTEx.Artery_Aorta	0.1421	rs823121	-5.9	2.07e-08	0.00274035
NUCKS1	NUCKS1	1	206000000	206000000	GTEx.Artery_Tibial	0.1308	rs823121	-5.9	4.42e-08	0.00777202
NUCKS1	NUCKS1	1	206000000	206000000	GTEx.Brain_Caudate_basal_ganglia	0.2519	rs823121	-5.9	1.93e-09	0.0008
NUCKS1	NUCKS1	1	206000000	206000000	GTEx.Brain_Cerebellum	0.222	rs823121	-5.9	2.14e-09	0.00165221
NUCKS1	NUCKS1	1	206000000	206000000	GTEx.Brain_Putamen_basal_ganglia	0.404	rs823121	-5.9	2.59e-08	0.0362538
NUCKS1	NUCKS1	1	206000000	206000000	GTEx.Breast_Mammary_Tissue	0.145	rs823121	-5.9	1.45e-07	0.021978
NUCKS1	NUCKS1	1	206000000	206000000	GTEx.Esophagus_Mucosa	0.1213	rs823121	-5.9	2.4e-10	0.0002
NUCKS1	NUCKS1	1	206000000	206000000	GTEx.Esophagus_Muscularis	0.2114	rs823121	-5.9	1.23e-08	0.00275989
NUCKS1	NUCKS1	1	206000000	206000000	GTEx.Heart_Atrial_Appendage	0.1209	rs823121	-5.9	2.81e-09	0.00334076
NUCKS1	NUCKS1	1	206000000	206000000	GTEx.Heart_Left_Ventricle	0.1041	rs823121	-5.9	3.61e-09	0.00262066
NUCKS1	NUCKS1	1	206000000	206000000	GTEx.Lung	0.0943	rs823121	-5.9	1e-08	0.0135135
NUCKS1	NUCKS1	1	206000000	206000000	GTEx.Nerve_Tibial	0.2457	rs823121	-5.9	1.11e-08	0.0006
NUCKS1	NUCKS1	1	206000000	206000000	GTEx.Pituitary	0.263	rs823121	-5.9	1.32e-07	0.0483871
NUCKS1	NUCKS1	1	206000000	206000000	GTEx.Prostate	0.378	rs823121	-5.9	9.57e-09	0.00481541
NUCKS1	NUCKS1	1	206000000	206000000	GTEx.Skin_Not_Sun_Exposed_Suprapubic	0.199	rs823121	-5.9	1.38e-08	0.00234238
NUCKS1	NUCKS1	1	206000000	206000000	GTEx.Skin_Sun_Exposed_Lower_leg	0.2019	rs823121	-5.9	4.77e-09	0.00408859
NUCKS1	NUCKS1	1	206000000	206000000	GTEx.Stomach	0.208	rs823121	-5.9	2.29e-09	0.00220832
NUCKS1	NUCKS1	1	206000000	206000000	GTEx.Testis	0.1575	rs823121	-5.9	3.84e-10	0.0001
NUCKS1	NUCKS1	1	206000000	206000000	GTEx.Thyroid	0.2589	rs823121	-5.9	3.4e-10	0.0004
NUCKS1	NUCKS1	1	206000000	206000000	METSIM.ADIPOSE.RNASEQ	0.049	rs823121	-5.9	2.97e-10	0.001
NUCKS1	NUCKS1	1	206000000	206000000	YFS.BLOOD.RNAARR	0.14838	rs823121	-5.9	5.73e-10	0.001
NUCKS1	chr1:205688804:205689629	1	206000000	206000000	TCGA.PRAD_SP.TUMOR	0.0719	rs823121	-5.9	4.15e-07	0.0497925
PM20D1	PM20D1	1	206000000	206000000	CMC.BRAIN.RNASEQ	0.2698	rs823121	-5.9	5.47e-08	0.0097561
PM20D1	PM20D1	1	206000000	206000000	METSIM.ADIPOSE.RNASEQ	0.2545	rs823121	-5.9	3.36e-08	0.0208333
PM20D1	PM20D1	1	206000000	206000000	TCGA.PRAD.TUMOR	0.1306	rs823121	-5.9	6.62e-08	0.0192616
RAB7L1	RAB7L1	1	206000000	206000000	CMC.BRAIN.RNASEQ	0.0685	rs823121	-5.9	7.41e-10	0.0002
RAB7L1	RAB7L1	1	206000000	206000000	GTEx.Adipose_Subcutaneous	0.1956	rs823121	-5.9	3.31e-07	0.0091047
RAB7L1	RAB7L1	1	206000000	206000000	GTEx.Artery_Aorta	0.4306	rs823121	-5.9	9.34e-08	0.00601202
RAB7L1	RAB7L1	1	206000000	206000000	GTEx.Artery_Tibial	0.2866	rs823121	-5.9	2.33e-09	0.0004
RAB7L1	RAB7L1	1	206000000	206000000	GTEx.Cells_Transformed_fibroblasts	0.2967	rs823121	-5.9	8.65e-10	0.0006
RAB7L1	RAB7L1	1	206000000	206000000	GTEx.Esophagus_Mucosa	0.2587	rs823121	-5.9	6.87e-08	0.0015446
RAB7L1	RAB7L1	1	206000000	206000000	GTEx.Heart_Atrial_Appendage	0.1996	rs823121	-5.9	9.5e-10	0.0001
RAB7L1	RAB7L1	1	206000000	206000000	GTEx.Heart_Left_Ventricle	0.3343	rs823121	-5.9	1.25e-07	0.00181406
RAB7L1	RAB7L1	1	206000000	206000000	GTEx.Lung	0.343	rs823121	-5.9	2.76e-07	0.00148203
RAB7L1	RAB7L1	1	206000000	206000000	GTEx.Nerve_Tibial	0.3526	rs823121	-5.9	3.28e-07	0.001
RAB7L1	RAB7L1	1	206000000	206000000	GTEx.Stomach	0.2172	rs823121	-5.9	1.62e-07	0.00921659
RAB7L1	RAB7L1	1	206000000	206000000	METSIM.ADIPOSE.RNASEQ	0.0809	rs823121	-5.9	1.83e-08	0.00248602
RAB7L1	RAB7L1	1	206000000	206000000	YFS.BLOOD.RNAARR	0.06392	rs823121	-5.9	1.98e-10	0.0003
RAB7L1	RAB7L1	1	206000000	206000000	TCGA.PRAD.TUMOR	0.1002	rs823121	-5.9	3.17e-09	0.00133944
RAB7L1	chr1:205739982:205740600	1	206000000	206000000	TCGA.PRAD_SP.TUMOR	0.0774	rs823121	-5.9	1.09e-08	0.0161074
RAB7L1	chr1:205740781:205741624	1	206000000	206000000	TCGA.PRAD_SP.TUMOR	0.0844	rs823121	-5.9	2.48e-08	0.00449102
RAB7L1	chr1:205741695:205743961	1	206000000	206000000	TCGA.PRAD_SP.TUMOR	0.0639	rs823121	-5.9	5.69e-08	0.00643432
SLC26A9	SLC26A9	1	206000000	206000000	CMC.BRAIN.RNASEQ	0.134	rs823121	-5.9	1.46e-07	0.0444444
SLC41A1	SLC41A1	1	206000000	206000000	GTEx.Nerve_Tibial	0.121	rs823121	-5.9	1.75e-10	0.0003
SLC41A1	SLC41A1	1	206000000	206000000	GTEx.Pancreas	0.2412	rs823121	-5.9	4.79e-08	0.0289855
SLC41A1	SLC41A1	1	206000000	206000000	YFS.BLOOD.RNAARR	0.05561	rs823121	-5.9	2.58e-08	0.00141911
GRHL1	GRHL1	2	10100000	10100000	GTEx.Skin_Sun_Exposed_Lower_leg	0.2802	rs7575106	6.23	6.69e-10	0.0001
GRHL1	GRHL1	2	10100000	10100000	TCGA.PRAD.TUMOR	0.11	rs7575106	6.23	1.16e-09	0.0003
GRHL1	chr2:10101565:10102584	2	10100000	10100000	TCGA.PRAD_SP.TUMOR	0.096	rs7575106	6.23	8.65e-10	0.00141309
GRHL1	chr2:10104475:10105416	2	10100000	10100000	TCGA.PRAD_SP.TUMOR	0.1047	rs7575106	6.23	3.85e-08	0.0008
GRHL1	chr2:10105510:10126252	2	10100000	10100000	TCGA.PRAD_SP.TUMOR	0.106	rs7575106	6.23	6.46e-09	0.0005
GRHL1	chr2:10136098:10136444	2	10100000	10100000	TCGA.PRAD_SP.TUMOR	0.0905	rs7575106	6.23	1.63e-10	0.0002
NOL10	NOL10	2	10700000	10800000	CMC.BRAIN.RNASEQ	0.0974	rs1990613	-8.56	6.48e-14	0.0181269
NOL10	NOL10	2	10700000	10800000	GTEx.Testis	0.5105	rs1990613	-8.56	6.54e-11	0.0218182
NOL10	chr2:10824738:10829922	2	10800000	10800000	TCGA.PRAD_SP.TUMOR	0.0848	rs1990613	-8.56	5.08e-13	0.0001
ATP6V1C2	ATP6V1C2	2	10900000	10900000	CMC.BRAIN.RNASEQ	0.2115	rs1990613	-8.56	3.91e-08	0.0273973
C2orf43	C2orf43	2	20900000	21000000	CMC.BRAIN.RNASEQ	0.5716	rs9306894	9.48	2.12e-09	0.0115274
C2orf43	C2orf43	2	20900000	21000000	GTEx.Adipose_Subcutaneous	0.2607	rs9306894	9.48	1.43e-11	0.00439722
C2orf43	C2orf43	2	20900000	21000000	GTEx.Adipose_Visceral_Omentum	0.3796	rs9306894	9.48	1.04e-10	0.0101781
C2orf43	C2orf43	2	20900000	21000000	GTEx.Adrenal_Gland	0.3899	rs9306894	9.48	2.11e-09	0.0085531
C2orf43	C2orf43	2	20900000	21000000	GTEx.Artery_Aorta	0.3027	rs9306894	9.48	1.03e-07	0.00939702
C2orf43	C2orf43	2	20900000	21000000	GTEx.Artery_Coronary	0.2874	rs9306894	9.48	4.2e-09	0.00720288
C2orf43	C2orf43	2	20900000	21000000	GTEx.Artery_Tibial	0.1808	rs9306894	9.48	6.04e-12	0.00487805
C2orf43	C2orf43	2	20900000	21000000	GTEx.Brain_Frontal_Cortex_BA9	0.3928	rs9306894	9.48	7.15e-11	0.00730816
C2orf43	C2orf43	2	20900000	21000000	GTEx.Brain_Hippocampus	0.564	rs9306894	9.48	3.54e-07	0.0115274
C2orf43	C2orf43	2	20900000	21000000	GTEx.Brain_Nucleus_accumbens_basal_ganglia	0.292	rs9306894	9.48	2.93e-08	0.0125918
C2orf43	C2orf43	2	20900000	21000000	GTEx.Brain_Putamen_basal_ganglia	0.398	rs9306894	9.48	4.02e-09	0.012474
C2orf43	C2orf43	2	20900000	21000000	GTEx.Cells_EBV-transformed_lymphocytes	0.573	rs9306894	9.48	4.39e-12	0.0013052
C2orf43	C2orf43	2	20900000	21000000	GTEx.Cells_Transformed_fibroblasts	0.6511	rs9306894	9.48	2e-11	0.0108206
C2orf43	C2orf43	2	20900000	21000000	GTEx.Colon_Sigmoid	0.2872	rs9306894	9.48	4.86e-11	0.00500835
C2orf43	C2orf43	2	20900000	21000000	GTEx.Colon_Transverse	0.3929	rs9306894	9.48	4.08e-09	0.00762873
C2orf43	C2orf43	2	20900000	21000000	GTEx.Esophagus_Gastroesophageal_Junction	0.3028	rs9306894	9.48	3.43e-09	0.00979592
C2orf43	C2orf43	2	20900000	21000000	GTEx.Esophagus_Mucosa	0.3576	rs9306894	9.48	1.96e-13	0.00988468
C2orf43	C2orf43	2	20900000	21000000	GTEx.Esophagus_Muscularis	0.3578	rs9306894	9.48	4.81e-09	0.010453
C2orf43	C2orf43	2	20900000	21000000	GTEx.Lung	0.1661	rs9306894	9.48	7.34e-09	0.00941915
C2orf43	C2orf43	2	20900000	21000000	GTEx.Nerve_Tibial	0.4149	rs9306894	9.48	1.58e-09	0.00842105
C2orf43	C2orf43	2	20900000	21000000	GTEx.Pancreas	0.2064	rs9306894	9.48	3.04e-12	0.0002
C2orf43	C2orf43	2	20900000	21000000	GTEx.Skin_Sun_Exposed_Lower_leg	0.1905	rs9306894	9.48	9.36e-14	0.0011
C2orf43	C2orf43	2	20900000	21000000	GTEx.Spleen	0.49	rs9306894	9.48	2.64e-14	0.0002
C2orf43	C2orf43	2	20900000	21000000	GTEx.Stomach	0.2598	rs9306894	9.48	1.32e-15	0.0002
C2orf43	C2orf43	2	20900000	21000000	GTEx.Testis	0.5263	rs9306894	9.48	5.26e-09	0.00729927
C2orf43	C2orf43	2	20900000	21000000	GTEx.Thyroid	0.2986	rs9306894	9.48	2.05e-11	0.00379987
C2orf43	C2orf43	2	20900000	21000000	METSIM.ADIPOSE.RNASEQ	0.2282	rs9306894	9.48	7.98e-10	0.0133185
HAAO	HAAO	2	43000000	43000000	GTEx.Testis	0.3008	rs13026309	7.33	5.13e-09	0.00659703
OXER1	OXER1	2	43000000	43000000	GTEx.Nerve_Tibial	0.3149	rs7595299	-5.63	4.31e-07	0.0112465
TMEM17	TMEM17	2	62700000	62700000	GTEx.Esophagus_Mucosa	0.1299	rs2710647	-13.57	4.36e-13	0.096
TMEM17	TMEM17	2	62700000	62700000	METSIM.ADIPOSE.RNASEQ	0.0576	rs2710647	-13.57	6.96e-10	0.307692
EHBP1	EHBP1	2	62900000	63300000	GTEx.Cells_Transformed_fibroblasts	0.0828	rs6545977	14.25	2.36e-22	0.0571429
EHBP1	EHBP1	2	62900000	63300000	GTEx.Esophagus_Mucosa	0.1222	rs6545977	14.25	1.21e-25	0.084507
EHBP1	EHBP1	2	62900000	63300000	TCGA.PRAD.TUMOR	0.0659	rs6545977	14.25	2.84e-19	0.0645161
AC007098.1	AC007098.1	2	63100000	63100000	GTEx.Nerve_Tibial	0.0481	rs6545977	14.25	2.72e-21	0.0839161
EHBP1	chr2:63182795:63206323	2	63200000	63200000	TCGA.PRAD_SP.TUMOR	0.0702	rs6545977	14.25	1.96e-15	0.222222
AC009501.4	AC009501.4	2	63300000	63300000	GTEx.Artery_Tibial	0.0591	rs6545977	14.25	4.79e-23	0.102564
AC009501.4	AC009501.4	2	63300000	63300000	GTEx.Cells_Transformed_fibroblasts	0.1266	rs6545977	14.25	7.37e-17	0.222222
AC009501.4	AC009501.4	2	63300000	63300000	GTEx.Esophagus_Mucosa	0.1196	rs6545977	14.25	6.14e-27	0.0628272
C2orf86	C2orf86	2	63300000	63800000	TCGA.PRAD.TUMOR	0.0418	rs6545977	14.25	1.26e-11	0.157895
OTX1	OTX1	2	63300000	63300000	NTR.BLOOD.RNAARR	0.01861	rs6545977	14.25	3.64e-16	0.315789
WDPCP	WDPCP	2	63300000	64100000	GTEx.Adipose_Subcutaneous	0.2256	rs6545977	14.25	6.29e-12	0.169014
WDPCP	WDPCP	2	63300000	64100000	GTEx.Adipose_Visceral_Omentum	0.0936	rs6545977	14.25	1.93e-09	0.315789
WDPCP	WDPCP	2	63300000	64100000	GTEx.Artery_Aorta	0.1574	rs6545977	14.25	1.19e-12	0.214286
WDPCP	WDPCP	2	63300000	64100000	GTEx.Artery_Tibial	0.0763	rs6545977	14.25	1.53e-10	0.133333
WDPCP	WDPCP	2	63300000	64100000	GTEx.Colon_Sigmoid	0.1482	rs6545977	14.25	3.75e-18	0.0875912
WDPCP	WDPCP	2	63300000	64100000	GTEx.Esophagus_Mucosa	0.0556	rs6545977	14.25	6.53e-18	0.190476
WDPCP	WDPCP	2	63300000	64100000	GTEx.Esophagus_Muscularis	0.0861	rs6545977	14.25	1.77e-15	0.1
WDPCP	WDPCP	2	63300000	64100000	GTEx.Heart_Left_Ventricle	0.1068	rs6545977	14.25	4.21e-11	0.307692
WDPCP	WDPCP	2	63300000	64100000	GTEx.Nerve_Tibial	0.0758	rs6545977	14.25	8e-15	0.144578
WDPCP	WDPCP	2	63300000	64100000	GTEx.Pancreas	0.1338	rs6545977	14.25	1.51e-15	0.157895
WDPCP	WDPCP	2	63300000	64100000	GTEx.Stomach	0.0746	rs6545977	14.25	1.05e-13	0.196721
WDPCP	WDPCP	2	63300000	64100000	GTEx.Testis	0.1702	rs6545977	14.25	3.98e-13	0.184615
WDPCP	WDPCP	2	63300000	64100000	GTEx.Thyroid	0.071	rs6545977	14.25	2.51e-21	0.0662983
WDPCP	WDPCP	2	63300000	64100000	GTEx.Whole_Blood	0.0491	rs6545977	14.25	1.56e-14	0.146341
WDPCP	WDPCP	2	63300000	64100000	METSIM.ADIPOSE.RNASEQ	0.0999	rs6545977	14.25	2.99e-21	0.0606061
WDPCP	chr2:63605644:63609041	2	63600000	63600000	TCGA.PRAD_SP.TUMOR	0.0342	rs6545977	14.25	4.7e-20	0.0740741
WDPCP	chr2:63609229:63631183	2	63600000	63600000	TCGA.PRAD_SP.TUMOR	0.0224	rs6545977	14.25	7.71e-15	0.0416667
MDH1	MDH1	2	63800000	63800000	GTEx.Adipose_Subcutaneous	0.386	rs12471038	-8.43	5.47e-10	0.363636
MDH1	MDH1	2	63800000	63800000	GTEx.Adipose_Visceral_Omentum	0.2423	rs12471038	-8.43	9.37e-09	0.4
MDH1	MDH1	2	63800000	63800000	GTEx.Artery_Tibial	0.0553	rs12471038	-8.43	4.74e-10	0.285714
MDH1	MDH1	2	63800000	63800000	GTEx.Breast_Mammary_Tissue	0.066	rs12471038	-8.43	6.98e-09	0.27907
MDH1	MDH1	2	63800000	63800000	GTEx.Cells_Transformed_fibroblasts	0.1298	rs12471038	-8.43	1.7e-07	0.333333
MDH1	MDH1	2	63800000	63800000	GTEx.Nerve_Tibial	0.1421	rs12471038	-8.43	1.14e-10	0.244898
MDH1	MDH1	2	63800000	63800000	GTEx.Skin_Sun_Exposed_Lower_leg	0.0345	rs12471038	-8.43	4.4e-10	0.176471
MDH1	MDH1	2	63800000	63800000	METSIM.ADIPOSE.RNASEQ	0.1043	rs13431584	8.9	6.27e-12	0.244898
MDH1	MDH1	2	63800000	63800000	YFS.BLOOD.RNAARR	0.01642	rs13431584	8.9	1.01e-11	0.218182
ACA59	ACA59	2	64100000	64100000	GTEx.Brain_Caudate_basal_ganglia	0.159	rs9808380	7.95	4.21e-10	0.0495868
UGP2	UGP2	2	64100000	64100000	GTEx.Adipose_Subcutaneous	0.146	rs2421885	8.01	1.33e-07	0.315789
UGP2	UGP2	2	64100000	64100000	GTEx.Nerve_Tibial	0.0598	rs2421885	8.01	4.33e-09	0.0550459
UGP2	UGP2	2	64100000	64100000	METSIM.ADIPOSE.RNASEQ	0.0316	rs2421885	8.01	4.05e-11	0.1
AC074289.1	AC074289.1	2	64400000	64500000	GTEx.Thyroid	0.1285	rs10210482	7.36	4.04e-07	0.0283688
GGCX	GGCX	2	85800000	85800000	GTEx.Adipose_Subcutaneous	0.1642	rs2028900	-10.25	1.77e-19	0.0167832
GGCX	GGCX	2	85800000	85800000	GTEx.Adipose_Visceral_Omentum	0.134	rs2028900	-10.25	3.46e-19	0.0253165
GGCX	GGCX	2	85800000	85800000	GTEx.Artery_Aorta	0.2277	rs2028900	-10.25	1.65e-17	0.00648298
GGCX	GGCX	2	85800000	85800000	GTEx.Artery_Tibial	0.2853	rs2028900	-10.25	1.29e-17	0.00593765
GGCX	GGCX	2	85800000	85800000	GTEx.Brain_Cerebellar_Hemisphere	0.464	rs2028900	-10.25	6.21e-22	0.0002
GGCX	GGCX	2	85800000	85800000	GTEx.Brain_Cerebellum	0.5419	rs2028900	-10.25	2.79e-20	0.00690052
GGCX	GGCX	2	85800000	85800000	GTEx.Cells_EBV-transformed_lymphocytes	0.361	rs2028900	-10.25	1.79e-24	0.0002
GGCX	GGCX	2	85800000	85800000	GTEx.Colon_Transverse	0.2629	rs2028900	-10.25	7.4e-20	0.0146699
GGCX	GGCX	2	85800000	85800000	GTEx.Esophagus_Gastroesophageal_Junction	0.2409	rs2028900	-10.25	6.91e-19	0.0175439
GGCX	GGCX	2	85800000	85800000	GTEx.Esophagus_Mucosa	0.2936	rs2028900	-10.25	4.93e-20	0.0003
GGCX	GGCX	2	85800000	85800000	GTEx.Esophagus_Muscularis	0.1423	rs2028900	-10.25	8.61e-22	0.0004
GGCX	GGCX	2	85800000	85800000	GTEx.Lung	0.1662	rs2028900	-10.25	1.15e-20	0.00263447
GGCX	GGCX	2	85800000	85800000	GTEx.Muscle_Skeletal	0.1024	rs2028900	-10.25	1.69e-20	0.0011
GGCX	GGCX	2	85800000	85800000	GTEx.Nerve_Tibial	0.3796	rs2028900	-10.25	4.52e-18	0.0112045
GGCX	GGCX	2	85800000	85800000	GTEx.Prostate	0.306	rs2028900	-10.25	1.09e-22	0.00162558
GGCX	GGCX	2	85800000	85800000	GTEx.Skin_Not_Sun_Exposed_Suprapubic	0.1285	rs2028900	-10.25	8.1e-17	0.00156535
GGCX	GGCX	2	85800000	85800000	GTEx.Skin_Sun_Exposed_Lower_leg	0.1542	rs2028900	-10.25	4.88e-14	0.0209059
GGCX	GGCX	2	85800000	85800000	GTEx.Testis	0.3796	rs2028900	-10.25	8.98e-20	0.00426288
GGCX	GGCX	2	85800000	85800000	GTEx.Thyroid	0.2957	rs2028900	-10.25	4.53e-17	0.00647598
GGCX	GGCX	2	85800000	85800000	GTEx.Whole_Blood	0.1483	rs2028900	-10.25	3.57e-20	0.0187207
GGCX	GGCX	2	85800000	85800000	METSIM.ADIPOSE.RNASEQ	0.0744	rs2028900	-10.25	4.29e-23	0.00188442
GGCX	GGCX	2	85800000	85800000	NTR.BLOOD.RNAARR	0.06036	rs2028900	-10.25	1.42e-08	0.0461538
LOC100630918	LOC100630918	2	85800000	85800000	CMC.BRAIN.RNASEQ	0.0751	rs2028900	-10.25	2.67e-10	0.0461538
TMEM150A	TMEM150A	2	85800000	85800000	GTEx.Esophagus_Mucosa	0.0978	rs2028900	-10.25	9.37e-22	0.00124211
USP39	USP39	2	85800000	85900000	GTEx.Muscle_Skeletal	0.1833	rs2028900	-10.25	2.91e-08	0.0594059
USP39	USP39	2	85800000	85900000	TCGA.PRAD.TUMOR	0.1142	rs2028900	-10.25	1.94e-14	0.0167364
USP39	chr2:85848702:85850769	2	85800000	85900000	TCGA.PRAD_SP.TUMOR	0.0508	rs2028900	-10.25	3.63e-09	0.129032
VAMP5	VAMP5	2	85800000	85800000	GTEx.Muscle_Skeletal	0.0891	rs2028900	-10.25	1.76e-11	0.0232558
VAMP5	VAMP5	2	85800000	85800000	METSIM.ADIPOSE.RNASEQ	0.0468	rs2028900	-10.25	1.98e-14	0.0371517
VAMP8	VAMP8	2	85800000	85800000	GTEx.Esophagus_Mucosa	0.4077	rs2028900	-10.25	1.08e-19	0.00608211
VAMP8	VAMP8	2	85800000	85800000	GTEx.Skin_Sun_Exposed_Lower_leg	0.1385	rs2028900	-10.25	8.5e-15	0.0128617
VAMP8	VAMP8	2	85800000	85800000	METSIM.ADIPOSE.RNASEQ	0.0463	rs2028900	-10.25	2.92e-13	0.0161943
VAMP8	VAMP8	2	85800000	85800000	NTR.BLOOD.RNAARR	0.04653	rs2028900	-10.25	3.69e-22	0.00136939
VAMP8	VAMP8	2	85800000	85800000	YFS.BLOOD.RNAARR	0.15171	rs2028900	-10.25	1.35e-21	0.0004
VAMP8	chr2:85806290:85808699	2	85800000	85800000	TCGA.PRAD_SP.TUMOR	0.0928	rs2028900	-10.25	1.3e-19	0.012024
USP39	chr2:85850905:85852662	2	85900000	85900000	TCGA.PRAD_SP.TUMOR	0.0694	rs2028900	-10.25	1.24e-11	0.0314136
USP39	chr2:85872206:85875053	2	85900000	85900000	TCGA.PRAD_SP.TUMOR	0.0793	rs2028900	-10.25	4.01e-10	0.0250522
AC078883.3	AC078883.3	2	173000000	173000000	GTEx.Liver	0.353	rs10207640	-13.79	1.44e-09	0.136364
AC093818.1	chr2:173344779:173349510	2	173000000	173000000	TCGA.PRAD_SP.TUMOR	0.0834	rs10207640	-13.79	2.47e-36	0.0322581
AC093818.1	chr2:173356251:173362703	2	173000000	173000000	TCGA.PRAD_SP.TUMOR	0.0573	rs10207640	-13.79	2.88e-38	0.024
AC093818.1	chr2:173362828:173368819	2	173000000	173000000	TCGA.PRAD_SP.TUMOR	0.0893	rs10207640	-13.79	1.84e-37	0.011215
ITGA6	ITGA6	2	173000000	173000000	TCGA.PRAD.TUMOR	0.0975	rs10207640	-13.79	2.95e-38	0.0283688
ITGA6	chr2:173334108:173335702	2	173000000	173000000	TCGA.PRAD_SP.TUMOR	0.0553	rs10207640	-13.79	2.88e-38	0.0167131
ITGA6	chr2:173335833:173338783	2	173000000	173000000	TCGA.PRAD_SP.TUMOR	0.0671	rs10207640	-13.79	2.88e-38	0.0156047
ITGA6	chr2:173352181:173352275	2	173000000	173000000	TCGA.PRAD_SP.TUMOR	0.0586	rs10207640	-13.79	1.59e-37	0.0174419
ITGA6	chr2:173352535:173352689	2	173000000	173000000	TCGA.PRAD_SP.TUMOR	0.0474	rs10207640	-13.79	2.88e-38	0.0188976
ITGA6	chr2:173352766:173352854	2	173000000	173000000	TCGA.PRAD_SP.TUMOR	0.063	rs10207640	-13.79	2.18e-40	0.00490798
ITGA6	chr2:173352956:173354213	2	173000000	173000000	TCGA.PRAD_SP.TUMOR	0.0838	rs10207640	-13.79	1.16e-40	0.00325733
ITGA6	chr2:173354386:173355752	2	173000000	173000000	TCGA.PRAD_SP.TUMOR	0.0835	rs10207640	-13.79	2.88e-38	0.0111524
ITGA6	chr2:173355850:173355949	2	173000000	173000000	TCGA.PRAD_SP.TUMOR	0.0881	rs10207640	-13.79	3.6e-38	0.0136519
ITGA6	chr2:173356059:173356153	2	173000000	173000000	TCGA.PRAD_SP.TUMOR	0.0683	rs10207640	-13.79	2.88e-38	0.0176211
METAP1D	METAP1D	2	173000000	173000000	GTEx.Spleen	0.204	rs10207640	-13.79	8.34e-14	0.0560748
PDK1	PDK1	2	173000000	173000000	GTEx.Heart_Atrial_Appendage	0.1782	rs10207640	-13.79	7.02e-10	0.0705882
ALS2CR12	ALS2CR12	2	202000000	202000000	GTEx.Adipose_Subcutaneous	0.1896	rs6754084	-5.49	2e-07	0.00557362
ALS2CR12	ALS2CR12	2	202000000	202000000	GTEx.Artery_Tibial	0.0895	rs6754084	-5.49	7.26e-08	0.00880411
ALS2CR12	ALS2CR12	2	202000000	202000000	GTEx.Brain_Cortex	0.308	rs6754084	-5.49	1.54e-07	0.00922367
ALS2CR12	ALS2CR12	2	202000000	202000000	GTEx.Brain_Frontal_Cortex_BA9	0.2609	rs6754084	-5.49	3.71e-08	0.00253968
ALS2CR12	ALS2CR12	2	202000000	202000000	GTEx.Brain_Putamen_basal_ganglia	0.462	rs6754084	-5.49	1.92e-07	0.0208696
ALS2CR12	ALS2CR12	2	202000000	202000000	GTEx.Colon_Sigmoid	0.1933	rs6754084	-5.49	3.28e-07	0.0325203
ALS2CR12	ALS2CR12	2	202000000	202000000	GTEx.Esophagus_Mucosa	0.0864	rs6754084	-5.49	2.62e-07	0.0114943
ALS2CR12	ALS2CR12	2	202000000	202000000	GTEx.Heart_Atrial_Appendage	0.1729	rs6754084	-5.49	1.21e-07	0.0097166
ALS2CR12	ALS2CR12	2	202000000	202000000	GTEx.Nerve_Tibial	0.131	rs6754084	-5.49	1.81e-07	0.0164384
ALS2CR12	ALS2CR12	2	202000000	202000000	GTEx.Testis	0.2781	rs6754084	-5.49	3.54e-08	0.00296296
ALS2CR12	ALS2CR12	2	202000000	202000000	GTEx.Thyroid	0.188	rs6754084	-5.49	8.71e-08	0.0034384
ALS2CR12	ALS2CR12	2	202000000	202000000	METSIM.ADIPOSE.RNASEQ	0.0818	rs6754084	-5.49	3.24e-07	0.00857143
CASP8	CASP8	2	202000000	202000000	GTEx.Adipose_Subcutaneous	0.2442	rs6754084	-5.49	1.65e-07	0.00907029
CASP8	CASP8	2	202000000	202000000	GTEx.Adipose_Visceral_Omentum	0.1976	rs6754084	-5.49	2.3e-07	0.0200334
CASP8	CASP8	2	202000000	202000000	GTEx.Brain_Cerebellar_Hemisphere	0.583	rs6754084	-5.49	2.05e-07	0.0277136
CASP8	CASP8	2	202000000	202000000	GTEx.Brain_Cerebellum	0.4431	rs6754084	-5.49	4.05e-07	0.0201005
CASP8	CASP8	2	202000000	202000000	GTEx.Brain_Frontal_Cortex_BA9	0.1305	rs6754084	-5.49	4.44e-08	0.00369004
CASP8	CASP8	2	202000000	202000000	GTEx.Breast_Mammary_Tissue	0.2893	rs6754084	-5.49	2.05e-08	0.00540784
CASP8	CASP8	2	202000000	202000000	GTEx.Cells_Transformed_fibroblasts	0.3025	rs6754084	-5.49	5.93e-08	0.0105448
CASP8	CASP8	2	202000000	202000000	GTEx.Colon_Transverse	0.2118	rs6754084	-5.49	6.03e-08	0.00888231
CASP8	CASP8	2	202000000	202000000	GTEx.Lung	0.1828	rs6754084	-5.49	1.06e-07	0.00632578
CASP8	CASP8	2	202000000	202000000	GTEx.Muscle_Skeletal	0.083	rs6754084	-5.49	3.88e-08	0.0105541
CASP8	CASP8	2	202000000	202000000	GTEx.Pancreas	0.158	rs6754084	-5.49	1.15e-07	0.0126449
CASP8	CASP8	2	202000000	202000000	GTEx.Stomach	0.1817	rs6754084	-5.49	4.25e-07	0.0230769
CASP8	CASP8	2	202000000	202000000	GTEx.Whole_Blood	0.0739	rs6754084	-5.49	3.64e-08	0.00674536
CASP8	CASP8	2	202000000	202000000	METSIM.ADIPOSE.RNASEQ	0.2006	rs6754084	-5.49	6.54e-08	0.00842105
CASP8	CASP8	2	202000000	202000000	NTR.BLOOD.RNAARR	0.04131	rs6754084	-5.49	1.56e-07	0.0196399
CFLAR	CFLAR	2	202000000	202000000	YFS.BLOOD.RNAARR	0.14927	rs6754084	-5.49	2.5e-07	0.01875
MLPH	MLPH	2	238000000	238000000	GTEx.Prostate	0.326	rs6760913	6.61	6.69e-09	0.0009
MLPH	MLPH	2	238000000	238000000	TCGA.PRAD.TUMOR	0.1042	rs6760913	6.61	1.25e-11	0.0001
MLPH	chr2:238396080:238402046	2	238000000	238000000	TCGA.PRAD_SP.TUMOR	0.0954	rs6760913	6.61	2.69e-10	0.0003
MLPH	chr2:238402179:238419217	2	238000000	238000000	TCGA.PRAD_SP.TUMOR	0.0995	rs6760913	6.61	2.56e-09	0.0009
MLPH	chr2:238419438:238419632	2	238000000	238000000	TCGA.PRAD_SP.TUMOR	0.1175	rs6760913	6.61	6.62e-09	0.00141861
MLPH	chr2:238419744:238427182	2	238000000	238000000	TCGA.PRAD_SP.TUMOR	0.1078	rs6760913	6.61	1.37e-08	0.00142891
MLPH	chr2:238427291:238428553	2	238000000	238000000	TCGA.PRAD_SP.TUMOR	0.1051	rs6760913	6.61	8.91e-11	0.0003
MLPH	chr2:238428672:238434244	2	238000000	238000000	TCGA.PRAD_SP.TUMOR	0.1066	rs6760913	6.61	8.13e-12	0.0002
MLPH	chr2:238434448:238436020	2	238000000	238000000	TCGA.PRAD_SP.TUMOR	0.1049	rs6760913	6.61	4.4e-11	0.0002
MLPH	chr2:238436159:238448991	2	238000000	238000000	TCGA.PRAD_SP.TUMOR	0.1346	rs6760913	6.61	1.26e-11	0.00156719
MLPH	chr2:238449176:238449445	2	238000000	238000000	TCGA.PRAD_SP.TUMOR	0.1052	rs6760913	6.61	1.21e-11	0.0002
MLPH	chr2:238449176:238451210	2	238000000	238000000	TCGA.PRAD_SP.TUMOR	0.0499	rs6760913	6.61	1.69e-11	0.0005
MLPH	chr2:238449600:238451210	2	238000000	238000000	TCGA.PRAD_SP.TUMOR	0.1138	rs6760913	6.61	1.76e-10	0.0001
MLPH	chr2:238451302:238455249	2	238000000	238000000	TCGA.PRAD_SP.TUMOR	0.1104	rs6760913	6.61	2.06e-11	0.0001
MLPH	chr2:238455326:238457864	2	238000000	238000000	TCGA.PRAD_SP.TUMOR	0.1049	rs6760913	6.61	3.02e-11	0.0001
MLPH	chr2:238457921:238460980	2	238000000	238000000	TCGA.PRAD_SP.TUMOR	0.0941	rs6760913	6.61	5.46e-10	0.0007
MLPH	chr2:238461080:238462209	2	238000000	238000000	TCGA.PRAD_SP.TUMOR	0.1006	rs6760913	6.61	3.42e-10	0.0003
AC005104.3	AC005104.3	2	242000000	242000000	GTEx.Whole_Blood	0.0749	rs4346380	7.83	2.03e-07	0.06
ANO7	ANO7	2	242000000	242000000	CMC.BRAIN.RNASEQ	0.1074	rs4346380	7.83	5.33e-11	0.00935308
ANO7	ANO7	2	242000000	242000000	METSIM.ADIPOSE.RNASEQ	0.0619	rs4346380	7.83	4.83e-15	0.00492207
PASK	PASK	2	242000000	242000000	GTEx.Brain_Putamen_basal_ganglia	0.494	rs4346380	7.83	4.57e-07	0.0483871
2018-09-02	chr2:242263656:242265408	2	242000000	242000000	TCGA.PRAD_SP.TUMOR	0.0802	rs4346380	7.83	1.21e-08	0.0330579
2018-09-02	chr2:242274627:242275390	2	242000000	242000000	TCGA.PRAD_SP.TUMOR	0.0955	rs4346380	7.83	1.87e-07	0.0178838
2018-09-02	chr2:242277205:242282407	2	242000000	242000000	TCGA.PRAD_SP.TUMOR	0.0666	rs4346380	7.83	9.16e-08	0.0331492
2018-09-02	chr2:242285664:242287549	2	242000000	242000000	TCGA.PRAD_SP.TUMOR	0.12	rs4346380	7.83	3.85e-07	0.05
2018-09-02	chr2:242287606:242289488	2	242000000	242000000	TCGA.PRAD_SP.TUMOR	0.0932	rs4346380	7.83	7.76e-08	0.0384615
CHMP2B	CHMP2B	3	87300000	87300000	GTEx.Artery_Tibial	0.0834	rs4527381	14.16	2.78e-10	0.244898
CHMP2B	CHMP2B	3	87300000	87300000	GTEx.Esophagus_Mucosa	0.1752	rs4527381	14.16	1.05e-28	0.0154839
CHMP2B	CHMP2B	3	87300000	87300000	GTEx.Nerve_Tibial	0.0624	rs4527381	14.16	6.44e-13	0.11215
CHMP2B	CHMP2B	3	87300000	87300000	METSIM.ADIPOSE.RNASEQ	0.0651	rs4527381	14.16	5.68e-31	0.0283019
CHMP2B	CHMP2B	3	87300000	87300000	YFS.BLOOD.RNAARR	0.22951	rs4527381	14.16	3.64e-26	0.0266667
SIDT1	SIDT1	3	113000000	113000000	GTEx.Colon_Transverse	0.1857	rs7611694	-10.39	1.3e-14	0.0252101
SIDT1	SIDT1	3	113000000	113000000	GTEx.Esophagus_Mucosa	0.3642	rs7611694	-10.39	2.24e-16	0.00190114
SIDT1	SIDT1	3	113000000	113000000	GTEx.Pancreas	0.3473	rs7611694	-10.39	1.9e-14	0.0313316
SIDT1	SIDT1	3	113000000	113000000	GTEx.Stomach	0.1248	rs7611694	-10.39	3.37e-14	0.0358209
SIDT1	SIDT1	3	113000000	113000000	NTR.BLOOD.RNAARR	0.03982	rs7611694	-10.39	9.06e-15	0.0158311
SPICE1	SPICE1	3	113000000	113000000	GTEx.Adipose_Subcutaneous	0.095	rs7611694	-10.39	8.81e-15	0.0143713
SPICE1	SPICE1	3	113000000	113000000	GTEx.Testis	0.2361	rs7611694	-10.39	4.29e-10	0.0387097
WDR52	WDR52	3	113000000	113000000	CMC.BRAIN.RNASEQ	0.0508	rs7611694	-10.39	1.93e-09	0.0745342
WDR52	WDR52	3	113000000	113000000	GTEx.Adipose_Subcutaneous	0.0894	rs7611694	-10.39	8.13e-14	0.0171674
WDR52	WDR52	3	113000000	113000000	GTEx.Adipose_Visceral_Omentum	0.1284	rs7611694	-10.39	1.9e-12	0.0103896
WDR52	WDR52	3	113000000	113000000	GTEx.Adrenal_Gland	0.2817	rs7611694	-10.39	2.51e-09	0.0231214
WDR52	WDR52	3	113000000	113000000	GTEx.Artery_Tibial	0.0676	rs7611694	-10.39	9.81e-13	0.033241
WDR52	WDR52	3	113000000	113000000	GTEx.Cells_Transformed_fibroblasts	0.1324	rs7611694	-10.39	1.16e-10	0.0195122
WDR52	WDR52	3	113000000	113000000	GTEx.Colon_Transverse	0.2691	rs7611694	-10.39	1.36e-12	0.00458365
WDR52	WDR52	3	113000000	113000000	GTEx.Esophagus_Muscularis	0.0828	rs7611694	-10.39	8.73e-15	0.011257
WDR52	WDR52	3	113000000	113000000	GTEx.Nerve_Tibial	0.1157	rs7611694	-10.39	2.95e-12	0.0285036
WDR52	WDR52	3	113000000	113000000	GTEx.Ovary	0.213	rs7611694	-10.39	6.2e-24	0.0009
WDR52	WDR52	3	113000000	113000000	GTEx.Skin_Not_Sun_Exposed_Suprapubic	0.1141	rs7611694	-10.39	1.41e-13	0.0256959
WDR52	WDR52	3	113000000	113000000	GTEx.Skin_Sun_Exposed_Lower_leg	0.1177	rs7611694	-10.39	5.45e-13	0.0132304
WDR52	WDR52	3	113000000	113000000	GTEx.Thyroid	0.1115	rs7611694	-10.39	7.1e-12	0.036036
EEFSEC	EEFSEC	3	128000000	128000000	CMC.BRAIN.RNASEQ	0.0749	rs4857877	11.53	3.42e-22	0.00621762
EEFSEC	EEFSEC	3	128000000	128000000	GTEx.Adipose_Subcutaneous	0.0654	rs4857877	11.53	7.58e-24	0.00543478
EEFSEC	EEFSEC	3	128000000	128000000	GTEx.Cells_Transformed_fibroblasts	0.0772	rs4857877	11.53	9.99e-28	0.038835
EEFSEC	EEFSEC	3	128000000	128000000	GTEx.Esophagus_Muscularis	0.0737	rs4857877	11.53	9.24e-30	0.0101437
EEFSEC	EEFSEC	3	128000000	128000000	GTEx.Lung	0.1129	rs4857877	11.53	7.14e-10	0.184615
EEFSEC	EEFSEC	3	128000000	128000000	GTEx.Muscle_Skeletal	0.05	rs4857877	11.53	1.59e-22	0.0313316
EEFSEC	EEFSEC	3	128000000	128000000	GTEx.Nerve_Tibial	0.0739	rs4857877	11.53	2.21e-29	0.00797872
RAB7A	RAB7A	3	128000000	129000000	GTEx.Artery_Aorta	0.1254	rs4857877	11.53	8.89e-09	0.0869565
RPN1	RPN1	3	128000000	128000000	GTEx.Thyroid	0.1558	rs4857877	11.53	7.26e-08	0.285714
RPN1	RPN1	3	128000000	128000000	METSIM.ADIPOSE.RNASEQ	0.0714	rs4857877	11.53	2.4e-09	0.333333
RUVBL1	RUVBL1	3	128000000	128000000	CMC.BRAIN.RNASEQ	0.0429	rs4857877	11.53	2.52e-11	0.12
RUVBL1	RUVBL1	3	128000000	128000000	GTEx.Cells_Transformed_fibroblasts	0.0735	rs4857877	11.53	2.4e-17	0.0609137
RUVBL1	RUVBL1	3	128000000	128000000	GTEx.Testis	0.3059	rs4857877	11.53	7.71e-18	0.0736196
SEC61A1	SEC61A1	3	128000000	128000000	GTEx.Cells_Transformed_fibroblasts	0.1329	rs4857877	11.53	2.85e-13	0.2
SEC61A1	SEC61A1	3	128000000	128000000	GTEx.Thyroid	0.139	rs4857877	11.53	1.62e-13	0.133333
ZBTB38	ZBTB38	3	141000000	141000000	GTEx.Adipose_Subcutaneous	0.0813	rs9846396	5.71	3.12e-08	0.00273723
ZBTB38	ZBTB38	3	141000000	141000000	NTR.BLOOD.RNAARR	0.02815	rs9846396	5.71	2.79e-07	0.00263389
MBNL1	MBNL1	3	152000000	152000000	CMC.BRAIN.RNASEQ	0.0352	rs10513425	-6.51	2.99e-09	0.00376412
MBNL1	MBNL1	3	152000000	152000000	GTEx.Cells_EBV-transformed_lymphocytes	0.1678	rs10513425	-6.51	3.54e-07	0.0376176
MBNL1	MBNL1	3	152000000	152000000	TCGA.PRAD.TUMOR	0.0445	rs10513425	-6.51	3.03e-09	0.0264901
Y_RNA	chr3:152165562:152173331	3	152000000	152000000	TCGA.PRAD_SP.TUMOR	0.0715	rs10513425	-6.51	1.36e-08	0.02746
GPR160	GPR160	3	170000000	170000000	GTEx.Stomach	0.1978	rs10936633	10.58	7.31e-24	0.00185185
GPR160	GPR160	3	170000000	170000000	GTEx.Whole_Blood	0.184	rs10936633	10.58	1.43e-21	0.00164069
GPR160	GPR160	3	170000000	170000000	NTR.BLOOD.RNAARR	0.02039	rs10936633	10.58	4.18e-22	0.0545455
GPR160	GPR160	3	170000000	170000000	YFS.BLOOD.RNAARR	0.19992	rs10936633	10.58	1.6e-09	0.0816327
PHC3	PHC3	3	170000000	170000000	YFS.BLOOD.RNAARR	0.08182	rs10936633	10.58	9.44e-25	0.011215
PRKCI	PRKCI	3	170000000	170000000	GTEx.Cells_Transformed_fibroblasts	0.1052	rs10936633	10.58	2.29e-18	0.0358209
SEC62	SEC62	3	170000000	170000000	YFS.BLOOD.RNAARR	0.03609	rs10936633	10.58	3.57e-08	0.116505
PDLIM5	PDLIM5	4	95400000	95600000	CMC.BRAIN.RNASEQ	0.104	rs17021918	-10.27	1.36e-08	0.1
PDLIM5	PDLIM5	4	95400000	95600000	GTEx.Cells_Transformed_fibroblasts	0.1841	rs17021918	-10.27	1.05e-27	0.0003
PDLIM5	PDLIM5	4	95400000	95600000	GTEx.Nerve_Tibial	0.0866	rs17021918	-10.27	7.54e-25	0.00191969
PDLIM5	PDLIM5	4	95400000	95600000	GTEx.Skin_Sun_Exposed_Lower_leg	0.0967	rs17021918	-10.27	5.04e-21	0.00160836
PDLIM5	chr4:95539342:95561427	4	95500000	95600000	TCGA.PRAD_SP.TUMOR	0.0564	rs17021918	-10.27	1.59e-10	0.0606061
BMPR1B	chr4:95679219:95796982	4	95700000	95800000	TCGA.PRAD_SP.TUMOR	0.0307	rs17021918	-10.27	1.44e-10	0.0188976
BMPR1B	BMPR1B	4	95700000	96100000	TCGA.PRAD.TUMOR	0.0597	rs17021918	-10.27	3.89e-18	0.0151515
BMPR1B	chr4:96035973:96036836	4	96000000	96000000	TCGA.PRAD_SP.TUMOR	0.0649	rs17021918	-10.27	7.19e-19	0.0124224
BMPR1B	chr4:96051205:96052366	4	96100000	96100000	TCGA.PRAD_SP.TUMOR	0.0797	rs17021918	-10.27	1.54e-18	0.0009
BMPR1B	chr4:96052663:96069899	4	96100000	96100000	TCGA.PRAD_SP.TUMOR	0.0836	rs17021918	-10.27	1.32e-18	0.0001
PPA2	PPA2	4	106000000	106000000	CMC.BRAIN.RNASEQ	0.0818	rs7679673	-14.83	2.23e-07	0.48
PPA2	PPA2	4	106000000	106000000	GTEx.Brain_Cortex	0.145	rs11735256	-13.88	4.28e-10	0.142857
PPA2	PPA2	4	106000000	106000000	GTEx.Esophagus_Gastroesophageal_Junction	0.2894	rs11735256	-13.88	2.61e-10	0.103448
PPA2	PPA2	4	106000000	106000000	GTEx.Heart_Atrial_Appendage	0.1454	rs11735256	-13.88	9.96e-14	0.0722892
PPA2	PPA2	4	106000000	106000000	GTEx.Lung	0.0892	rs11735256	-13.88	1.54e-10	0.101695
PPA2	PPA2	4	106000000	106000000	GTEx.Muscle_Skeletal	0.1904	rs11735256	-13.88	1.52e-07	0.3
PPA2	PPA2	4	106000000	106000000	GTEx.Testis	0.3495	rs11735256	-13.88	2.77e-08	0.133333
PPA2	chr4:106307793:106317406	4	106000000	106000000	TCGA.PRAD_SP.TUMOR	0.0402	rs7679673	-14.83	2.96e-10	0.133333
GSTCD	GSTCD	4	107000000	107000000	TCGA.PRAD.TUMOR	0.0364	rs11735256	-13.88	3.64e-09	0.173913
IRX4	IRX4	5	1880000	1880000	TCGA.PRAD.TUMOR	0.5789	rs12653946	9.59	3.46e-20	0.0002
IRX4	chr5:1878906:1879618	5	1880000	1880000	TCGA.PRAD_SP.TUMOR	0.5003	rs12653946	9.59	3.17e-21	0.0001
IRX4	chr5:1879946:1880839	5	1880000	1880000	TCGA.PRAD_SP.TUMOR	0.5225	rs12653946	9.59	2.68e-19	0.0002
IRX4	chr5:1880948:1881922	5	1880000	1880000	TCGA.PRAD_SP.TUMOR	0.4813	rs12653946	9.59	5.3e-23	0.0001
COL23A1	COL23A1	5	178000000	178000000	GTEx.Heart_Left_Ventricle	0.314	rs4976790	5.8	1.18e-07	0.00167973
RP3-391O22.2	chr6:34574681:34622402	6	34600000	34600000	TCGA.PRAD_SP.TUMOR	0.022	rs2744961	5.64	8.51e-09	0.0147059
SNRPC	SNRPC	6	34700000	34700000	CMC.BRAIN.RNASEQ	0.102	rs2744961	5.64	1.21e-07	0.0833333
SNRPC	SNRPC	6	34700000	34700000	GTEx.Adipose_Subcutaneous	0.134	rs2744961	5.64	7.76e-08	0.00816882
SNRPC	SNRPC	6	34700000	34700000	GTEx.Artery_Tibial	0.0639	rs2744961	5.64	2.99e-08	0.0338028
SNRPC	SNRPC	6	34700000	34700000	GTEx.Brain_Caudate_basal_ganglia	0.195	rs2744961	5.64	7.74e-08	0.0252632
SNRPC	SNRPC	6	34700000	34700000	GTEx.Esophagus_Mucosa	0.1201	rs2744961	5.64	7.78e-08	0.0508475
SNRPC	SNRPC	6	34700000	34700000	GTEx.Esophagus_Muscularis	0.0935	rs2744961	5.64	4.76e-08	0.0372671
SNRPC	SNRPC	6	34700000	34700000	GTEx.Muscle_Skeletal	0.0338	rs2744961	5.64	4.21e-08	0.0244898
SNRPC	SNRPC	6	34700000	34700000	GTEx.Nerve_Tibial	0.1169	rs2744961	5.64	3.29e-08	0.0291262
SNRPC	SNRPC	6	34700000	34700000	GTEx.Skin_Sun_Exposed_Lower_leg	0.0325	rs2744961	5.64	3.49e-08	0.0192926
SNRPC	SNRPC	6	34700000	34700000	GTEx.Thyroid	0.0708	rs2744961	5.64	3.71e-08	0.0909091
SNRPC	SNRPC	6	34700000	34700000	METSIM.ADIPOSE.RNASEQ	0.0456	rs2744961	5.64	1.94e-07	0.0458015
SNRPC	SNRPC	6	34700000	34700000	YFS.BLOOD.RNAARR	0.02395	rs2744961	5.64	1.98e-07	0.0810811
UHRF1BP1	UHRF1BP1	6	34800000	34800000	GTEx.Adipose_Subcutaneous	0.2968	rs2744961	5.64	3.62e-08	0.00983607
UHRF1BP1	UHRF1BP1	6	34800000	34800000	GTEx.Adipose_Visceral_Omentum	0.3036	rs2744961	5.64	3.28e-08	0.0113314
UHRF1BP1	UHRF1BP1	6	34800000	34800000	GTEx.Adrenal_Gland	0.3157	rs2744961	5.64	1.52e-07	0.0446097
UHRF1BP1	UHRF1BP1	6	34800000	34800000	GTEx.Artery_Aorta	0.3509	rs2744961	5.64	3.75e-08	0.0533333
UHRF1BP1	UHRF1BP1	6	34800000	34800000	GTEx.Artery_Coronary	0.333	rs2744961	5.64	3.55e-08	0.0428571
UHRF1BP1	UHRF1BP1	6	34800000	34800000	GTEx.Artery_Tibial	0.3145	rs2744961	5.64	3.75e-08	0.0114833
UHRF1BP1	UHRF1BP1	6	34800000	34800000	GTEx.Brain_Caudate_basal_ganglia	0.19	rs2744961	5.64	5.35e-08	0.045977
UHRF1BP1	UHRF1BP1	6	34800000	34800000	GTEx.Brain_Cerebellar_Hemisphere	0.218	rs2744961	5.64	4.9e-08	0.020202
UHRF1BP1	UHRF1BP1	6	34800000	34800000	GTEx.Brain_Putamen_basal_ganglia	0.199	rs2744961	5.64	4.06e-08	0.0163934
UHRF1BP1	UHRF1BP1	6	34800000	34800000	GTEx.Cells_Transformed_fibroblasts	0.3407	rs2744961	5.64	1.68e-07	0.0201681
UHRF1BP1	UHRF1BP1	6	34800000	34800000	GTEx.Colon_Sigmoid	0.445	rs2744961	5.64	2.78e-07	0.0334262
UHRF1BP1	UHRF1BP1	6	34800000	34800000	GTEx.Colon_Transverse	0.42	rs2744961	5.64	3.56e-09	0.0011
UHRF1BP1	UHRF1BP1	6	34800000	34800000	GTEx.Esophagus_Gastroesophageal_Junction	0.473	rs2744961	5.64	1.24e-07	0.0217391
UHRF1BP1	UHRF1BP1	6	34800000	34800000	GTEx.Esophagus_Mucosa	0.1369	rs2744961	5.64	3.37e-08	0.00723327
UHRF1BP1	UHRF1BP1	6	34800000	34800000	GTEx.Esophagus_Muscularis	0.4198	rs2744961	5.64	3.6e-08	0.0126582
UHRF1BP1	UHRF1BP1	6	34800000	34800000	GTEx.Heart_Left_Ventricle	0.2289	rs2744961	5.64	4.48e-07	0.0571429
UHRF1BP1	UHRF1BP1	6	34800000	34800000	GTEx.Liver	0.129	rs2744961	5.64	2.88e-07	0.0351906
UHRF1BP1	UHRF1BP1	6	34800000	34800000	GTEx.Lung	0.1671	rs2744961	5.64	8.94e-08	0.0219378
UHRF1BP1	UHRF1BP1	6	34800000	34800000	GTEx.Nerve_Tibial	0.3086	rs2744961	5.64	7.94e-08	0.0159363
UHRF1BP1	UHRF1BP1	6	34800000	34800000	GTEx.Stomach	0.2448	rs2744961	5.64	2.64e-08	0.00673779
UHRF1BP1	UHRF1BP1	6	34800000	34800000	GTEx.Vagina	0.311	rs2744961	5.64	5.51e-08	0.025641
UHRF1BP1	UHRF1BP1	6	34800000	34800000	GTEx.Whole_Blood	0.1356	rs2744961	5.64	8.53e-08	0.0316623
UHRF1BP1	chr6:34802183:34802498	6	34800000	34800000	TCGA.PRAD_SP.TUMOR	0.0391	rs2744961	5.64	3.86e-08	0.0151515
UHRF1BP1	chr6:34838893:34839361	6	34800000	34800000	TCGA.PRAD_SP.TUMOR	0.0186	rs2744961	5.64	9.67e-08	0.0007
UHRF1BP1	chr6:34839469:34839596	6	34800000	34800000	TCGA.PRAD_SP.TUMOR	0.0523	rs2744961	5.64	1.18e-07	0.00630583
UHRF1BP1	UHRF1BP1	6	34800000	34900000	CMC.BRAIN.RNASEQ	0.1709	rs2744961	5.64	3.73e-08	0.038835
UHRF1BP1	UHRF1BP1	6	34800000	34900000	METSIM.ADIPOSE.RNASEQ	0.1606	rs2744961	5.64	3.34e-08	0.00764331
UHRF1BP1	UHRF1BP1	6	34800000	34900000	NTR.BLOOD.RNAARR	0.03252	rs2744961	5.64	6.67e-08	0.0172414
UHRF1BP1	UHRF1BP1	6	34800000	34900000	YFS.BLOOD.RNAARR	0.18387	rs2744961	5.64	3.28e-08	0.0241935
UHRF1BP1	UHRF1BP1	6	34800000	34900000	TCGA.PRAD.TUMOR	0.11	rs2744961	5.64	1.43e-07	0.00504414
FOXP4	FOXP4	6	41500000	41600000	GTEx.Esophagus_Mucosa	0.2054	rs10947980	9.37	1.49e-11	0.0296296
IMPG1	IMPG1	6	76600000	76800000	TCGA.PRAD.TUMOR	0.0404	rs6906615	-5.38	3.84e-07	0.00333241
SESN1	SESN1	6	109000000	109000000	NTR.BLOOD.RNAARR	0.03479	rs2273669	6.31	1.66e-08	0.104348
SESN1	SESN1	6	109000000	109000000	YFS.BLOOD.RNAARR	0.09655	rs2273669	6.31	7.62e-09	0.0364742
SESN1	SESN1	6	109000000	109000000	TCGA.PRAD.TUMOR	0.0559	rs2273669	6.31	7.12e-09	0.0319149
SESN1	chr6:109312038:109313990	6	109000000	109000000	TCGA.PRAD_SP.TUMOR	0.0524	rs2273669	6.31	7.12e-09	0.0280374
SESN1	chr6:109321876:109322491	6	109000000	109000000	TCGA.PRAD_SP.TUMOR	0.0598	rs2273669	6.31	6.59e-09	0.0189573
SESN1	chr6:109322691:109323481	6	109000000	109000000	TCGA.PRAD_SP.TUMOR	0.045	rs2273669	6.31	8.74e-09	0.033241
RWDD1	chr6:116895334:116901458	6	117000000	117000000	TCGA.PRAD_SP.TUMOR	0.0522	rs339331	-9.62	1.18e-20	0.00927357
ZUFSP	ZUFSP	6	117000000	117000000	GTEx.Adrenal_Gland	0.2438	rs339331	-9.62	8e-10	0.034188
AL080276.1	chr6:153365178:153452259	6	153000000	153000000	TCGA.PRAD_SP.TUMOR	0.0818	rs1538247	-9.55	5.26e-20	0.00609446
RGS17	RGS17	6	153000000	153000000	CMC.BRAIN.RNASEQ	0.0688	rs1538247	-9.55	2.08e-09	0.0132597
RGS17	RGS17	6	153000000	153000000	GTEx.Adipose_Subcutaneous	0.0972	rs1538247	-9.55	5.31e-13	0.0181543
RGS17	RGS17	6	153000000	153000000	GTEx.Cells_Transformed_fibroblasts	0.1351	rs1538247	-9.55	5.32e-08	0.0779221
RGS17	RGS17	6	153000000	153000000	GTEx.Esophagus_Mucosa	0.2156	rs1538247	-9.55	7.4e-20	0.00157006
RGS17	RGS17	6	153000000	153000000	GTEx.Thyroid	0.254	rs1538247	-9.55	1.22e-10	0.0176991
RGS17	RGS17	6	153000000	153000000	TCGA.PRAD.TUMOR	0.1757	rs1538247	-9.55	1.34e-20	0.0003
RGS17	chr6:153332897:153345397	6	153000000	153000000	TCGA.PRAD_SP.TUMOR	0.1022	rs1538247	-9.55	3.13e-21	0.0002
RGS17	chr6:153345631:153347589	6	153000000	153000000	TCGA.PRAD_SP.TUMOR	0.154	rs1538247	-9.55	1.03e-19	0.0004
RGS17	chr6:153347678:153365035	6	153000000	153000000	TCGA.PRAD_SP.TUMOR	0.1502	rs1538247	-9.55	5.48e-21	0.0003
ACAT2	ACAT2	6	160000000	160000000	TCGA.PRAD.TUMOR	0.0846	rs651164	-12.57	3.78e-07	0.15
IGF2R	chr6:160455554:160461592	6	160000000	160000000	TCGA.PRAD_SP.TUMOR	0.0499	rs651164	-12.57	6.05e-13	0.190476
PNLDC1	PNLDC1	6	160000000	160000000	METSIM.ADIPOSE.RNASEQ	0.092	rs651164	-12.57	1.03e-09	0.121212
TCP1	TCP1	6	160000000	160000000	CMC.BRAIN.RNASEQ	0.0796	rs651164	-12.57	3e-07	0.179104
WTAP	WTAP	6	160000000	160000000	CMC.BRAIN.RNASEQ	0.1276	rs651164	-12.57	6.43e-09	0.137931
WTAP	WTAP	6	160000000	160000000	GTEx.Nerve_Tibial	0.085	rs651164	-12.57	3.07e-08	0.157895
WTAP	WTAP	6	160000000	160000000	GTEx.Thyroid	0.1887	rs651164	-12.57	9.46e-17	0.0130862
WTAP	WTAP	6	160000000	160000000	TCGA.PRAD.TUMOR	0.1138	rs651164	-12.57	8.42e-09	0.0701754
WTAP	chr6:160157327:160160022	6	160000000	160000000	TCGA.PRAD_SP.TUMOR	0.0894	rs651164	-12.57	4.83e-08	0.129032
WTAP	chr6:160163178:160164697	6	160000000	160000000	TCGA.PRAD_SP.TUMOR	0.0918	rs651164	-12.57	4.1e-09	0.137931
WTAP	chr6:160174646:160176060	6	160000000	160000000	TCGA.PRAD_SP.TUMOR	0.0561	rs651164	-12.57	3.51e-09	0.0821918
LPA	LPA	6	161000000	161000000	CMC.BRAIN.RNASEQ	0.1026	rs651164	-12.57	3.19e-17	0.133333
SLC22A1	SLC22A1	6	161000000	161000000	METSIM.ADIPOSE.RNASEQ	0.1273	rs651164	-12.57	1.62e-11	0.324324
SLC22A2	SLC22A2	6	161000000	161000000	TCGA.PRAD.TUMOR	0.1169	rs651164	-12.57	4.11e-24	0.181818
SLC22A3	SLC22A3	6	161000000	161000000	CMC.BRAIN.RNASEQ	0.1001	rs651164	-12.57	1.65e-21	0.0394737
SLC22A3	SLC22A3	6	161000000	161000000	GTEx.Adipose_Visceral_Omentum	0.1346	rs651164	-12.57	7.21e-32	0.00597312
SLC22A3	SLC22A3	6	161000000	161000000	GTEx.Artery_Tibial	0.1057	rs651164	-12.57	1.64e-09	0.272727
SLC22A3	SLC22A3	6	161000000	161000000	GTEx.Brain_Caudate_basal_ganglia	0.153	rs651164	-12.57	1.07e-29	0.00785855
SLC22A3	SLC22A3	6	161000000	161000000	GTEx.Brain_Frontal_Cortex_BA9	0.261	rs651164	-12.57	8.77e-35	0.00250104
SLC22A3	SLC22A3	6	161000000	161000000	GTEx.Nerve_Tibial	0.2041	rs651164	-12.57	4.74e-31	0.0106195
SLC22A3	SLC22A3	6	161000000	161000000	GTEx.Ovary	0.33	rs651164	-12.57	1.85e-33	0.00282353
SLC22A3	SLC22A3	6	161000000	161000000	GTEx.Skin_Not_Sun_Exposed_Suprapubic	0.151	rs651164	-12.57	3.01e-26	0.046875
SLC22A3	SLC22A3	6	161000000	161000000	GTEx.Skin_Sun_Exposed_Lower_leg	0.2934	rs651164	-12.57	2.94e-20	0.0697674
SLC22A3	SLC22A3	6	161000000	161000000	GTEx.Testis	0.1869	rs651164	-12.57	4.14e-23	0.0466926
SLC22A3	SLC22A3	6	161000000	161000000	METSIM.ADIPOSE.RNASEQ	0.0362	rs651164	-12.57	1.08e-07	0.3
HIBADH	HIBADH	7	27600000	27700000	GTEx.Artery_Aorta	0.2232	rs10486567	-14.2	1.61e-14	0.0634921
HIBADH	HIBADH	7	27600000	27700000	GTEx.Artery_Tibial	0.1681	rs10486567	-14.2	3.67e-17	0.0385852
HIBADH	HIBADH	7	27600000	27700000	GTEx.Brain_Cerebellum	0.187	rs10486567	-14.2	1.65e-07	0.214286
HIBADH	HIBADH	7	27600000	27700000	GTEx.Esophagus_Muscularis	0.1477	rs10486567	-14.2	1.4e-07	0.206897
HIBADH	HIBADH	7	27600000	27700000	YFS.BLOOD.RNAARR	0.10279	rs10486567	-14.2	7.59e-09	0.164384
TAX1BP1	TAX1BP1	7	27800000	27900000	GTEx.Brain_Nucleus_accumbens_basal_ganglia	0.21	rs10486567	-14.2	1.16e-11	0.09375
TAX1BP1	TAX1BP1	7	27800000	27900000	GTEx.Testis	0.3099	rs10486567	-14.2	1.45e-08	0.214286
TAX1BP1	TAX1BP1	7	27800000	27900000	YFS.BLOOD.RNAARR	0.02481	rs10486567	-14.2	3.92e-22	0.00539326
ASNS	chr7:97482698:97483892	7	97500000	97500000	TCGA.PRAD_SP.TUMOR	0.0532	rs6465657	12.72	1.02e-07	0.210526
LMTK2	LMTK2	7	97700000	97800000	GTEx.Artery_Tibial	0.1092	rs6465657	12.72	7.17e-15	0.0722892
LMTK2	LMTK2	7	97700000	97800000	GTEx.Esophagus_Mucosa	0.1445	rs6465657	12.72	2.14e-26	0.0119522
LMTK2	LMTK2	7	97700000	97800000	GTEx.Thyroid	0.0781	rs6465657	12.72	1.26e-30	0.0178838
BHLHA15	BHLHA15	7	97800000	97800000	TCGA.PRAD.TUMOR	0.0404	rs6465657	12.72	1.01e-17	0.0338028
TECPR1	TECPR1	7	97800000	97900000	GTEx.Cells_EBV-transformed_lymphocytes	0.231	rs6465657	12.72	4.51e-26	0.012487
TECPR1	TECPR1	7	97800000	97900000	GTEx.Esophagus_Mucosa	0.1478	rs6465657	12.72	7.93e-09	0.218182
TECPR1	TECPR1	7	97800000	97900000	GTEx.Esophagus_Muscularis	0.1679	rs6465657	12.72	5.23e-08	0.171429
TECPR1	TECPR1	7	97800000	97900000	GTEx.Skin_Not_Sun_Exposed_Suprapubic	0.13	rs6465657	12.72	5.8e-27	0.00441501
TECPR1	TECPR1	7	97800000	97900000	GTEx.Skin_Sun_Exposed_Lower_leg	0.1896	rs6465657	12.72	1.09e-24	0.00488998
TECPR1	TECPR1	7	97800000	97900000	GTEx.Thyroid	0.1172	rs6465657	12.72	9.42e-13	0.11215
TECPR1	TECPR1	7	97800000	97900000	NTR.BLOOD.RNAARR	0.04421	rs6465657	12.72	6.14e-14	0.122449
TECPR1	TECPR1	7	97800000	97900000	YFS.BLOOD.RNAARR	0.42752	rs6465657	12.72	1.6e-12	0.121212
BAIAP2L1	BAIAP2L1	7	97900000	98000000	GTEx.Skin_Not_Sun_Exposed_Suprapubic	0.0961	rs6465657	12.72	2.92e-14	0.141176
BAIAP2L1	BAIAP2L1	7	97900000	98000000	GTEx.Skin_Sun_Exposed_Lower_leg	0.1093	rs6465657	12.72	1.88e-17	0.0390879
BAIAP2L1	BAIAP2L1	7	97900000	98000000	GTEx.Testis	0.3252	rs6465657	12.72	1.32e-08	0.155844
BAIAP2L1	BAIAP2L1	7	97900000	98000000	GTEx.Thyroid	0.0887	rs6465657	12.72	3.32e-13	0.162162
BAIAP2L1	BAIAP2L1	7	97900000	98000000	NTR.BLOOD.RNAARR	0.02226	rs6465657	12.72	7.98e-10	0.184615
BRI3	BRI3	7	97900000	97900000	GTEx.Artery_Tibial	0.0816	rs6465657	12.72	1.79e-15	0.0550459
BRI3	BRI3	7	97900000	97900000	GTEx.Cells_Transformed_fibroblasts	0.2557	rs6465657	12.72	1.45e-12	0.0754717
BRI3	BRI3	7	97900000	97900000	GTEx.Colon_Transverse	0.1675	rs6465657	12.72	2.52e-09	0.214286
BRI3	BRI3	7	97900000	97900000	GTEx.Liver	0.393	rs6465657	12.72	3.81e-09	0.193548
BRI3	BRI3	7	97900000	97900000	GTEx.Pancreas	0.168	rs6465657	12.72	4.68e-12	0.196721
BRI3	BRI3	7	97900000	97900000	GTEx.Thyroid	0.108	rs6465657	12.72	8.89e-16	0.16
BRI3	BRI3	7	97900000	97900000	METSIM.ADIPOSE.RNASEQ	0.0748	rs6465657	12.72	2.35e-14	0.0662983
BRI3	chr7:97911249:97911663	7	97900000	97900000	TCGA.PRAD_SP.TUMOR	0.0442	rs6465657	12.72	2.56e-07	0.315789
RP4-607J23.2	RP4-607J23.2	7	97900000	97900000	GTEx.Adipose_Subcutaneous	0.3278	rs6465657	12.72	1.17e-13	0.110092
RP4-607J23.2	RP4-607J23.2	7	97900000	97900000	GTEx.Adipose_Visceral_Omentum	0.3468	rs6465657	12.72	3.8e-17	0.0542986
RP4-607J23.2	RP4-607J23.2	7	97900000	97900000	GTEx.Adrenal_Gland	0.1834	rs6465657	12.72	1.86e-15	0.0606061
RP4-607J23.2	RP4-607J23.2	7	97900000	97900000	GTEx.Artery_Aorta	0.3766	rs6465657	12.72	3.89e-15	0.0857143
RP4-607J23.2	RP4-607J23.2	7	97900000	97900000	GTEx.Artery_Coronary	0.288	rs6465657	12.72	4.82e-15	0.0902256
RP4-607J23.2	RP4-607J23.2	7	97900000	97900000	GTEx.Artery_Tibial	0.2891	rs6465657	12.72	3.67e-17	0.0615385
RP4-607J23.2	RP4-607J23.2	7	97900000	97900000	GTEx.Brain_Cerebellar_Hemisphere	0.329	rs6465657	12.72	3.87e-09	0.235294
RP4-607J23.2	RP4-607J23.2	7	97900000	97900000	GTEx.Brain_Cerebellum	0.429	rs6465657	12.72	4.26e-14	0.134831
RP4-607J23.2	RP4-607J23.2	7	97900000	97900000	GTEx.Brain_Frontal_Cortex_BA9	0.181	rs6465657	12.72	2.98e-10	0.292683
RP4-607J23.2	RP4-607J23.2	7	97900000	97900000	GTEx.Breast_Mammary_Tissue	0.2649	rs6465657	12.72	1.31e-14	0.131868
RP4-607J23.2	RP4-607J23.2	7	97900000	97900000	GTEx.Cells_EBV-transformed_lymphocytes	0.152	rs6465657	12.72	3.49e-15	0.137931
RP4-607J23.2	RP4-607J23.2	7	97900000	97900000	GTEx.Cells_Transformed_fibroblasts	0.5673	rs6465657	12.72	2.19e-13	0.0745342
RP4-607J23.2	RP4-607J23.2	7	97900000	97900000	GTEx.Colon_Sigmoid	0.3022	rs6465657	12.72	4.04e-11	0.176471
RP4-607J23.2	RP4-607J23.2	7	97900000	97900000	GTEx.Colon_Transverse	0.2207	rs6465657	12.72	4.54e-13	0.0909091
RP4-607J23.2	RP4-607J23.2	7	97900000	97900000	GTEx.Esophagus_Mucosa	0.2034	rs6465657	12.72	3.23e-08	0.27907
RP4-607J23.2	RP4-607J23.2	7	97900000	97900000	GTEx.Esophagus_Muscularis	0.3752	rs6465657	12.72	1.26e-13	0.117647
RP4-607J23.2	RP4-607J23.2	7	97900000	97900000	GTEx.Heart_Atrial_Appendage	0.355	rs6465657	12.72	1.18e-10	0.0983607
RP4-607J23.2	RP4-607J23.2	7	97900000	97900000	GTEx.Heart_Left_Ventricle	0.1428	rs6465657	12.72	7.68e-18	0.0442804
RP4-607J23.2	RP4-607J23.2	7	97900000	97900000	GTEx.Liver	0.185	rs6465657	12.72	1.85e-13	0.133333
RP4-607J23.2	RP4-607J23.2	7	97900000	97900000	GTEx.Lung	0.2519	rs6465657	12.72	4.75e-14	0.0510638
RP4-607J23.2	RP4-607J23.2	7	97900000	97900000	GTEx.Muscle_Skeletal	0.0643	rs6465657	12.72	8.02e-14	0.107143
RP4-607J23.2	RP4-607J23.2	7	97900000	97900000	GTEx.Nerve_Tibial	0.349	rs6465657	12.72	1.43e-14	0.0983607
RP4-607J23.2	RP4-607J23.2	7	97900000	97900000	GTEx.Prostate	0.381	rs6465657	12.72	1.04e-10	0.123711
RP4-607J23.2	RP4-607J23.2	7	97900000	97900000	GTEx.Skin_Not_Sun_Exposed_Suprapubic	0.3596	rs6465657	12.72	1.27e-10	0.151899
RP4-607J23.2	RP4-607J23.2	7	97900000	97900000	GTEx.Skin_Sun_Exposed_Lower_leg	0.2796	rs6465657	12.72	1.07e-12	0.106195
RP4-607J23.2	RP4-607J23.2	7	97900000	97900000	GTEx.Small_Intestine_Terminal_Ileum	0.375	rs6465657	12.72	4.36e-17	0.057971
RP4-607J23.2	RP4-607J23.2	7	97900000	97900000	GTEx.Spleen	0.334	rs6465657	12.72	3.91e-18	0.0478088
RP4-607J23.2	RP4-607J23.2	7	97900000	97900000	GTEx.Stomach	0.1046	rs6465657	12.72	3.02e-12	0.171429
RP4-607J23.2	RP4-607J23.2	7	97900000	97900000	GTEx.Testis	0.2291	rs6465657	12.72	8.95e-12	0.121212
RP4-607J23.2	RP4-607J23.2	7	97900000	97900000	GTEx.Thyroid	0.2101	rs6465657	12.72	6.67e-12	0.084507
RP4-607J23.2	RP4-607J23.2	7	97900000	97900000	GTEx.Uterus	0.312	rs6465657	12.72	6.18e-13	0.134831
RP4-607J23.2	RP4-607J23.2	7	97900000	97900000	GTEx.Whole_Blood	0.1843	rs6465657	12.72	3.66e-09	0.179104
TECPR1	chr7:97851065:97851698	7	97900000	97900000	TCGA.PRAD_SP.TUMOR	0.0261	rs6465657	12.72	8.86e-23	0.00495663
TECPR1	chr7:97852482:97852974	7	97900000	97900000	TCGA.PRAD_SP.TUMOR	0.04	rs6465657	12.72	2.16e-08	0.342857
TECPR1	chr7:97872904:97873883	7	97900000	97900000	TCGA.PRAD_SP.TUMOR	0.0261	rs6465657	12.72	3.41e-21	0.00811908
TECPR1	chr7:97874005:97874197	7	97900000	97900000	TCGA.PRAD_SP.TUMOR	0.0263	rs6465657	12.72	1.49e-12	0.179104
RP11-307C18.1	RP11-307C18.1	7	98000000	98000000	GTEx.Adipose_Subcutaneous	0.2154	rs6465657	12.72	5.31e-15	0.0789474
RP11-307C18.1	RP11-307C18.1	7	98000000	98000000	GTEx.Adipose_Visceral_Omentum	0.2811	rs6465657	12.72	2.02e-13	0.139535
RP11-307C18.1	RP11-307C18.1	7	98000000	98000000	GTEx.Artery_Aorta	0.2677	rs6465657	12.72	4.08e-17	0.0510638
RP11-307C18.1	RP11-307C18.1	7	98000000	98000000	GTEx.Artery_Coronary	0.302	rs6465657	12.72	2.2e-15	0.0902256
RP11-307C18.1	RP11-307C18.1	7	98000000	98000000	GTEx.Artery_Tibial	0.1932	rs6465657	12.72	6.45e-19	0.0278422
RP11-307C18.1	RP11-307C18.1	7	98000000	98000000	GTEx.Brain_Cerebellar_Hemisphere	0.268	rs6465657	12.72	4.39e-16	0.0585366
RP11-307C18.1	RP11-307C18.1	7	98000000	98000000	GTEx.Brain_Cerebellum	0.254	rs6465657	12.72	6.45e-13	0.15
RP11-307C18.1	RP11-307C18.1	7	98000000	98000000	GTEx.Brain_Cortex	0.208	rs6465657	12.72	5.99e-11	0.162162
RP11-307C18.1	RP11-307C18.1	7	98000000	98000000	GTEx.Brain_Hypothalamus	0.319	rs6465657	12.72	9.5e-10	0.190476
RP11-307C18.1	RP11-307C18.1	7	98000000	98000000	GTEx.Brain_Putamen_basal_ganglia	0.33	rs6465657	12.72	5.55e-11	0.272727
RP11-307C18.1	RP11-307C18.1	7	98000000	98000000	GTEx.Breast_Mammary_Tissue	0.2326	rs6465657	12.72	2.21e-14	0.0863309
RP11-307C18.1	RP11-307C18.1	7	98000000	98000000	GTEx.Cells_Transformed_fibroblasts	0.1302	rs6465657	12.72	3.87e-12	0.255319
RP11-307C18.1	RP11-307C18.1	7	98000000	98000000	GTEx.Colon_Transverse	0.1766	rs6465657	12.72	1.3e-10	0.0909091
RP11-307C18.1	RP11-307C18.1	7	98000000	98000000	GTEx.Esophagus_Gastroesophageal_Junction	0.1916	rs6465657	12.72	2.16e-07	0.272727
RP11-307C18.1	RP11-307C18.1	7	98000000	98000000	GTEx.Esophagus_Mucosa	0.112	rs6465657	12.72	2.18e-14	0.0810811
RP11-307C18.1	RP11-307C18.1	7	98000000	98000000	GTEx.Esophagus_Muscularis	0.248	rs6465657	12.72	6.67e-12	0.0952381
RP11-307C18.1	RP11-307C18.1	7	98000000	98000000	GTEx.Heart_Atrial_Appendage	0.2023	rs6465657	12.72	5.78e-19	0.0243902
RP11-307C18.1	RP11-307C18.1	7	98000000	98000000	GTEx.Lung	0.1071	rs6465657	12.72	1.36e-16	0.0535714
RP11-307C18.1	RP11-307C18.1	7	98000000	98000000	GTEx.Muscle_Skeletal	0.0873	rs6465657	12.72	1.55e-16	0.0736196
RP11-307C18.1	RP11-307C18.1	7	98000000	98000000	GTEx.Nerve_Tibial	0.2498	rs6465657	12.72	1.66e-15	0.0875912
RP11-307C18.1	RP11-307C18.1	7	98000000	98000000	GTEx.Pancreas	0.2517	rs6465657	12.72	2.11e-09	0.26087
RP11-307C18.1	RP11-307C18.1	7	98000000	98000000	GTEx.Skin_Not_Sun_Exposed_Suprapubic	0.2265	rs6465657	12.72	2.98e-15	0.0710059
RP11-307C18.1	RP11-307C18.1	7	98000000	98000000	GTEx.Skin_Sun_Exposed_Lower_leg	0.1879	rs6465657	12.72	7.68e-14	0.141176
RP11-307C18.1	RP11-307C18.1	7	98000000	98000000	GTEx.Spleen	0.242	rs6465657	12.72	2.67e-15	0.102564
RP11-307C18.1	RP11-307C18.1	7	98000000	98000000	GTEx.Stomach	0.1288	rs6465657	12.72	5.7e-09	0.255319
RP11-307C18.1	RP11-307C18.1	7	98000000	98000000	GTEx.Thyroid	0.1443	rs6465657	12.72	2.15e-08	0.218182
RP11-307C18.1	RP11-307C18.1	7	98000000	98000000	GTEx.Vagina	0.454	rs6465657	12.72	1.85e-15	0.0710059
RP11-307C18.1	RP11-307C18.1	7	98000000	98000000	GTEx.Whole_Blood	0.1808	rs6465657	12.72	7.54e-09	0.375
R3HCC1	R3HCC1	8	23100000	23200000	GTEx.Skin_Sun_Exposed_Lower_leg	0.1584	rs1160267	16.05	1.9e-07	0.10084
LOXL2	chr8:23179794:23185895	8	23200000	23200000	TCGA.PRAD_SP.TUMOR	0.061	rs1160267	16.05	1.68e-09	0.12766
NKX3-1	NKX3-1	8	23500000	23500000	GTEx.Cells_Transformed_fibroblasts	0.1482	rs1160267	16.05	1.31e-11	0.037037
NKX3-1	NKX3-1	8	23500000	23500000	NTR.BLOOD.RNAARR	0.30481	rs1160267	16.05	1.31e-22	0.0105914
EBF2	EBF2	8	25700000	25900000	TCGA.PRAD.TUMOR	0.0848	rs11135910	7.11	9.4e-13	0.0006
FAM84B	FAM84B	8	128000000	128000000	TCGA.PRAD.TUMOR	0.059	rs9297750	-15.84	2.4e-11	0.157895
RP11-89K10.1	chr8:127569730:127570279	8	128000000	128000000	TCGA.PRAD_SP.TUMOR	0.0578	rs9297750	-15.84	2.97e-15	0.0952381
PVT1	PVT1	8	129000000	129000000	GTEx.Skin_Sun_Exposed_Lower_leg	0.1661	rs4242384	29.11	2.69e-10	0.2
FAM83H	FAM83H	8	145000000	145000000	CMC.BRAIN.RNASEQ	0.2968	rs7831467	-4.65	1.66e-07	0.0005
HAUS6	HAUS6	9	19100000	19100000	GTEx.Adipose_Subcutaneous	0.1368	rs1048169	7.52	1.39e-13	0.00140895
HAUS6	HAUS6	9	19100000	19100000	GTEx.Adipose_Visceral_Omentum	0.1503	rs1048169	7.52	2.48e-08	0.00950119
HAUS6	HAUS6	9	19100000	19100000	GTEx.Artery_Aorta	0.1399	rs1048169	7.52	2.2e-10	0.00305111
HAUS6	HAUS6	9	19100000	19100000	GTEx.Artery_Tibial	0.1394	rs1048169	7.52	2.22e-11	0.0150188
HAUS6	HAUS6	9	19100000	19100000	GTEx.Breast_Mammary_Tissue	0.123	rs1048169	7.52	2.37e-12	0.00145085
HAUS6	HAUS6	9	19100000	19100000	GTEx.Cells_Transformed_fibroblasts	0.2826	rs1048169	7.52	1.07e-12	0.0007
HAUS6	HAUS6	9	19100000	19100000	GTEx.Esophagus_Muscularis	0.2248	rs1048169	7.52	1.41e-09	0.0096231
HAUS6	HAUS6	9	19100000	19100000	GTEx.Nerve_Tibial	0.1388	rs1048169	7.52	2.85e-09	0.0070922
HAUS6	HAUS6	9	19100000	19100000	GTEx.Ovary	0.459	rs1048169	7.52	6.09e-10	0.00586797
HAUS6	HAUS6	9	19100000	19100000	GTEx.Thyroid	0.1221	rs1048169	7.52	1.25e-11	0.0134529
HAUS6	HAUS6	9	19100000	19100000	TCGA.PRAD.TUMOR	0.0887	rs1048169	7.52	1.18e-12	0.00143524
RP11-384P7.7	RP11-384P7.7	9	33700000	33700000	METSIM.ADIPOSE.RNASEQ	0.2451	rs307651	5.46	1.35e-07	0.0056926
TLE4	chr9:82189851:82191048	9	82200000	82200000	TCGA.PRAD_SP.TUMOR	0.0885	rs10117770	5.16	2.94e-07	0.0003
TLE4	TLE4	9	82200000	82300000	TCGA.PRAD.TUMOR	0.1848	rs10117770	5.16	1.46e-07	0.0001
TLE4	chr9:82268990:82319698	9	82300000	82300000	TCGA.PRAD_SP.TUMOR	0.0681	rs10117770	5.16	1.25e-07	0.0004
TLE4	chr9:82319817:82320804	9	82300000	82300000	TCGA.PRAD_SP.TUMOR	0.0818	rs10117770	5.16	2.43e-07	0.0026
TLE4	chr9:82320857:82321662	9	82300000	82300000	TCGA.PRAD_SP.TUMOR	0.1231	rs10117770	5.16	2.57e-07	0.0009
TLE4	chr9:82321814:82323033	9	82300000	82300000	TCGA.PRAD_SP.TUMOR	0.118	rs10117770	5.16	2.43e-07	0.0029
TLE4	chr9:82323165:82323508	9	82300000	82300000	TCGA.PRAD_SP.TUMOR	0.1164	rs10117770	5.16	2.88e-07	0.00128178
TLE4	chr9:82323701:82324538	9	82300000	82300000	TCGA.PRAD_SP.TUMOR	0.1085	rs10117770	5.16	2.43e-07	0.0019
TLE4	chr9:82324614:82333637	9	82300000	82300000	TCGA.PRAD_SP.TUMOR	0.1938	rs10117770	5.16	2.77e-07	0.0007
TLE4	chr9:82333886:82334961	9	82300000	82300000	TCGA.PRAD_SP.TUMOR	0.1302	rs10117770	5.16	8.77e-08	0.0003
TLE4	chr9:82335208:82336656	9	82300000	82300000	TCGA.PRAD_SP.TUMOR	0.1922	rs10117770	5.16	3.06e-07	0.00124172
TLE4	chr9:82336803:82337366	9	82300000	82300000	TCGA.PRAD_SP.TUMOR	0.1216	rs10117770	5.16	1.29e-07	0.0001
TLE4	chr9:82337516:82337874	9	82300000	82300000	TCGA.PRAD_SP.TUMOR	0.1534	rs10117770	5.16	2.42e-07	0.0009
TLE4	chr9:82337950:82339952	9	82300000	82300000	TCGA.PRAD_SP.TUMOR	0.099	rs10117770	5.16	2.43e-07	0.0013
MIR3911	chr9:130444839:130453054	9	130000000	130000000	TCGA.PRAD_SP.TUMOR	0.1276	rs1318074	5.22	1.75e-07	0.0006
STXBP1	STXBP1	9	130000000	130000000	TCGA.PRAD.TUMOR	0.1587	rs1318074	5.22	2.92e-07	0.00325556
STXBP1	chr9:130374719:130413882	9	130000000	130000000	TCGA.PRAD_SP.TUMOR	0.0625	rs1318074	5.22	1.88e-07	0.0009
STXBP1	chr9:130413931:130415994	9	130000000	130000000	TCGA.PRAD_SP.TUMOR	0.0681	rs1318074	5.22	2.56e-07	0.0052356
STXBP1	chr9:130416075:130420654	9	130000000	130000000	TCGA.PRAD_SP.TUMOR	0.107	rs1318074	5.22	2.16e-07	0.0006
STXBP1	chr9:130420730:130422309	9	130000000	130000000	TCGA.PRAD_SP.TUMOR	0.1241	rs1318074	5.22	1.39e-07	0.0008
STXBP1	chr9:130422387:130423381	9	130000000	130000000	TCGA.PRAD_SP.TUMOR	0.1216	rs1318074	5.22	4.1e-07	0.00343643
STXBP1	chr9:130423484:130425484	9	130000000	130000000	TCGA.PRAD_SP.TUMOR	0.1096	rs1318074	5.22	2.22e-07	0.0007
STXBP1	chr9:130425632:130427526	9	130000000	130000000	TCGA.PRAD_SP.TUMOR	0.1388	rs1318074	5.22	2.75e-07	0.0007
STXBP1	chr9:130428575:130430359	9	130000000	130000000	TCGA.PRAD_SP.TUMOR	0.1147	rs1318074	5.22	2.51e-07	0.001
STXBP1	chr9:130430466:130432177	9	130000000	130000000	TCGA.PRAD_SP.TUMOR	0.0686	rs1318074	5.22	2.51e-07	0.00196883
STXBP1	chr9:130432237:130434330	9	130000000	130000000	TCGA.PRAD_SP.TUMOR	0.118	rs1318074	5.22	2.06e-07	0.00213789
STXBP1	chr9:130434395:130435460	9	130000000	130000000	TCGA.PRAD_SP.TUMOR	0.1182	rs1318074	5.22	1.47e-07	0.0005
STXBP1	chr9:130435540:130438083	9	130000000	130000000	TCGA.PRAD_SP.TUMOR	0.1117	rs1318074	5.22	2.6e-07	0.0009
STXBP1	chr9:130438221:130438923	9	130000000	130000000	TCGA.PRAD_SP.TUMOR	0.1413	rs1318074	5.22	3.15e-07	0.0006
STXBP1	chr9:130439032:130440710	9	130000000	130000000	TCGA.PRAD_SP.TUMOR	0.1817	rs1318074	5.22	1.98e-07	0.001
C9orf78	C9orf78	9	133000000	133000000	GTEx.Adipose_Subcutaneous	0.1351	rs1043186	6.01	2e-08	0.0004
C9orf78	C9orf78	9	133000000	133000000	GTEx.Lung	0.1805	rs1043186	6.01	2.06e-08	0.0004
C9orf78	C9orf78	9	133000000	133000000	GTEx.Nerve_Tibial	0.2437	rs1043186	6.01	2.32e-07	0.00371747
C9orf78	C9orf78	9	133000000	133000000	GTEx.Skin_Not_Sun_Exposed_Suprapubic	0.1844	rs1043186	6.01	1.24e-07	0.00133156
C9orf78	C9orf78	9	133000000	133000000	GTEx.Skin_Sun_Exposed_Lower_leg	0.1861	rs1043186	6.01	1.31e-07	0.00680272
C9orf78	C9orf78	9	133000000	133000000	GTEx.Stomach	0.156	rs1043186	6.01	4.98e-09	0.0003
C9orf78	C9orf78	9	133000000	133000000	GTEx.Testis	0.1693	rs1043186	6.01	2.72e-07	0.00996678
C9orf78	C9orf78	9	133000000	133000000	GTEx.Thyroid	0.2596	rs1043186	6.01	2.59e-08	0.0011
C9orf78	C9orf78	9	133000000	133000000	GTEx.Whole_Blood	0.1962	rs1043186	6.01	1.65e-08	0.00151803
C9orf78	C9orf78	9	133000000	133000000	METSIM.ADIPOSE.RNASEQ	0.0956	rs1043186	6.01	4.94e-08	0.0134831
C9orf78	C9orf78	9	133000000	133000000	TCGA.PRAD.TUMOR	0.0472	rs1043186	6.01	3.13e-09	0.00241255
C9orf78	chr9:132593347:132594175	9	133000000	133000000	TCGA.PRAD_SP.TUMOR	0.0463	rs1043186	6.01	3.13e-09	0.00187354
C9orf78	chr9:132595796:132595937	9	133000000	133000000	TCGA.PRAD_SP.TUMOR	0.0414	rs1043186	6.01	6.46e-09	0.00506757
TOR1A	TOR1A	9	133000000	133000000	GTEx.Brain_Cerebellum	0.4924	rs1043186	6.01	4.37e-08	0.0195122
TOR1A	TOR1A	9	133000000	133000000	GTEx.Colon_Transverse	0.2248	rs1043186	6.01	2.73e-08	0.00125549
TOR1A	TOR1A	9	133000000	133000000	GTEx.Esophagus_Mucosa	0.0991	rs1043186	6.01	1.33e-07	0.00310961
TOR1A	TOR1A	9	133000000	133000000	GTEx.Pancreas	0.1684	rs1043186	6.01	1.5e-08	0.00806994
TOR1A	TOR1A	9	133000000	133000000	GTEx.Stomach	0.124	rs1043186	6.01	3.15e-09	0.00455927
TOR1A	TOR1A	9	133000000	133000000	GTEx.Thyroid	0.1009	rs1043186	6.01	1.39e-08	0.00457143
TOR1A	TOR1A	9	133000000	133000000	GTEx.Whole_Blood	0.1841	rs1043186	6.01	1.62e-08	0.00218261
TOR1A	TOR1A	9	133000000	133000000	TCGA.PRAD.TUMOR	0.0523	rs1043186	6.01	1.68e-08	0.0006
TOR1B	TOR1B	9	133000000	133000000	GTEx.Brain_Caudate_basal_ganglia	0.244	rs1043186	6.01	6.82e-08	0.0005
TOR1B	TOR1B	9	133000000	133000000	GTEx.Colon_Transverse	0.2176	rs1043186	6.01	2.25e-07	0.0056872
TOR1B	TOR1B	9	133000000	133000000	GTEx.Whole_Blood	0.1326	rs1043186	6.01	1.57e-08	0.0004
USP20	USP20	9	133000000	133000000	GTEx.Nerve_Tibial	0.1235	rs1043186	6.01	2.2e-07	0.00509554
USP20	USP20	9	133000000	133000000	GTEx.Testis	0.1764	rs1043186	6.01	1.62e-08	0.0003
USP20	chr9:132595988:132596986	9	133000000	133000000	TCGA.PRAD_SP.TUMOR	0.0681	rs1043186	6.01	2.15e-08	0.0007
USP20	chr9:132597045:132597418	9	133000000	133000000	TCGA.PRAD_SP.TUMOR	0.0759	rs1043186	6.01	1.27e-08	0.00395127
C10orf25	C10orf25	10	45500000	45500000	GTEx.Cells_Transformed_fibroblasts	0.3191	rs7090755	-5.91	1.89e-08	0.00219058
FAM21C	FAM21C	10	46200000	46300000	CMC.BRAIN.RNASEQ	0.3267	rs7091141	-7.34	5.01e-11	0.00745342
FAM21C	chr10:46258937:46261127	10	46300000	46300000	TCGA.PRAD_SP.TUMOR	0.0376	rs7091141	-7.34	1.88e-08	0.0225989
AGAP8	AGAP8	10	51200000	51400000	YFS.BLOOD.RNAARR	0.364	rs10993994	25.94	6.68e-72	0.12
RP11-592B15.3	RP11-592B15.3	10	51300000	51300000	GTEx.Artery_Coronary	0.3937	rs10993994	25.94	1.62e-08	0.20339
RP11-592B15.4	RP11-592B15.4	10	51300000	51400000	GTEx.Esophagus_Muscularis	0.2536	rs10993994	25.94	1.46e-11	0.137931
AGAP7	AGAP7	10	51500000	51500000	GTEx.Breast_Mammary_Tissue	0.5009	rs10993994	25.94	8.87e-08	0.631579
AGAP7	AGAP7	10	51500000	51500000	GTEx.Colon_Sigmoid	0.3588	rs10993994	25.94	9.35e-17	0.375
AGAP7	AGAP7	10	51500000	51500000	GTEx.Esophagus_Muscularis	0.2591	rs10993994	25.94	2.25e-10	0.666667
AGAP7	AGAP7	10	51500000	51500000	GTEx.Liver	0.372	rs10993994	25.94	1.36e-08	0.521739
AGAP7	AGAP7	10	51500000	51500000	GTEx.Whole_Blood	0.1334	rs10993994	25.94	5.39e-57	0.16
NCOA4	NCOA4	10	51600000	51600000	GTEx.Prostate	0.198	rs10993994	25.94	1.67e-145	0.001
NCOA4	NCOA4	10	51600000	51600000	NTR.BLOOD.RNAARR	0.02087	rs10993994	25.94	3.69e-99	0.040678
NCOA4	NCOA4	10	51600000	51600000	YFS.BLOOD.RNAARR	0.15167	rs10993994	25.94	3.64e-75	0.0863309
AGAP6	AGAP6	10	51700000	51800000	YFS.BLOOD.RNAARR	0.12868	rs10993994	25.94	1.72e-82	0.029484
ACTR1A	ACTR1A	10	104000000	104000000	GTEx.Cells_EBV-transformed_lymphocytes	0.2244	rs12241712	-8.14	5.46e-09	0.113208
ACTR1A	ACTR1A	10	104000000	104000000	NTR.BLOOD.RNAARR	0.02724	rs12241712	-8.14	7.88e-11	0.0204429
ARL3	ARL3	10	104000000	104000000	CMC.BRAIN.RNASEQ	0.0316	rs12241712	-8.14	1.02e-12	0.0172911
ARL3	ARL3	10	104000000	104000000	GTEx.Esophagus_Mucosa	0.1393	rs12241712	-8.14	2.88e-08	0.0576923
ARL3	ARL3	10	104000000	104000000	METSIM.ADIPOSE.RNASEQ	0.0377	rs12241712	-8.14	4.32e-07	0.176471
C10orf95	C10orf95	10	104000000	104000000	TCGA.PRAD.TUMOR	0.0377	rs12241712	-8.14	6.29e-14	0.0026053
GBF1	chr10:104136897:104139041	10	104000000	104000000	TCGA.PRAD_SP.TUMOR	0.0304	rs12241712	-8.14	5.24e-09	0.0875912
LOC100505761	LOC100505761	10	104000000	104000000	CMC.BRAIN.RNASEQ	0.174	rs12241712	-8.14	1.08e-07	0.169014
RP11-18I14.10	RP11-18I14.10	10	104000000	104000000	GTEx.Nerve_Tibial	0.0538	rs12241712	-8.14	3.19e-10	0.0677966
RP11-18I14.11	RP11-18I14.11	10	104000000	104000000	GTEx.Cells_EBV-transformed_lymphocytes	0.1721	rs12241712	-8.14	6.96e-10	0.106195
SFXN2	SFXN2	10	104000000	105000000	GTEx.Muscle_Skeletal	0.0733	rs12241712	-8.14	3.44e-09	0.0991736
SFXN2	SFXN2	10	104000000	105000000	GTEx.Nerve_Tibial	0.3043	rs12241712	-8.14	1.98e-12	0.0131868
SUFU	SUFU	10	104000000	104000000	GTEx.Esophagus_Mucosa	0.0816	rs12241712	-8.14	2.37e-11	0.0120724
SUFU	SUFU	10	104000000	104000000	GTEx.Esophagus_Muscularis	0.0745	rs12241712	-8.14	5.08e-11	0.0283688
SUFU	SUFU	10	104000000	104000000	GTEx.Skin_Sun_Exposed_Lower_leg	0.0631	rs12241712	-8.14	4.53e-09	0.0333333
TMEM180	TMEM180	10	104000000	104000000	GTEx.Adipose_Subcutaneous	0.2369	rs12241712	-8.14	2.33e-08	0.16
TMEM180	TMEM180	10	104000000	104000000	GTEx.Adrenal_Gland	0.188	rs12241712	-8.14	1.22e-13	0.00408998
TMEM180	TMEM180	10	104000000	104000000	GTEx.Artery_Coronary	0.1372	rs12241712	-8.14	8.65e-11	0.0363636
TMEM180	TMEM180	10	104000000	104000000	GTEx.Artery_Tibial	0.0695	rs12241712	-8.14	6.11e-09	0.0833333
TMEM180	TMEM180	10	104000000	104000000	GTEx.Brain_Cerebellar_Hemisphere	0.2312	rs12241712	-8.14	4.47e-12	0.0302267
TMEM180	TMEM180	10	104000000	104000000	GTEx.Brain_Cerebellum	0.2506	rs12241712	-8.14	7.44e-12	0.025
TMEM180	TMEM180	10	104000000	104000000	GTEx.Brain_Hypothalamus	0.212	rs12241712	-8.14	2.07e-10	0.0789474
TMEM180	TMEM180	10	104000000	104000000	GTEx.Breast_Mammary_Tissue	0.1722	rs12241712	-8.14	5.71e-12	0.0188383
TMEM180	TMEM180	10	104000000	104000000	GTEx.Cells_Transformed_fibroblasts	0.0471	rs12241712	-8.14	2.29e-09	0.0794702
TMEM180	TMEM180	10	104000000	104000000	GTEx.Colon_Sigmoid	0.3172	rs12241712	-8.14	3.66e-11	0.0615385
TMEM180	TMEM180	10	104000000	104000000	GTEx.Colon_Transverse	0.1583	rs12241712	-8.14	8.45e-11	0.0276498
TMEM180	TMEM180	10	104000000	104000000	GTEx.Esophagus_Gastroesophageal_Junction	0.22	rs12241712	-8.14	3.03e-10	0.028103
TMEM180	TMEM180	10	104000000	104000000	GTEx.Esophagus_Muscularis	0.2305	rs12241712	-8.14	9.43e-13	0.00795229
TMEM180	TMEM180	10	104000000	104000000	GTEx.Heart_Atrial_Appendage	0.4174	rs12241712	-8.14	1.8e-08	0.0625
TMEM180	TMEM180	10	104000000	104000000	GTEx.Heart_Left_Ventricle	0.1866	rs12241712	-8.14	1.33e-10	0.028169
TMEM180	TMEM180	10	104000000	104000000	GTEx.Liver	0.283	rs12241712	-8.14	1.96e-09	0.055814
TMEM180	TMEM180	10	104000000	104000000	GTEx.Lung	0.1187	rs12241712	-8.14	4.5e-10	0.0754717
TMEM180	TMEM180	10	104000000	104000000	GTEx.Nerve_Tibial	0.3227	rs12241712	-8.14	2.22e-11	0.014218
TMEM180	TMEM180	10	104000000	104000000	GTEx.Ovary	0.407	rs12241712	-8.14	2.97e-08	0.0810811
TMEM180	TMEM180	10	104000000	104000000	GTEx.Pituitary	0.358	rs12241712	-8.14	3.82e-11	0.0215054
TMEM180	TMEM180	10	104000000	104000000	GTEx.Spleen	0.1555	rs12241712	-8.14	8.26e-10	0.141176
TMEM180	TMEM180	10	104000000	104000000	GTEx.Stomach	0.3343	rs12241712	-8.14	2.49e-10	0.0930233
TMEM180	TMEM180	10	104000000	104000000	GTEx.Thyroid	0.3098	rs12241712	-8.14	1.91e-09	0.0628272
TMEM180	TMEM180	10	104000000	104000000	METSIM.ADIPOSE.RNASEQ	0.2788	rs12241712	-8.14	7.95e-10	0.055814
TMEM180	TMEM180	10	104000000	104000000	TCGA.PRAD.TUMOR	0.1265	rs12241712	-8.14	3.83e-10	0.0701754
TMEM180	chr10:104228954:104229750	10	104000000	104000000	TCGA.PRAD_SP.TUMOR	0.0809	rs12241712	-8.14	5.97e-09	0.0524017
TMEM180	chr10:104230874:104231030	10	104000000	104000000	TCGA.PRAD_SP.TUMOR	0.1093	rs12241712	-8.14	7.95e-11	0.0193861
TMEM180	chr10:104231153:104232611	10	104000000	104000000	TCGA.PRAD_SP.TUMOR	0.0498	rs12241712	-8.14	1.08e-08	0.0603015
TMEM180	chr10:104232707:104233327	10	104000000	104000000	TCGA.PRAD_SP.TUMOR	0.0673	rs12241712	-8.14	5.87e-09	0.235294
TMEM180	chr10:104233498:104233576	10	104000000	104000000	TCGA.PRAD_SP.TUMOR	0.0607	rs12241712	-8.14	1.04e-10	0.028436
TMEM180	chr10:104233769:104235479	10	104000000	104000000	TCGA.PRAD_SP.TUMOR	0.0398	rs12241712	-8.14	4.37e-11	0.0165517
TRIM8	TRIM8	10	104000000	104000000	GTEx.Pancreas	0.324	rs12241712	-8.14	2.42e-08	0.0851064
TRIM8	TRIM8	10	104000000	104000000	NTR.BLOOD.RNAARR	0.01511	rs12241712	-8.14	3.72e-15	0.00181488
TRIM8	TRIM8	10	104000000	104000000	YFS.BLOOD.RNAARR	0.04293	rs12241712	-8.14	9.46e-16	0.0011
C10orf32	chr10:104620151:104620255	10	105000000	105000000	TCGA.PRAD_SP.TUMOR	0.067	rs12241712	-8.14	5.99e-08	0.0930233
C10orf32-ASMT	chr10:104614184:104620089	10	105000000	105000000	TCGA.PRAD_SP.TUMOR	0.0448	rs12241712	-8.14	3.17e-08	0.0402685
CYP17A1-AS1	CYP17A1-AS1	10	105000000	105000000	GTEx.Brain_Cortex	0.1451	rs12241712	-8.14	1.23e-08	0.107143
RP11-57H14.2	RP11-57H14.2	10	115000000	115000000	GTEx.Esophagus_Muscularis	0.195	rs11196152	-5.24	1.4e-07	0.00416667
RP11-57H14.2	RP11-57H14.2	10	115000000	115000000	GTEx.Lung	0.1234	rs11196152	-5.24	9.81e-08	0.00170382
RP11-57H14.2	RP11-57H14.2	10	115000000	115000000	GTEx.Nerve_Tibial	0.3528	rs11196152	-5.24	3.29e-08	0.0007
RP11-57H14.2	RP11-57H14.2	10	115000000	115000000	GTEx.Pituitary	0.434	rs11196152	-5.24	1.11e-07	0.00251362
RP11-57H14.2	RP11-57H14.2	10	115000000	115000000	GTEx.Thyroid	0.1369	rs11196152	-5.24	3.4e-07	0.0062435
RP11-57H14.2	RP11-57H14.2	10	115000000	115000000	GTEx.Whole_Blood	0.1042	rs11196152	-5.24	1.97e-08	0.0003
CTBP2	CTBP2	10	127000000	127000000	TCGA.PRAD.TUMOR	0.0637	rs11245446	7	9.4e-11	0.0009
CTBP2	chr10:126691673:126691907	10	127000000	127000000	TCGA.PRAD_SP.TUMOR	0.0709	rs11245446	7	4.08e-11	0.00140023
ASCL2	ASCL2	11	2290000	2290000	TCGA.PRAD.TUMOR	0.0869	rs7127900	17.39	3.79e-42	0.0007
TPCN2	TPCN2	11	68800000	68900000	GTEx.Breast_Mammary_Tissue	0.2112	rs7130881	20.84	6.25e-10	0.25
RP11-554A11.9	RP11-554A11.9	11	68900000	68900000	GTEx.Adipose_Subcutaneous	0.3354	rs7130881	20.84	7.06e-26	0.0366972
RP11-554A11.9	RP11-554A11.9	11	68900000	68900000	GTEx.Adipose_Visceral_Omentum	0.2832	rs7130881	20.84	4.63e-23	0.0609137
RP11-554A11.9	RP11-554A11.9	11	68900000	68900000	GTEx.Artery_Aorta	0.3707	rs7130881	20.84	3.02e-15	0.139535
RP11-554A11.9	RP11-554A11.9	11	68900000	68900000	GTEx.Artery_Tibial	0.3405	rs7130881	20.84	2.8e-15	0.171429
RP11-554A11.9	RP11-554A11.9	11	68900000	68900000	GTEx.Brain_Cerebellar_Hemisphere	0.492	rs7130881	20.84	3.96e-47	0.0190779
RP11-554A11.9	RP11-554A11.9	11	68900000	68900000	GTEx.Brain_Cerebellum	0.594	rs7130881	20.84	2.08e-17	0.0944882
RP11-554A11.9	RP11-554A11.9	11	68900000	68900000	GTEx.Brain_Cortex	0.472	rs7130881	20.84	1.44e-12	0.136364
RP11-554A11.9	RP11-554A11.9	11	68900000	68900000	GTEx.Breast_Mammary_Tissue	0.3154	rs7130881	20.84	3.83e-33	0.0597015
RP11-554A11.9	RP11-554A11.9	11	68900000	68900000	GTEx.Colon_Sigmoid	0.645	rs7130881	20.84	1.01e-29	0.0348837
RP11-554A11.9	RP11-554A11.9	11	68900000	68900000	GTEx.Colon_Transverse	0.2582	rs7130881	20.84	4.78e-46	0.0371517
RP11-554A11.9	RP11-554A11.9	11	68900000	68900000	GTEx.Esophagus_Mucosa	0.2303	rs7130881	20.84	1.26e-13	0.157895
RP11-554A11.9	RP11-554A11.9	11	68900000	68900000	GTEx.Esophagus_Muscularis	0.31	rs7130881	20.84	5.2e-26	0.0710059
RP11-554A11.9	RP11-554A11.9	11	68900000	68900000	GTEx.Heart_Atrial_Appendage	0.2441	rs7130881	20.84	7.45e-33	0.0555556
RP11-554A11.9	RP11-554A11.9	11	68900000	68900000	GTEx.Heart_Left_Ventricle	0.1615	rs7130881	20.84	1.97e-28	0.0433213
RP11-554A11.9	RP11-554A11.9	11	68900000	68900000	GTEx.Lung	0.2794	rs7130881	20.84	4.4e-46	0.0168539
RP11-554A11.9	RP11-554A11.9	11	68900000	68900000	GTEx.Muscle_Skeletal	0.2353	rs7130881	20.84	1.27e-15	0.193548
RP11-554A11.9	RP11-554A11.9	11	68900000	68900000	GTEx.Nerve_Tibial	0.4316	rs7130881	20.84	1.06e-25	0.0545455
RP11-554A11.9	RP11-554A11.9	11	68900000	68900000	GTEx.Prostate	0.436	rs7130881	20.84	6.45e-44	0.00860832
RP11-554A11.9	RP11-554A11.9	11	68900000	68900000	GTEx.Skin_Not_Sun_Exposed_Suprapubic	0.2794	rs7130881	20.84	1.39e-21	0.0869565
RP11-554A11.9	RP11-554A11.9	11	68900000	68900000	GTEx.Skin_Sun_Exposed_Lower_leg	0.2518	rs7130881	20.84	3.37e-10	0.133333
RP11-554A11.9	RP11-554A11.9	11	68900000	68900000	GTEx.Testis	0.2451	rs7130881	20.84	1.44e-10	0.27907
RP11-554A11.9	RP11-554A11.9	11	68900000	68900000	GTEx.Thyroid	0.3968	rs7130881	20.84	1.37e-25	0.0588235
RP11-554A11.9	RP11-554A11.9	11	68900000	68900000	GTEx.Vagina	0.489	rs7130881	20.84	1.45e-37	0.0318302
TPCN2	chr11:68853220:68853316	11	68900000	68900000	TCGA.PRAD_SP.TUMOR	0.1068	rs7130881	20.84	1.3e-08	0.230769
TPCN2	chr11:68853398:68853991	11	68900000	68900000	TCGA.PRAD_SP.TUMOR	0.0696	rs7130881	20.84	9.44e-08	0.162162
TPCN2	chr11:68854072:68854580	11	68900000	68900000	TCGA.PRAD_SP.TUMOR	0.0526	rs7130881	20.84	1.91e-07	0.27907
ORAOV1	ORAOV1	11	69500000	69500000	GTEx.Artery_Aorta	0.1349	rs7130881	20.84	5.57e-08	0.155844
C11orf30	C11orf30	11	76200000	76300000	CMC.BRAIN.RNASEQ	0.0749	rs17749618	-7.16	3.24e-11	0.00215556
MMP7	MMP7	11	102000000	102000000	TCGA.PRAD.TUMOR	0.1777	rs11568818	-9.05	2.68e-18	0.0008
MMP7	chr11:102391535:102393971	11	102000000	102000000	TCGA.PRAD_SP.TUMOR	0.148	rs11568818	-9.05	1.2e-17	0.0006
MMP7	chr11:102394132:102395667	11	102000000	102000000	TCGA.PRAD_SP.TUMOR	0.1481	rs11568818	-9.05	4.38e-18	0.0006
MMP7	chr11:102395795:102398255	11	102000000	102000000	TCGA.PRAD_SP.TUMOR	0.1451	rs11568818	-9.05	2.63e-18	0.0005
MMP7	chr11:102398403:102398488	11	102000000	102000000	TCGA.PRAD_SP.TUMOR	0.1467	rs11568818	-9.05	2.87e-18	0.0006
MMP7	chr11:102398714:102401324	11	102000000	102000000	TCGA.PRAD_SP.TUMOR	0.1429	rs11568818	-9.05	8.5e-18	0.0006
TM7SF3	chr12:27129290:27132717	12	27100000	27100000	TCGA.PRAD_SP.TUMOR	0.0846	rs16931510	5.12	2.27e-07	0.0005
RHEBL1	RHEBL1	12	49500000	49500000	CMC.BRAIN.RNASEQ	0.0271	rs10875943	7.91	1.09e-09	0.0666667
RP11-386G11.10	RP11-386G11.10	12	49500000	49500000	GTEx.Esophagus_Muscularis	0.1033	rs10875943	7.91	7.67e-09	0.0398671
RP11-386G11.10	RP11-386G11.10	12	49500000	49500000	GTEx.Skin_Sun_Exposed_Lower_leg	0.0831	rs10875943	7.91	2.68e-07	0.028169
TUBA1B	TUBA1B	12	49500000	49500000	CMC.BRAIN.RNASEQ	0.0803	rs10875943	7.91	5.61e-09	0.0427046
TUBA1B	TUBA1B	12	49500000	49500000	GTEx.Esophagus_Muscularis	0.0773	rs10875943	7.91	1.2e-09	0.0519481
TUBA1B	TUBA1B	12	49500000	49500000	YFS.BLOOD.RNAARR	0.02195	rs10875943	7.91	1.55e-10	0.0264317
TUBA1C	TUBA1C	12	49600000	49700000	GTEx.Skin_Sun_Exposed_Lower_leg	0.0673	rs10875943	7.91	5.11e-09	0.030303
TUBA1C	TUBA1C	12	49600000	49700000	TCGA.PRAD.TUMOR	0.0388	rs10875943	7.91	8.69e-15	0.0001
RP11-161H23.5	RP11-161H23.5	12	49700000	49700000	GTEx.Skin_Sun_Exposed_Lower_leg	0.0555	rs10875943	7.91	1.3e-09	0.0216606
RP11-161H23.5	chr12:49658967:49663248	12	49700000	49700000	TCGA.PRAD_SP.TUMOR	0.0646	rs10875943	7.91	5.3e-16	0.0006
TUBA1C	chr12:49663470:49663611	12	49700000	49700000	TCGA.PRAD_SP.TUMOR	0.0627	rs10875943	7.91	3.05e-14	0.0002
TUBA1C	chr12:49663759:49666036	12	49700000	49700000	TCGA.PRAD_SP.TUMOR	0.066	rs10875943	7.91	2.32e-14	0.0001
KRT8	chr12:53293849:53294372	12	53300000	53300000	TCGA.PRAD_SP.TUMOR	0.0786	rs4919743	13.58	4.05e-11	0.0167131
EIF4B	EIF4B	12	53400000	53400000	YFS.BLOOD.RNAARR	0.0281	rs4919743	13.58	6.3e-30	0.00543971
PIBF1	PIBF1	13	73400000	73600000	GTEx.Brain_Frontal_Cortex_BA9	0.304	rs9543236	6.89	5.97e-08	0.00309997
RP11-111A22.1	RP11-111A22.1	15	40800000	40900000	GTEx.Thyroid	0.1632	rs3092978	-5.69	2.85e-07	0.00128123
RMDN3	RMDN3	15	41000000	41000000	GTEx.Muscle_Skeletal	0.0942	rs3092978	-5.69	4.22e-07	0.0271493
GCHFR	GCHFR	15	41100000	41100000	YFS.BLOOD.RNAARR	0.06112	rs3092978	-5.69	1.89e-07	0.00185443
DIS3L	DIS3L	15	66600000	66600000	NTR.BLOOD.RNAARR	0.05574	rs11630608	6.04	1.53e-07	0.0006
MAP2K1	MAP2K1	15	66700000	66800000	YFS.BLOOD.RNAARR	0.06754	rs11630608	6.04	3.65e-09	0.00346721
MPHOSPH6	MPHOSPH6	16	82181403	82203831	GTEx.Brain_Cerebellar_Hemisphere	0.49	rs41534745	5.56	4.42e-07	0.00164384
MPHOSPH6	MPHOSPH6	16	82181403	82203831	GTEx.Cells_EBV-transformed_lymphocytes	0.382	rs41534745	5.56	1e-07	0.0007
MPHOSPH6	MPHOSPH6	16	82181403	82203831	GTEx.Muscle_Skeletal	0.2678	rs41534745	5.56	4.1e-07	0.00130719
MPHOSPH6	MPHOSPH6	16	82181766	82203831	NTR.BLOOD.RNAARR	0.10421	rs4889467	5.65	1.17e-07	0.00132817
FAM101B	FAM101B	17	289769	295730	GTEx.Nerve_Tibial	0.1108	rs684232	10.15	1.27e-07	0.0648649
VPS53	VPS53	17	411907	618096	CMC.BRAIN.RNASEQ	0.0879	rs684232	10.15	1.43e-17	0.0001
VPS53	VPS53	17	411908	624957	GTEx.Brain_Caudate_basal_ganglia	0.264	rs684232	10.15	7.18e-08	0.043956
VPS53	VPS53	17	411908	624957	GTEx.Brain_Cortex	0.312	rs684232	10.15	3.23e-12	0.00339751
VPS53	VPS53	17	411908	624957	GTEx.Stomach	0.4338	rs684232	10.15	1.82e-07	0.0585366
VPS53	chr17:530556:531328	17	530556	531328	TCGA.PRAD_SP.TUMOR	0.0806	rs684232	10.15	4.68e-13	0.00241984
VPS53	chr17:531471:534790	17	531471	534790	TCGA.PRAD_SP.TUMOR	0.0532	rs684232	10.15	4.81e-17	0.0001
VPS53	chr17:556650:559078	17	556650	559078	TCGA.PRAD_SP.TUMOR	0.063	rs684232	10.15	4.38e-15	0.0011
VPS53	chr17:565135:600658	17	565135	600658	TCGA.PRAD_SP.TUMOR	0.0628	rs684232	10.15	6.29e-14	0.0011
VPS53	chr17:600724:602571	17	600724	602571	TCGA.PRAD_SP.TUMOR	0.0832	rs684232	10.15	1.87e-10	0.00892857
VPS53	chr17:602620:613773	17	602620	613773	TCGA.PRAD_SP.TUMOR	0.0837	rs684232	10.15	1.03e-13	0.00124701
VPS53	chr17:613853:617863	17	613853	617863	TCGA.PRAD_SP.TUMOR	0.0407	rs684232	10.15	1.25e-16	0.0003
FAM57A	FAM57A	17	635652	646206	GTEx.Colon_Transverse	0.3067	rs684232	10.15	1.25e-22	0.00205585
FAM57A	FAM57A	17	635652	646206	GTEx.Pancreas	0.1173	rs684232	10.15	1.01e-15	0.00674536
FAM57A	FAM57A	17	635847	646074	TCGA.PRAD.TUMOR	0.0681	rs684232	10.15	3.44e-24	0.0048
FAM57A	chr17:636009:636338	17	636009	636338	TCGA.PRAD_SP.TUMOR	0.0574	rs684232	10.15	3.51e-24	0.00147838
FAM57A	chr17:636421:641086	17	636421	641086	TCGA.PRAD_SP.TUMOR	0.0427	rs684232	10.15	2.15e-23	0.00255646
FAM57A	chr17:641287:643745	17	641287	643745	TCGA.PRAD_SP.TUMOR	0.0697	rs684232	10.15	1.78e-24	0.0009
FAM57A	chr17:643840:644541	17	643840	644541	TCGA.PRAD_SP.TUMOR	0.0612	rs684232	10.15	3.44e-24	0.0031
GEMIN4	GEMIN4	17	647654	657239	GTEx.Colon_Transverse	0.1219	rs684232	10.15	6.96e-17	0.001
GEMIN4	GEMIN4	17	647661	655501	TCGA.PRAD.TUMOR	0.0555	rs684232	10.15	2.53e-14	0.0144753
GLOD4	GLOD4	17	660337	685581	YFS.BLOOD.RNAARR	0.04565	rs684232	10.15	4.47e-08	0.0413793
RNMTL1	RNMTL1	17	686323	695749	GTEx.Testis	0.3887	rs684232	10.15	2.34e-13	0.00792079
KDM6B	KDM6B	17	7743233	7758114	NTR.BLOOD.RNAARR	0.05094	rs13341562	8.24	1.02e-08	0.0123457
LOC284023	LOC284023	17	7816639	7819265	CMC.BRAIN.RNASEQ	0.1006	rs13341562	8.24	3.01e-08	0.0226415
CNTROB	chr17:7851040:7851234	17	7851040	7851234	TCGA.PRAD_SP.TUMOR	0.0557	rs13341562	8.24	1.78e-07	0.0178306
C17orf78	C17orf78	17	35732984	35749662	CMC.BRAIN.RNASEQ	0.1306	rs11263763	-25.41	3.08e-17	0.032967
SYNRG	SYNRG	17	35874900	35969544	GTEx.Cells_Transformed_fibroblasts	0.1359	rs11263763	-25.41	2.43e-08	0.0461538
SYNRG	SYNRG	17	35874900	35969544	METSIM.ADIPOSE.RNASEQ	0.1032	rs11263763	-25.41	3.45e-08	0.196721
SYNRG	SYNRG	17	35874901	35969486	TCGA.PRAD.TUMOR	0.0696	rs11263763	-25.41	4.38e-07	0.235294
SYNRG	chr17:35902532:35913217	17	35902532	35913217	TCGA.PRAD_SP.TUMOR	0.0256	rs11263763	-25.41	2.78e-09	0.144578
TBC1D3	chr17:36345661:36346762	17	36345661	36346762	TCGA.PRAD_SP.TUMOR	0.0494	rs11263763	-25.41	2.63e-09	0.226415
SUPT4H1	SUPT4H1	17	56422539	56429784	GTEx.Brain_Putamen_basal_ganglia	0.295	rs757485	-5.15	2.13e-08	0.0002
POLI	POLI	18	51795773	51824604	NTR.BLOOD.RNAARR	0.0863	rs11083046	5.01	2.29e-08	0.0005
POLI	POLI	18	51795774	51847636	GTEx.Adipose_Subcutaneous	0.5473	rs11083046	5.01	1.92e-07	0.0007
POLI	POLI	18	51795774	51847636	GTEx.Artery_Aorta	0.264	rs11083046	5.01	2.25e-07	0.0008
POLI	POLI	18	51795774	51847636	GTEx.Artery_Tibial	0.5005	rs11083046	5.01	1.54e-07	0.00136209
POLI	POLI	18	51795774	51847636	GTEx.Brain_Cerebellar_Hemisphere	0.476	rs11083046	5.01	1.63e-07	0.0006
POLI	POLI	18	51795774	51847636	GTEx.Brain_Cerebellum	0.516	rs11083046	5.01	1.56e-07	0.001
POLI	POLI	18	51795774	51847636	GTEx.Brain_Putamen_basal_ganglia	0.243	rs11083046	5.01	3.54e-07	0.00154044
POLI	POLI	18	51795774	51847636	GTEx.Breast_Mammary_Tissue	0.3334	rs11083046	5.01	3.2e-07	0.0011
POLI	POLI	18	51795774	51847636	GTEx.Cells_EBV-transformed_lymphocytes	0.326	rs11083046	5.01	1.63e-07	0.0009
POLI	POLI	18	51795774	51847636	GTEx.Colon_Sigmoid	0.333	rs11083046	5.01	4.86e-08	0.0006
POLI	POLI	18	51795774	51847636	GTEx.Esophagus_Gastroesophageal_Junction	0.212	rs11083046	5.01	1.99e-07	0.001
POLI	POLI	18	51795774	51847636	GTEx.Esophagus_Mucosa	0.4205	rs11083046	5.01	2.15e-07	0.001
POLI	POLI	18	51795774	51847636	GTEx.Esophagus_Muscularis	0.3022	rs11083046	5.01	2.08e-07	0.0009
POLI	POLI	18	51795774	51847636	GTEx.Heart_Atrial_Appendage	0.2894	rs11083046	5.01	1.36e-07	0.0011
POLI	POLI	18	51795774	51847636	GTEx.Lung	0.3884	rs11083046	5.01	4.39e-07	0.00159532
POLI	POLI	18	51795774	51847636	GTEx.Nerve_Tibial	0.48	rs11083046	5.01	9.62e-08	0.0006
POLI	POLI	18	51795774	51847636	GTEx.Spleen	0.436	rs11083046	5.01	2.74e-07	0.001
POLI	POLI	18	51795774	51847636	GTEx.Testis	0.317	rs11083046	5.01	1.43e-07	0.00156006
POLI	POLI	18	51795774	51847636	GTEx.Thyroid	0.4685	rs11083046	5.01	2.34e-08	0.0002
POLI	POLI	18	51795774	51847636	GTEx.Whole_Blood	0.0516	rs11083046	5.01	4.11e-07	0.00176445
POLI	POLI	18	51795774	51847636	METSIM.ADIPOSE.RNASEQ	0.2279	rs11083046	5.01	3.89e-07	0.00207361
POLI	POLI	18	51795774	51847636	YFS.BLOOD.RNAARR	0.0508	rs11083046	5.01	2.94e-07	0.0007
POLI	chr18:51807273:51809207	18	51807273	51809207	TCGA.PRAD_SP.TUMOR	0.0622	rs11083046	5.01	4.47e-07	0.00299551
KDSR	KDSR	18	60994959	61034743	GTEx.Adipose_Subcutaneous	0.2401	rs1541296	5.07	4.2e-07	0.0004
MYO9B	chr19:17317593:17317922	19	17317593	17317922	TCGA.PRAD_SP.TUMOR	0.0495	rs11666569	-5.73	9.6e-08	0.00305499
CTD-3032J10.3	chr19:17318053:17320395	19	17318053	17320395	TCGA.PRAD_SP.TUMOR	0.055	rs11666569	-5.73	2.69e-07	0.0009
MYO9B	chr19:17321189:17321524	19	17321189	17321524	TCGA.PRAD_SP.TUMOR	0.0445	rs11666569	-5.73	1.18e-07	0.00759013
ZNF571	ZNF571	19	38045684	38085673	GTEx.Nerve_Tibial	0.1731	rs8103597	-5.48	1.16e-08	0.00134756
SPINT2	SPINT2	19	38734675	38783254	GTEx.Cells_EBV-transformed_lymphocytes	0.2774	rs12610267	12.23	1.21e-12	0.0493827
SPINT2	SPINT2	19	38734675	38783254	GTEx.Nerve_Tibial	0.1239	rs12610267	12.23	8.04e-25	0.0173913
PPP1R14A	PPP1R14A	19	38741877	38747231	GTEx.Colon_Sigmoid	0.5655	rs12610267	12.23	1.33e-33	0.0001
PPP1R14A	PPP1R14A	19	38741877	38747231	GTEx.Esophagus_Gastroesophageal_Junction	0.176	rs12610267	12.23	2.56e-34	0.00258509
PPP1R14A	PPP1R14A	19	38741877	38747231	GTEx.Esophagus_Mucosa	0.0905	rs12610267	12.23	7.55e-32	0.0137773
PPP1R14A	PPP1R14A	19	38741877	38747231	GTEx.Esophagus_Muscularis	0.377	rs12610267	12.23	2.53e-34	0.0002
PPP1R14A	PPP1R14A	19	38741877	38747231	GTEx.Nerve_Tibial	0.093	rs12610267	12.23	8.24e-18	0.013289
PPP1R14A	PPP1R14A	19	38741877	38747231	YFS.BLOOD.RNAARR	0.06059	rs12610267	12.23	1.02e-18	0.00746733
PPP1R14A	PPP1R14A	19	38741879	38747172	TCGA.PRAD.TUMOR	0.0946	rs12610267	12.23	5.92e-32	0.0008
PPP1R14A	chr19:38742086:38742946	19	38742086	38742946	TCGA.PRAD_SP.TUMOR	0.0709	rs12610267	12.23	2.06e-29	0.00837989
PPP1R14A	chr19:38742978:38743534	19	38742978	38743534	TCGA.PRAD_SP.TUMOR	0.1343	rs12610267	12.23	6.82e-28	0.00190084
PPP1R14A	chr19:38743614:38746779	19	38743614	38746779	TCGA.PRAD_SP.TUMOR	0.1331	rs12610267	12.23	2.49e-30	0.0006
SPINT2	chr19:38755638:38778516	19	38755638	38778516	TCGA.PRAD_SP.TUMOR	0.1001	rs12610267	12.23	3.63e-12	0.0261438
ATP5SL	ATP5SL	19	41937223	41946622	GTEx.Nerve_Tibial	0.091	rs11672691	-9.96	9.05e-12	0.046875
ATP5SL	ATP5SL	19	41937223	41946622	YFS.BLOOD.RNAARR	0.05831	rs11672691	-9.96	8.15e-09	0.034188
LOC100505495	LOC100505495	19	41960073	42006554	CMC.BRAIN.RNASEQ	0.2974	rs11672691	-9.96	1.17e-19	0.00465658
AC011526.1	AC011526.1	19	41960074	42006559	GTEx.Adipose_Subcutaneous	0.3345	rs11672691	-9.96	5.05e-21	0.00294406
AC011526.1	AC011526.1	19	41960074	42006559	GTEx.Breast_Mammary_Tissue	0.1732	rs11672691	-9.96	5.03e-21	0.00254345
AC011526.1	AC011526.1	19	41960074	42006559	GTEx.Nerve_Tibial	0.1804	rs11672691	-9.96	1.54e-19	0.0011
AC011526.1	AC011526.1	19	41960074	42006559	GTEx.Skin_Sun_Exposed_Lower_leg	0.1156	rs11672691	-9.96	8.66e-22	0.00223214
AC006129.4	AC006129.4	19	42041545	42043266	GTEx.Cells_Transformed_fibroblasts	0.2903	rs11672691	-9.96	2.18e-14	0.0272109
CEACAM21	CEACAM21	19	42055885	42093196	NTR.BLOOD.RNAARR	0.0466	rs11672691	-9.96	2.7e-09	0.0449438
CEACAM21	CEACAM21	19	42055886	42093196	TCGA.PRAD.TUMOR	0.2568	rs4803481	-6.54	1.61e-08	0.0107335
CEACAM21	CEACAM21	19	42055886	42093197	YFS.BLOOD.RNAARR	0.26161	rs11672691	-9.96	2.48e-08	0.0851064
UQCC1	chr20:33935075:33954360	20	33935075	33954360	TCGA.PRAD_SP.TUMOR	0.0564	rs7280	-5.07	4.4e-07	0.00170551
GMEB2	GMEB2	20	62218955	62258394	GTEx.Breast_Mammary_Tissue	0.1772	rs1058319	-10.17	4.37e-11	0.048
GMEB2	chr20:62236193:62250620	20	62236193	62250620	TCGA.PRAD_SP.TUMOR	0.0881	rs1058319	-10.17	1.49e-14	0.0347826
STMN3	STMN3	20	62271057	62284963	CMC.BRAIN.RNASEQ	0.0731	rs1058319	-10.17	4.72e-19	0.00329218
STMN3	STMN3	20	62271061	62284780	GTEx.Brain_Cerebellar_Hemisphere	0.393	rs1058319	-10.17	4.01e-09	0.164384
STMN3	STMN3	20	62271061	62284780	GTEx.Brain_Cerebellum	0.331	rs1058319	-10.17	2.99e-17	0.00403904
STMN3	STMN3	20	62271061	62284780	GTEx.Brain_Cortex	0.2538	rs1058319	-10.17	2.9e-16	0.00700117
STMN3	STMN3	20	62271061	62284780	METSIM.ADIPOSE.RNASEQ	0.1966	rs1058319	-10.17	9.33e-17	0.019802
RTEL1	RTEL1	20	62289163	62296653	GTEx.Testis	0.1899	rs1058319	-10.17	5.83e-13	0.0526316
RTEL1	RTEL1	20	62289163	62328416	METSIM.ADIPOSE.RNASEQ	0.0719	rs1058319	-10.17	5.94e-10	0.10084
ARFRP1	ARFRP1	20	62329994	62339365	CMC.BRAIN.RNASEQ	0.0657	rs1058319	-10.17	2.03e-20	0.002781
ARFRP1	ARFRP1	20	62329996	62339355	TCGA.PRAD.TUMOR	0.0728	rs1058319	-10.17	1.22e-18	0.0141343
ARFRP1	chr20:62331882:62331954	20	62331882	62331954	TCGA.PRAD_SP.TUMOR	0.0522	rs1058319	-10.17	4.28e-17	0.010919
ZGPAT	ZGPAT	20	62338794	62370459	TCGA.PRAD.TUMOR	0.0981	rs1058319	-10.17	2.54e-11	0.00516796
LIME1	LIME1	20	62366815	62370456	YFS.BLOOD.RNAARR	0.118	rs8957	-8.94	1.86e-17	0.00773196
LIME1	LIME1	20	62367053	62370459	TCGA.PRAD.TUMOR	0.0466	rs1058319	-10.17	6.31e-13	0.12
SLC2A4RG	SLC2A4RG	20	62371211	62375401	TCGA.PRAD.TUMOR	0.0628	rs1058319	-10.17	9.86e-11	0.20339
SLC2A4RG	SLC2A4RG	20	62371214	62374858	GTEx.Thyroid	0.1248	rs1058319	-10.17	1.12e-15	0.0236686
SLC2A4RG	chr20:62372832:62373222	20	62372832	62373222	TCGA.PRAD_SP.TUMOR	0.0565	rs1058319	-10.17	9.15e-12	0.176471
TPD52L2	TPD52L2	20	62496596	62522898	METSIM.ADIPOSE.RNASEQ	0.0266	rs1058319	-10.17	2.26e-08	0.206897
DNAJC5	DNAJC5	20	62526518	62567384	METSIM.ADIPOSE.RNASEQ	0.0287	rs1058319	-10.17	1.52e-09	0.136364
ARFGAP3	ARFGAP3	22	43192508	43254112	GTEx.Artery_Tibial	0.0693	rs5759167	-17.79	4.28e-11	0.0538117
MCAT	MCAT	22	43528211	43539403	CMC.BRAIN.RNASEQ	0.1644	rs5759167	-17.79	1.26e-21	0.00632244
MCAT	chr22:43529492:43533087	22	43529492	43533087	TCGA.PRAD_SP.TUMOR	0.1156	rs5759167	-17.79	2.73e-21	0.0576923
TSPO	TSPO	22	43547520	43559248	GTEx.Adipose_Visceral_Omentum	0.2875	rs5759167	-17.79	8.91e-08	0.0759494
TSPO	TSPO	22	43547520	43559248	GTEx.Adrenal_Gland	0.379	rs5759167	-17.79	4.1e-14	0.0235756
TSPO	TSPO	22	43547520	43559248	GTEx.Cells_Transformed_fibroblasts	0.3104	rs5759167	-17.79	4.91e-09	0.0401338
TSPO	TSPO	22	43547520	43559248	GTEx.Nerve_Tibial	0.3339	rs5759167	-17.79	1.62e-11	0.0337079
TSPO	TSPO	22	43547520	43559248	YFS.BLOOD.RNAARR	0.21927	rs5759167	-17.79	6.66e-16	0.0310881
TSPO	chr22:43547610:43557058	22	43547610	43557058	TCGA.PRAD_SP.TUMOR	0.1699	rs5759167	-17.79	4.46e-13	0.0254237
TTLL12	TTLL12	22	43562627	43583137	CMC.BRAIN.RNASEQ	0.4252	rs5759167	-17.79	5.25e-10	0.05
TTLL12	TTLL12	22	43562628	43583139	GTEx.Brain_Frontal_Cortex_BA9	0.337	rs5759167	-17.79	2.03e-15	0.0233463
TTLL12	TTLL12	22	43562628	43583139	GTEx.Testis	0.3813	rs5759167	-17.79	1.87e-11	0.0363636
