# Supplementary material for: Large-scale transcriptome-wide association study identifies new prostate cancer risk regions
Source: Nat Commun. 2018 Oct 4;9:4079. doi: 10.1038/s41467-018-06302-1 (PMC6172280; doi:10.1038/s41467-018-06302-1)
Supplement: Supplementary file 5 — Supplementary Data 3 [file 41467_2018_6302_MOESM5_ESM.xlsx]

## Sheet: Supplementary Data 3
						1Mb Window		2Mb Window		4 Mb Window
Gene	Chr	TxS	TxE	TWAS P	Reference Panel	Best GWAS SNP	GWAS P	Best GWAS SNP	GWAS P	Best GWAS SNP	GWAS P
GRHL3	1	24600000	24700000	9.38e-10	TCGA.PRAD.TUMOR	rs11589294	1.49508e-05	rs576580171	1.09203e-05	rs576580171	1.09203e-05
FAM83H	8	145000000	145000000	2.68e-07	CMC.BRAIN.RNASEQ	rs12156265	3.99984e-07	rs12156265	3.99984e-07	rs12156265	3.99984e-07
TLE4	9	82300000	82300000	1.66e-07	TCGA.PRAD_SP.TUMOR	rs7043645	2.06046e-07	rs7043645	2.06046e-07	rs7043645	2.06046e-07
STXBP1	9	130000000	130000000	2.94e-07	TCGA.PRAD_SP.TUMOR	rs2241167	7.45907e-08	rs2241167	7.45907e-08	rs2241167	7.45907e-08
RP11-57H14.2	10	115000000	115000000	2.92e-07	GTEx.Whole_Blood	rs10885396	5.40334e-08	rs10885396	5.40334e-08	rs10885396	5.40334e-08
TM7SF3	12	27100000	27100000	1.4e-07	TCGA.PRAD_SP.TUMOR	rs16931510	2.97538e-07	rs16931510	2.97538e-07	rs16931510	2.97538e-07
POLI	18	51795773	51824604	2.27e-07	NTR.BLOOD.RNAARR	rs2085670	6.39436e-08	rs2085670	6.39436e-08	rs28607662	2.58918e-08
KDSR	18	60994959	61034743	2.29e-08	GTEx.Adipose_Subcutaneous	rs2032342	1.54436e-07	rs2032342	1.54436e-07	rs2032342	1.54436e-07
UQCC1	20	33935075	33954360	4.2e-07	TCGA.PRAD_SP.TUMOR	rs142570322	1.73038e-07	rs142570322	1.73038e-07	rs142570322	1.73038e-07
Novel Regions	-	-	-	-	-	9		9		8
