# Supplementary material for: Large-scale transcriptome-wide association study identifies new prostate cancer risk regions
Source: Nat Commun. 2018 Oct 4;9:4079. doi: 10.1038/s41467-018-06302-1 (PMC6172280; doi:10.1038/s41467-018-06302-1)
Supplement: Supplementary file 6 — Supplementary Data 4 [file 41467_2018_6302_MOESM6_ESM.xlsx]

## Sheet: Supplementary Data 4
Reference Panel	Gene	Exon / Exon Junction	TWAS P	GWAS Risk SNP	R-Squared
TCGA.PRAD.TUMOR	GRHL3	-	9.38e-10	rs305457	0.00110409
TCGA.PRAD.TUMOR	GRHL3	-	9.38e-10	rs305456	0.00110448
TCGA.PRAD.TUMOR	GRHL3	-	9.38e-10	rs12139208	0.000465719
TCGA.PRAD.TUMOR	GRHL3	-	9.38e-10	rs305440	0.00139001
TCGA.PRAD.TUMOR	GRHL3	-	9.38e-10	rs305423	1.1293e-05
TCGA.PRAD.TUMOR	GRHL3	-	9.38e-10	rs41461152	7.95414e-05
TCGA.PRAD.TUMOR	GRHL3	-	9.38e-10	rs41300863	0.00608576
TCGA.PRAD.TUMOR	GRHL3	-	9.38e-10	rs143453062	0.00608576
TCGA.PRAD.TUMOR	GRHL3	-	9.38e-10	rs115584674	0.00588406
TCGA.PRAD.TUMOR	GRHL3	-	9.38e-10	rs149932571	0.00588406
TCGA.PRAD.TUMOR	GRHL3	-	9.38e-10	rs115815732	0.0049942
TCGA.PRAD.TUMOR	GRHL3	-	9.38e-10	rs114529840	0.00588406
TCGA.PRAD.TUMOR	GRHL3	-	9.38e-10	rs41317513	0.0022886
TCGA.PRAD.TUMOR	GRHL3	-	9.38e-10	rs11204665	0.000474806
TCGA.PRAD.TUMOR	GRHL3	-	9.38e-10	rs7543465	0.00014255
TCGA.PRAD.TUMOR	GRHL3	-	9.38e-10	rs6672667	0.000557829
TCGA.PRAD.TUMOR	GRHL3	-	9.38e-10	rs2737821	0.000383584
TCGA.PRAD.TUMOR	GRHL3	-	9.38e-10	rs12034302	0.000848819
TCGA.PRAD.TUMOR	GRHL3	-	9.38e-10	rs61820166	0.000451314
TCGA.PRAD.TUMOR	GRHL3	-	9.38e-10	rs60060012	0.000451314
TCGA.PRAD.TUMOR	GRHL3	-	9.38e-10	rs61820168	0.000746215
TCGA.PRAD.TUMOR	GRHL3	-	9.38e-10	rs61820170	0.000848819
TCGA.PRAD.TUMOR	GRHL3	-	9.38e-10	rs11204674	0.000685349
TCGA.PRAD.TUMOR	GRHL3	-	9.38e-10	rs11585460	0.000337346
TCGA.PRAD.TUMOR	GRHL3	-	9.38e-10	rs11204676	0.00239769
TCGA.PRAD.TUMOR	GRHL3	-	9.38e-10	rs1355637	0.00169419
TCGA.PRAD.TUMOR	GRHL3	-	9.38e-10	rs12045807	0.000519154
TCGA.PRAD.TUMOR	GRHL3	-	9.38e-10	rs115282751	0.000819149
TCGA.PRAD.TUMOR	GRHL3	-	9.38e-10	rs56661631	0.00307538
TCGA.PRAD.TUMOR	GRHL3	-	9.38e-10	rs1053701	0.000685349
TCGA.PRAD.TUMOR	GRHL3	-	9.38e-10	rs7517	0.000403612
TCGA.PRAD.TUMOR	GRHL3	-	9.38e-10	rs6587515	0.000685349
TCGA.PRAD.TUMOR	GRHL3	-	9.38e-10	rs116173394	0.00189337
TCGA.PRAD.TUMOR	GRHL3	-	9.38e-10	rs56174820	0.000166854
TCGA.PRAD.TUMOR	GRHL3	-	9.38e-10	rs12031458	0.00113745
TCGA.PRAD.TUMOR	GRHL3	-	9.38e-10	rs12032445	0.00113745
TCGA.PRAD.TUMOR	GRHL3	-	9.38e-10	rs3754207	0.00113745
TCGA.PRAD.TUMOR	GRHL3	-	9.38e-10	rs6587517	0.000470514
TCGA.PRAD.TUMOR	GRHL3	-	9.38e-10	rs4970970	0.000470514
TCGA.PRAD.TUMOR	GRHL3	-	9.38e-10	rs11204689	0.00113745
TCGA.PRAD.TUMOR	GRHL3	-	9.38e-10	rs72702521	5.1931e-05
TCGA.PRAD.TUMOR	GRHL3	-	9.38e-10	rs17599629	6.44403e-06
TCGA.PRAD.TUMOR	GRHL3	-	9.38e-10	rs7520511	0.000680073
TCGA.PRAD.TUMOR	GRHL3	-	9.38e-10	rs11204700	0.000470514
TCGA.PRAD.TUMOR	GRHL3	-	9.38e-10	rs41305070	8.73061e-05
TCGA.PRAD.TUMOR	GRHL3	-	9.38e-10	rs61817598	0.00113745
TCGA.PRAD.TUMOR	GRHL3	-	9.38e-10	rs1932864	0.000470514
TCGA.PRAD.TUMOR	GRHL3	-	9.38e-10	rs66958685	0.000467592
TCGA.PRAD.TUMOR	GRHL3	-	9.38e-10	rs16840074	0.00113745
TCGA.PRAD.TUMOR	GRHL3	-	9.38e-10	rs7535975	0.00113745
TCGA.PRAD.TUMOR	GRHL3	-	9.38e-10	rs11204714	0.00113745
TCGA.PRAD.TUMOR	GRHL3	-	9.38e-10	rs11204715	0.00113745
TCGA.PRAD.TUMOR	GRHL3	-	9.38e-10	rs200492635	0.000728904
TCGA.PRAD.TUMOR	GRHL3	-	9.38e-10	rs61817600	0.00113745
TCGA.PRAD.TUMOR	GRHL3	-	9.38e-10	rs75056606	2.87909e-05
TCGA.PRAD.TUMOR	GRHL3	-	9.38e-10	rs61386199	8.64156e-05
TCGA.PRAD.TUMOR	GRHL3	-	9.38e-10	rs11576175	0.00113745
TCGA.PRAD.TUMOR	GRHL3	-	9.38e-10	rs6696167	0.00113745
TCGA.PRAD.TUMOR	GRHL3	-	9.38e-10	rs72704624	0.00113745
TCGA.PRAD.TUMOR	GRHL3	-	9.38e-10	rs6683015	0.00278733
TCGA.PRAD.TUMOR	GRHL3	-	9.38e-10	rs76439655	0.00113745
TCGA.PRAD.TUMOR	GRHL3	-	9.38e-10	rs10788795	0.000470514
TCGA.PRAD.TUMOR	GRHL3	-	9.38e-10	rs6684611	0.00113745
TCGA.PRAD.TUMOR	GRHL3	-	9.38e-10	rs6661100	0.00113745
TCGA.PRAD.TUMOR	GRHL3	-	9.38e-10	rs11204727	0.00113745
TCGA.PRAD.TUMOR	GRHL3	-	9.38e-10	rs1811698	0.0020255
TCGA.PRAD.TUMOR	GRHL3	-	9.38e-10	rs10888396	0.000435522
TCGA.PRAD.TUMOR	GRHL3	-	9.38e-10	rs4379678	0.0010851
TCGA.PRAD.TUMOR	GRHL3	-	9.38e-10	rs6671703	0.0010851
TCGA.PRAD.TUMOR	GRHL3	-	9.38e-10	rs3768017	0.0010851
TCGA.PRAD.TUMOR	GRHL3	-	9.38e-10	rs3738483	0.000435522
TCGA.PRAD.TUMOR	GRHL3	-	9.38e-10	rs10305695	0.000186631
TCGA.PRAD.TUMOR	GRHL3	-	9.38e-10	rs2134688	0.000435522
TCGA.PRAD.TUMOR	GRHL3	-	9.38e-10	rs72992015	0.000257176
TCGA.PRAD.TUMOR	GRHL3	-	9.38e-10	rs7517566	0.00051089
TCGA.PRAD.TUMOR	GRHL3	-	9.38e-10	rs6679701	0.00097619
TCGA.PRAD.TUMOR	GRHL3	-	9.38e-10	rs35782301	0.000176682
TCGA.PRAD.TUMOR	GRHL3	-	9.38e-10	rs78132593	7.69296e-05
TCGA.PRAD.TUMOR	GRHL3	-	9.38e-10	rs61817649	0.00097619
TCGA.PRAD.TUMOR	GRHL3	-	9.38e-10	rs267726	0.000388212
TCGA.PRAD.TUMOR	GRHL3	-	9.38e-10	rs7535848	0.00110511
TCGA.PRAD.TUMOR	GRHL3	-	9.38e-10	rs533928	0.000524384
TCGA.PRAD.TUMOR	GRHL3	-	9.38e-10	rs267724	0.000524384
TCGA.PRAD.TUMOR	GRHL3	-	9.38e-10	rs12042263	0.00110511
TCGA.PRAD.TUMOR	GRHL3	-	9.38e-10	rs7521445	0.00110511
TCGA.PRAD.TUMOR	GRHL3	-	9.38e-10	rs75207617	0.00148263
TCGA.PRAD.TUMOR	GRHL3	-	9.38e-10	rs12040707	0.00110511
TCGA.PRAD.TUMOR	GRHL3	-	9.38e-10	rs6671489	0.00110511
TCGA.PRAD.TUMOR	GRHL3	-	9.38e-10	rs114908993	0.000186631
TCGA.PRAD.TUMOR	GRHL3	-	9.38e-10	rs34090972	0.00110511
TCGA.PRAD.TUMOR	GRHL3	-	9.38e-10	rs198325	1.02016e-05
TCGA.PRAD.TUMOR	GRHL3	-	9.38e-10	rs72706512	0.00110511
TCGA.PRAD.TUMOR	GRHL3	-	9.38e-10	rs267738	6.73529e-05
TCGA.PRAD.TUMOR	GRHL3	-	9.38e-10	rs7535032	0.000459496
TCGA.PRAD.TUMOR	GRHL3	-	9.38e-10	rs267734	9.46148e-06
TCGA.PRAD.TUMOR	GRHL3	-	9.38e-10	rs3754210	0.000459496
TCGA.PRAD.TUMOR	GRHL3	-	9.38e-10	rs607518	2.32999e-07
TCGA.PRAD.TUMOR	GRHL3	-	9.38e-10	rs2305815	0.00101186
TCGA.PRAD.TUMOR	GRHL3	-	9.38e-10	rs16832604	0.00105055
TCGA.PRAD.TUMOR	GRHL3	-	9.38e-10	rs12044969	0.000282444
TCGA.PRAD.TUMOR	GRHL3	-	9.38e-10	rs74964858	0.000282444
TCGA.PRAD.TUMOR	GRHL3	-	9.38e-10	rs148601911	0.000282444
TCGA.PRAD.TUMOR	GRHL3	-	9.38e-10	rs77964606	0.000282444
TCGA.PRAD.TUMOR	GRHL3	-	9.38e-10	rs771204	0.000263067
TCGA.PRAD.TUMOR	GRHL3	-	9.38e-10	rs11583896	0.000246255
TCGA.PRAD.TUMOR	GRHL3	-	9.38e-10	rs113422987	8.65203e-05
TCGA.PRAD.TUMOR	GRHL3	-	9.38e-10	rs72694220	8.65203e-05
TCGA.PRAD.TUMOR	GRHL3	-	9.38e-10	rs4363451	8.65203e-05
TCGA.PRAD.TUMOR	GRHL3	-	9.38e-10	rs10796956	8.24282e-05
TCGA.PRAD.TUMOR	GRHL3	-	9.38e-10	rs112780312	0.000316639
TCGA.PRAD.TUMOR	GRHL3	-	9.38e-10	rs4391701	0.000116849
TCGA.PRAD.TUMOR	GRHL3	-	9.38e-10	rs7512766	0.000116849
TCGA.PRAD.TUMOR	GRHL3	-	9.38e-10	rs72694231	0.000116849
TCGA.PRAD.TUMOR	GRHL3	-	9.38e-10	rs4612664	8.24282e-05
TCGA.PRAD.TUMOR	GRHL3	-	9.38e-10	rs72694234	8.24282e-05
TCGA.PRAD.TUMOR	GRHL3	-	9.38e-10	rs4845576	0.000116849
TCGA.PRAD.TUMOR	GRHL3	-	9.38e-10	rs12038577	8.24282e-05
TCGA.PRAD.TUMOR	GRHL3	-	9.38e-10	rs9660089	4.21011e-05
TCGA.PRAD.TUMOR	GRHL3	-	9.38e-10	rs4595397	0.000137972
TCGA.PRAD.TUMOR	GRHL3	-	9.38e-10	rs4520447	0.000116849
TCGA.PRAD.TUMOR	GRHL3	-	9.38e-10	rs4845578	0.000116849
TCGA.PRAD.TUMOR	GRHL3	-	9.38e-10	rs4508047	6.11537e-05
TCGA.PRAD.TUMOR	GRHL3	-	9.38e-10	rs6700451	0.000116849
TCGA.PRAD.TUMOR	GRHL3	-	9.38e-10	rs11583152	6.73849e-05
TCGA.PRAD.TUMOR	GRHL3	-	9.38e-10	rs7552274	6.73849e-05
TCGA.PRAD.TUMOR	GRHL3	-	9.38e-10	rs59308681	0.000116849
TCGA.PRAD.TUMOR	GRHL3	-	9.38e-10	rs11587151	0.000116849
TCGA.PRAD.TUMOR	GRHL3	-	9.38e-10	rs34805562	0.000116849
TCGA.PRAD.TUMOR	GRHL3	-	9.38e-10	rs12567313	0.000116849
TCGA.PRAD.TUMOR	GRHL3	-	9.38e-10	rs112874207	0.000116849
TCGA.PRAD.TUMOR	GRHL3	-	9.38e-10	rs12042989	6.73849e-05
TCGA.PRAD.TUMOR	GRHL3	-	9.38e-10	rs201743577	9.99729e-05
TCGA.PRAD.TUMOR	GRHL3	-	9.38e-10	rs59678326	6.73849e-05
TCGA.PRAD.TUMOR	GRHL3	-	9.38e-10	rs111689685	0.000736942
TCGA.PRAD.TUMOR	GRHL3	-	9.38e-10	rs11590099	0.000116849
TCGA.PRAD.TUMOR	GRHL3	-	9.38e-10	rs12041920	0.000116849
TCGA.PRAD.TUMOR	GRHL3	-	9.38e-10	rs60150125	0.000141159
TCGA.PRAD.TUMOR	GRHL3	-	9.38e-10	rs12043350	0.000116849
TCGA.PRAD.TUMOR	GRHL3	-	9.38e-10	rs12409811	0.000116849
TCGA.PRAD.TUMOR	GRHL3	-	9.38e-10	rs7537691	6.73849e-05
TCGA.PRAD.TUMOR	GRHL3	-	9.38e-10	rs11586830	0.000116849
TCGA.PRAD.TUMOR	GRHL3	-	9.38e-10	rs113489222	0.000179396
TCGA.PRAD.TUMOR	GRHL3	-	9.38e-10	rs11264532	6.73849e-05
TCGA.PRAD.TUMOR	GRHL3	-	9.38e-10	rs6427329	6.73849e-05
TCGA.PRAD.TUMOR	GRHL3	-	9.38e-10	rs11591134	0.000116849
TCGA.PRAD.TUMOR	GRHL3	-	9.38e-10	rs12401565	6.73849e-05
TCGA.PRAD.TUMOR	GRHL3	-	9.38e-10	rs12022158	6.73849e-05
TCGA.PRAD.TUMOR	GRHL3	-	9.38e-10	rs11589857	0.000116849
TCGA.PRAD.TUMOR	GRHL3	-	9.38e-10	rs12022730	0.000116849
TCGA.PRAD.TUMOR	GRHL3	-	9.38e-10	rs11264559	0.000116849
TCGA.PRAD.TUMOR	GRHL3	-	9.38e-10	rs11264567	6.73849e-05
TCGA.PRAD.TUMOR	GRHL3	-	9.38e-10	rs11577942	0.000116849
TCGA.PRAD.TUMOR	GRHL3	-	9.38e-10	rs6671132	0.000116849
TCGA.PRAD.TUMOR	GRHL3	-	9.38e-10	rs12028398	0.000116849
TCGA.PRAD.TUMOR	GRHL3	-	9.38e-10	rs4845583	7.36515e-06
TCGA.PRAD.TUMOR	GRHL3	-	9.38e-10	rs12032914	0.000116849
TCGA.PRAD.TUMOR	GRHL3	-	9.38e-10	rs12033835	6.73849e-05
TCGA.PRAD.TUMOR	GRHL3	-	9.38e-10	rs11581644	0.00018097
TCGA.PRAD.TUMOR	GRHL3	-	9.38e-10	rs4845357	0.000136428
TCGA.PRAD.TUMOR	GRHL3	-	9.38e-10	rs4845585	8.28927e-05
TCGA.PRAD.TUMOR	GRHL3	-	9.38e-10	rs4845358	0.000136428
TCGA.PRAD.TUMOR	GRHL3	-	9.38e-10	rs10796968	0.000136428
TCGA.PRAD.TUMOR	GRHL3	-	9.38e-10	rs12406003	0.000136428
TCGA.PRAD.TUMOR	GRHL3	-	9.38e-10	rs3748849	0.000136428
TCGA.PRAD.TUMOR	GRHL3	-	9.38e-10	rs3748848	0.000136428
TCGA.PRAD.TUMOR	GRHL3	-	9.38e-10	rs1572788	0.000136428
TCGA.PRAD.TUMOR	GRHL3	-	9.38e-10	rs11586593	8.28927e-05
TCGA.PRAD.TUMOR	GRHL3	-	9.38e-10	rs11264619	0.000136428
TCGA.PRAD.TUMOR	GRHL3	-	9.38e-10	rs11264620	8.28927e-05
TCGA.PRAD.TUMOR	GRHL3	-	9.38e-10	rs58095661	0.000136428
TCGA.PRAD.TUMOR	GRHL3	-	9.38e-10	rs61219911	8.28927e-05
TCGA.PRAD.TUMOR	GRHL3	-	9.38e-10	rs11586075	8.28927e-05
TCGA.PRAD.TUMOR	GRHL3	-	9.38e-10	rs1110165	8.28927e-05
TCGA.PRAD.TUMOR	GRHL3	-	9.38e-10	rs6680140	0.000136428
TCGA.PRAD.TUMOR	GRHL3	-	9.38e-10	rs946682	0.000136428
TCGA.PRAD.TUMOR	GRHL3	-	9.38e-10	rs8450	0.000136428
TCGA.PRAD.TUMOR	GRHL3	-	9.38e-10	rs10559	0.000375962
TCGA.PRAD.TUMOR	GRHL3	-	9.38e-10	rs10127983	0.000167336
TCGA.PRAD.TUMOR	GRHL3	-	9.38e-10	rs11264680	0.000136428
TCGA.PRAD.TUMOR	GRHL3	-	9.38e-10	rs10908558	2.46113e-05
TCGA.PRAD.TUMOR	GRHL3	-	9.38e-10	rs3791187	2.46113e-05
TCGA.PRAD.TUMOR	GRHL3	-	9.38e-10	rs11264734	1.77285e-06
TCGA.PRAD.TUMOR	GRHL3	-	9.38e-10	rs12027783	1.77285e-06
TCGA.PRAD.TUMOR	GRHL3	-	9.38e-10	rs11264743	4.56913e-09
TCGA.PRAD.TUMOR	GRHL3	-	9.38e-10	rs12023699	4.56913e-09
TCGA.PRAD.TUMOR	GRHL3	-	9.38e-10	rs12403956	7.12731e-06
TCGA.PRAD.TUMOR	GRHL3	-	9.38e-10	rs6666703	4.56913e-09
TCGA.PRAD.TUMOR	GRHL3	-	9.38e-10	rs11264763	8.47575e-05
TCGA.PRAD.TUMOR	GRHL3	-	9.38e-10	rs1547766	0.000161965
TCGA.PRAD.TUMOR	GRHL3	-	9.38e-10	rs1547767	0.000161965
TCGA.PRAD.TUMOR	GRHL3	-	9.38e-10	rs7524739	0.000103009
TCGA.PRAD.TUMOR	GRHL3	-	9.38e-10	rs138767862	0.000161965
TCGA.PRAD.TUMOR	GRHL3	-	9.38e-10	rs6701341	4.12884e-05
TCGA.PRAD.TUMOR	GRHL3	-	9.38e-10	rs6703545	4.12884e-05
TCGA.PRAD.TUMOR	GRHL3	-	9.38e-10	rs61542760	4.12884e-05
TCGA.PRAD.TUMOR	GRHL3	-	9.38e-10	rs12408260	4.12884e-05
TCGA.PRAD.TUMOR	GRHL3	-	9.38e-10	rs6672856	5.20538e-05
TCGA.PRAD.TUMOR	GRHL3	-	9.38e-10	rs11264866	5.20538e-05
TCGA.PRAD.TUMOR	GRHL3	-	9.38e-10	rs10796986	5.20538e-05
TCGA.PRAD.TUMOR	GRHL3	-	9.38e-10	rs6679907	5.20538e-05
TCGA.PRAD.TUMOR	GRHL3	-	9.38e-10	rs113165037	5.20538e-05
TCGA.PRAD.TUMOR	GRHL3	-	9.38e-10	rs11264871	2.34189e-05
TCGA.PRAD.TUMOR	GRHL3	-	9.38e-10	rs11264873	0.000259001
TCGA.PRAD.TUMOR	GRHL3	-	9.38e-10	rs12048137	0.000420054
TCGA.PRAD.TUMOR	GRHL3	-	9.38e-10	rs12049128	0.000420054
TCGA.PRAD.TUMOR	GRHL3	-	9.38e-10	rs11264875	0.000420054
TCGA.PRAD.TUMOR	GRHL3	-	9.38e-10	rs11264886	0.000420054
TCGA.PRAD.TUMOR	GRHL3	-	9.38e-10	rs7552737	0.000173724
TCGA.PRAD.TUMOR	GRHL3	-	9.38e-10	rs113792102	0.000173724
TCGA.PRAD.TUMOR	GRHL3	-	9.38e-10	rs11264895	0.000173724
TCGA.PRAD.TUMOR	GRHL3	-	9.38e-10	rs11578545	0.000754896
TCGA.PRAD.TUMOR	GRHL3	-	9.38e-10	rs12049557	0.000173724
TCGA.PRAD.TUMOR	GRHL3	-	9.38e-10	rs56287424	0.000173724
TCGA.PRAD.TUMOR	GRHL3	-	9.38e-10	rs7521303	0.000173724
TCGA.PRAD.TUMOR	GRHL3	-	9.38e-10	rs10908627	0.000173724
TCGA.PRAD.TUMOR	GRHL3	-	9.38e-10	rs7526558	0.000173724
TCGA.PRAD.TUMOR	GRHL3	-	9.38e-10	rs6670019	0.000173724
TCGA.PRAD.TUMOR	GRHL3	-	9.38e-10	rs7547009	0.000119495
TCGA.PRAD.TUMOR	GRHL3	-	9.38e-10	rs7531051	0.000173724
TCGA.PRAD.TUMOR	GRHL3	-	9.38e-10	rs58289586	0.000173724
TCGA.PRAD.TUMOR	GRHL3	-	9.38e-10	rs11585633	0.000198136
TCGA.PRAD.TUMOR	GRHL3	-	9.38e-10	rs113254789	0.000198136
TCGA.PRAD.TUMOR	GRHL3	-	9.38e-10	rs11264996	0.000181821
TCGA.PRAD.TUMOR	GRHL3	-	9.38e-10	rs11588942	0.000198136
TCGA.PRAD.TUMOR	GRHL3	-	9.38e-10	rs12410086	0.000198136
TCGA.PRAD.TUMOR	GRHL3	-	9.38e-10	rs55696120	0.000198136
TCGA.PRAD.TUMOR	GRHL3	-	9.38e-10	rs56193055	0.000198136
TCGA.PRAD.TUMOR	GRHL3	-	9.38e-10	rs72694297	0.000198136
TCGA.PRAD.TUMOR	GRHL3	-	9.38e-10	rs11265036	0.000198136
TCGA.PRAD.TUMOR	GRHL3	-	9.38e-10	rs11265040	0.000198136
TCGA.PRAD.TUMOR	GRHL3	-	9.38e-10	rs55917056	0.000198136
TCGA.PRAD.TUMOR	GRHL3	-	9.38e-10	rs11265049	0.000198136
TCGA.PRAD.TUMOR	GRHL3	-	9.38e-10	rs10908691	0.000198136
TCGA.PRAD.TUMOR	GRHL3	-	9.38e-10	rs12021641	0.000198136
TCGA.PRAD.TUMOR	GRHL3	-	9.38e-10	rs12021706	0.000198136
TCGA.PRAD.TUMOR	GRHL3	-	9.38e-10	rs111357219	0.000198136
TCGA.PRAD.TUMOR	GRHL3	-	9.38e-10	rs58300038	0.000207182
TCGA.PRAD.TUMOR	GRHL3	-	9.38e-10	rs11265076	0.000207182
TCGA.PRAD.TUMOR	GRHL3	-	9.38e-10	rs11265082	0.000207182
TCGA.PRAD.TUMOR	GRHL3	-	9.38e-10	rs7553596	0.000207182
TCGA.PRAD.TUMOR	GRHL3	-	9.38e-10	rs6427457	0.000207182
TCGA.PRAD.TUMOR	GRHL3	-	9.38e-10	rs11265099	0.000207182
TCGA.PRAD.TUMOR	GRHL3	-	9.38e-10	rs7520349	0.000207182
TCGA.PRAD.TUMOR	GRHL3	-	9.38e-10	rs12031080	0.000207182
TCGA.PRAD.TUMOR	GRHL3	-	9.38e-10	rs111804060	2.08447e-06
TCGA.PRAD.TUMOR	GRHL3	-	9.38e-10	rs11265122	2.78944e-05
TCGA.PRAD.TUMOR	GRHL3	-	9.38e-10	rs4845597	2.78944e-05
TCGA.PRAD.TUMOR	GRHL3	-	9.38e-10	rs6664278	2.78944e-05
TCGA.PRAD.TUMOR	GRHL3	-	9.38e-10	rs6678826	2.78944e-05
TCGA.PRAD.TUMOR	GRHL3	-	9.38e-10	rs6671166	2.78944e-05
TCGA.PRAD.TUMOR	GRHL3	-	9.38e-10	rs6691826	2.78944e-05
TCGA.PRAD.TUMOR	GRHL3	-	9.38e-10	rs6692026	2.78944e-05
TCGA.PRAD.TUMOR	GRHL3	-	9.38e-10	rs72696208	2.78944e-05
TCGA.PRAD.TUMOR	GRHL3	-	9.38e-10	rs12407062	2.78944e-05
TCGA.PRAD.TUMOR	GRHL3	-	9.38e-10	rs12405309	2.78944e-05
TCGA.PRAD.TUMOR	GRHL3	-	9.38e-10	rs78039055	2.78944e-05
TCGA.PRAD.TUMOR	GRHL3	-	9.38e-10	rs372822222	6.71667e-07
TCGA.PRAD.TUMOR	GRHL3	-	9.38e-10	rs199958719	3.41042e-06
TCGA.PRAD.TUMOR	GRHL3	-	9.38e-10	rs55677228	2.78944e-05
TCGA.PRAD.TUMOR	GRHL3	-	9.38e-10	rs6693620	2.78944e-05
TCGA.PRAD.TUMOR	GRHL3	-	9.38e-10	rs4845363	2.78944e-05
TCGA.PRAD.TUMOR	GRHL3	-	9.38e-10	rs4845601	2.78944e-05
TCGA.PRAD.TUMOR	GRHL3	-	9.38e-10	rs6659053	0.000100854
TCGA.PRAD.TUMOR	GRHL3	-	9.38e-10	rs6667928	0.000100854
TCGA.PRAD.TUMOR	GRHL3	-	9.38e-10	rs7535778	6.93121e-08
TCGA.PRAD.TUMOR	GRHL3	-	9.38e-10	rs72696227	6.93121e-08
TCGA.PRAD.TUMOR	GRHL3	-	9.38e-10	rs60633748	0.000981553
TCGA.PRAD.TUMOR	GRHL3	-	9.38e-10	rs12568280	0.00101008
TCGA.PRAD.TUMOR	GRHL3	-	9.38e-10	rs4521985	7.04674e-07
TCGA.PRAD.TUMOR	GRHL3	-	9.38e-10	rs1051370	7.04674e-07
TCGA.PRAD.TUMOR	GRHL3	-	9.38e-10	rs3196889	5.53183e-06
TCGA.PRAD.TUMOR	GRHL3	-	9.38e-10	rs10908723	8.65822e-06
TCGA.PRAD.TUMOR	GRHL3	-	9.38e-10	rs6673171	5.53183e-06
TCGA.PRAD.TUMOR	GRHL3	-	9.38e-10	rs7517127	3.38028e-05
TCGA.PRAD.TUMOR	GRHL3	-	9.38e-10	rs10797047	0.00118973
TCGA.PRAD.TUMOR	GRHL3	-	9.38e-10	rs12026475	7.78286e-06
TCGA.PRAD.TUMOR	GRHL3	-	9.38e-10	rs7551128	1.4775e-05
TCGA.PRAD.TUMOR	GRHL3	-	9.38e-10	rs3828076	2.30456e-07
TCGA.PRAD.TUMOR	GRHL3	-	9.38e-10	rs11265353	1.02528e-07
TCGA.PRAD.TUMOR	GRHL3	-	9.38e-10	rs10797067	1.12791e-05
TCGA.PRAD.TUMOR	GRHL3	-	9.38e-10	rs11264276	0.00250625
TCGA.PRAD.TUMOR	GRHL3	-	9.38e-10	rs1218582	0.00435296
TCGA.PRAD.TUMOR	GRHL3	-	9.38e-10	rs6699080	0.00585838
TCGA.PRAD.TUMOR	GRHL3	-	9.38e-10	rs79810698	0.000136766
TCGA.PRAD.TUMOR	GRHL3	-	9.38e-10	rs7553195	0.00405054
TCGA.PRAD.TUMOR	GRHL3	-	9.38e-10	rs4845677	0.00399147
TCGA.PRAD.TUMOR	GRHL3	-	9.38e-10	rs6656494	0.00326851
TCGA.PRAD.TUMOR	GRHL3	-	9.38e-10	rs10908444	0.00326851
TCGA.PRAD.TUMOR	GRHL3	-	9.38e-10	rs7531728	0.00399147
TCGA.PRAD.TUMOR	GRHL3	-	9.38e-10	rs2335407	0.00426395
TCGA.PRAD.TUMOR	GRHL3	-	9.38e-10	rs7544528	0.00426395
TCGA.PRAD.TUMOR	GRHL3	-	9.38e-10	rs6669791	0.00351472
TCGA.PRAD.TUMOR	GRHL3	-	9.38e-10	rs883718	0.00272846
TCGA.PRAD.TUMOR	GRHL3	-	9.38e-10	rs10908445	0.00272846
TCGA.PRAD.TUMOR	GRHL3	-	9.38e-10	rs12069356	0.00272846
TCGA.PRAD.TUMOR	GRHL3	-	9.38e-10	rs12144978	0.00145109
TCGA.PRAD.TUMOR	GRHL3	-	9.38e-10	rs4845678	0.00377678
TCGA.PRAD.TUMOR	GRHL3	-	9.38e-10	rs2135219	0.00179543
TCGA.PRAD.TUMOR	GRHL3	-	9.38e-10	rs869506	0.00377678
TCGA.PRAD.TUMOR	GRHL3	-	9.38e-10	rs12036859	0.00456106
TCGA.PRAD.TUMOR	GRHL3	-	9.38e-10	rs4845679	0.00456106
TCGA.PRAD.TUMOR	GRHL3	-	9.38e-10	rs4845680	0.00377678
TCGA.PRAD.TUMOR	GRHL3	-	9.38e-10	rs1580943	0.00377678
TCGA.PRAD.TUMOR	GRHL3	-	9.38e-10	rs4845399	0.00179543
TCGA.PRAD.TUMOR	GRHL3	-	9.38e-10	rs11264281	0.00456106
TCGA.PRAD.TUMOR	GRHL3	-	9.38e-10	rs11264282	0.00377678
TCGA.PRAD.TUMOR	GRHL3	-	9.38e-10	rs4845681	0.00454592
TCGA.PRAD.TUMOR	GRHL3	-	9.38e-10	rs114056923	0.00168698
TCGA.PRAD.TUMOR	GRHL3	-	9.38e-10	rs11264283	0.00607481
TCGA.PRAD.TUMOR	GRHL3	-	9.38e-10	rs10908446	0.00607481
TCGA.PRAD.TUMOR	GRHL3	-	9.38e-10	rs10908447	0.0043684
TCGA.PRAD.TUMOR	GRHL3	-	9.38e-10	rs4845400	0.00532357
TCGA.PRAD.TUMOR	GRHL3	-	9.38e-10	rs7528532	0.00532357
TCGA.PRAD.TUMOR	GRHL3	-	9.38e-10	rs11264284	0.0043684
TCGA.PRAD.TUMOR	GRHL3	-	9.38e-10	rs6656435	0.00532357
TCGA.PRAD.TUMOR	GRHL3	-	9.38e-10	rs4845682	0.00532357
TCGA.PRAD.TUMOR	GRHL3	-	9.38e-10	rs4845683	0.0043684
TCGA.PRAD.TUMOR	GRHL3	-	9.38e-10	rs4845685	0.00532357
TCGA.PRAD.TUMOR	GRHL3	-	9.38e-10	rs4845687	0.00521605
TCGA.PRAD.TUMOR	GRHL3	-	9.38e-10	rs1977879	0.00532357
TCGA.PRAD.TUMOR	GRHL3	-	9.38e-10	rs12130132	0.00166868
TCGA.PRAD.TUMOR	GRHL3	-	9.38e-10	rs1007170	0.0043684
TCGA.PRAD.TUMOR	GRHL3	-	9.38e-10	rs10908448	0.00532357
TCGA.PRAD.TUMOR	GRHL3	-	9.38e-10	rs4845688	0.00532357
TCGA.PRAD.TUMOR	GRHL3	-	9.38e-10	rs906593	0.00532357
TCGA.PRAD.TUMOR	GRHL3	-	9.38e-10	rs4845689	0.00532357
TCGA.PRAD.TUMOR	GRHL3	-	9.38e-10	rs4240874	0.00532357
TCGA.PRAD.TUMOR	GRHL3	-	9.38e-10	rs4240875	0.00532357
TCGA.PRAD.TUMOR	GRHL3	-	9.38e-10	rs4845690	0.00532357
TCGA.PRAD.TUMOR	GRHL3	-	9.38e-10	rs2174507	0.00532357
TCGA.PRAD.TUMOR	GRHL3	-	9.38e-10	rs4339857	0.00532357
TCGA.PRAD.TUMOR	GRHL3	-	9.38e-10	rs149026539	0.00136024
TCGA.PRAD.TUMOR	GRHL3	-	9.38e-10	rs4845691	0.0043684
TCGA.PRAD.TUMOR	GRHL3	-	9.38e-10	rs4845692	0.00532357
TCGA.PRAD.TUMOR	GRHL3	-	9.38e-10	rs12406380	0.00532357
TCGA.PRAD.TUMOR	GRHL3	-	9.38e-10	rs10796935	0.00532357
TCGA.PRAD.TUMOR	GRHL3	-	9.38e-10	rs1109815	0.00467061
TCGA.PRAD.TUMOR	GRHL3	-	9.38e-10	rs877343	0.00467061
TCGA.PRAD.TUMOR	GRHL3	-	9.38e-10	rs58629129	0.00139094
TCGA.PRAD.TUMOR	GRHL3	-	9.38e-10	rs4845693	0.00363842
TCGA.PRAD.TUMOR	GRHL3	-	9.38e-10	rs72702224	0.00105276
TCGA.PRAD.TUMOR	GRHL3	-	9.38e-10	rs4845695	0.00139094
TCGA.PRAD.TUMOR	GRHL3	-	9.38e-10	rs4845696	0.00483465
TCGA.PRAD.TUMOR	GRHL3	-	9.38e-10	rs12046459	0.00505028
TCGA.PRAD.TUMOR	GRHL3	-	9.38e-10	rs11264290	0.00483465
TCGA.PRAD.TUMOR	GRHL3	-	9.38e-10	rs6699043	0.00483465
TCGA.PRAD.TUMOR	GRHL3	-	9.38e-10	rs11264291	0.00483465
TCGA.PRAD.TUMOR	GRHL3	-	9.38e-10	rs2335408	0.00483465
TCGA.PRAD.TUMOR	GRHL3	-	9.38e-10	rs2102423	0.00483465
TCGA.PRAD.TUMOR	GRHL3	-	9.38e-10	rs2335409	0.00392314
TCGA.PRAD.TUMOR	GRHL3	-	9.38e-10	rs705094	0.00359215
TCGA.PRAD.TUMOR	GRHL3	-	9.38e-10	rs2061690	0.00372882
TCGA.PRAD.TUMOR	GRHL3	-	9.38e-10	rs3738026	0.00352433
TCGA.PRAD.TUMOR	GRHL3	-	9.38e-10	rs77885114	5.20594e-05
TCGA.PRAD.TUMOR	GRHL3	-	9.38e-10	rs56103503	0.00467482
TCGA.PRAD.TUMOR	GRHL3	-	9.38e-10	rs1870940	0.000295565
TCGA.PRAD.TUMOR	GRHL3	-	9.38e-10	rs3753639	2.44022e-05
TCGA.PRAD.TUMOR	GRHL3	-	9.38e-10	rs141845046	4.90247e-05
TCGA.PRAD.TUMOR	GRHL3	-	9.38e-10	rs905938	4.57702e-07
TCGA.PRAD.TUMOR	GRHL3	-	9.38e-10	rs76798800	8.23671e-05
TCGA.PRAD.TUMOR	GRHL3	-	9.38e-10	rs60674412	8.84411e-05
TCGA.PRAD.TUMOR	GRHL3	-	9.38e-10	rs150138294	0.000422307
TCGA.PRAD.TUMOR	GRHL3	-	9.38e-10	rs10908452	0.000190605
TCGA.PRAD.TUMOR	GRHL3	-	9.38e-10	rs10908453	2.78085e-06
TCGA.PRAD.TUMOR	GRHL3	-	9.38e-10	rs6680600	1.8197e-05
TCGA.PRAD.TUMOR	GRHL3	-	9.38e-10	rs4845404	9.29422e-06
TCGA.PRAD.TUMOR	GRHL3	-	9.38e-10	rs4845405	1.8197e-05
TCGA.PRAD.TUMOR	GRHL3	-	9.38e-10	rs4845704	1.8197e-05
TCGA.PRAD.TUMOR	GRHL3	-	9.38e-10	rs11264297	4.37814e-05
TCGA.PRAD.TUMOR	GRHL3	-	9.38e-10	rs11264298	9.93219e-06
TCGA.PRAD.TUMOR	GRHL3	-	9.38e-10	rs6657129	4.09055e-05
TCGA.PRAD.TUMOR	GRHL3	-	9.38e-10	rs11264300	0.000119064
TCGA.PRAD.TUMOR	GRHL3	-	9.38e-10	rs11264301	0.000322752
TCGA.PRAD.TUMOR	GRHL3	-	9.38e-10	rs146564277	5.5634e-05
TCGA.PRAD.TUMOR	GRHL3	-	9.38e-10	rs147847496	4.11845e-05
TCGA.PRAD.TUMOR	GRHL3	-	9.38e-10	rs114130331	0.00109334
TCGA.PRAD.TUMOR	GRHL3	-	9.38e-10	rs137918052	0.00139189
TCGA.PRAD.TUMOR	GRHL3	-	9.38e-10	rs61812109	7.38942e-05
TCGA.PRAD.TUMOR	GRHL3	-	9.38e-10	rs184104770	2.72306e-05
TCGA.PRAD.TUMOR	GRHL3	-	9.38e-10	rs11585865	5.99949e-05
TCGA.PRAD.TUMOR	GRHL3	-	9.38e-10	rs6660981	5.99949e-05
TCGA.PRAD.TUMOR	GRHL3	-	9.38e-10	rs1891433	0.000389111
TCGA.PRAD.TUMOR	GRHL3	-	9.38e-10	rs2886543	5.99949e-05
TCGA.PRAD.TUMOR	GRHL3	-	9.38e-10	rs4593892	5.99949e-05
TCGA.PRAD.TUMOR	GRHL3	-	9.38e-10	rs7522437	5.99949e-05
TCGA.PRAD.TUMOR	GRHL3	-	9.38e-10	rs3923130	0.000354331
TCGA.PRAD.TUMOR	GRHL3	-	9.38e-10	rs12144134	0.000354331
TCGA.PRAD.TUMOR	GRHL3	-	9.38e-10	rs4951299	0.000479417
TCGA.PRAD.TUMOR	GRHL3	-	9.38e-10	rs2942140	1.48034e-07
TCGA.PRAD.TUMOR	GRHL3	-	9.38e-10	rs72752071	0.000251606
TCGA.PRAD.TUMOR	GRHL3	-	9.38e-10	rs7519417	0.00371172
TCGA.PRAD.TUMOR	GRHL3	-	9.38e-10	rs938126	0.00371172
TCGA.PRAD.TUMOR	GRHL3	-	9.38e-10	rs938125	0.00371172
TCGA.PRAD.TUMOR	GRHL3	-	9.38e-10	rs10900590	0.00296565
TCGA.PRAD.TUMOR	GRHL3	-	9.38e-10	rs4951382	0.00283325
TCGA.PRAD.TUMOR	GRHL3	-	9.38e-10	rs10793763	0.00296565
TCGA.PRAD.TUMOR	GRHL3	-	9.38e-10	rs11240749	0.00296565
TCGA.PRAD.TUMOR	GRHL3	-	9.38e-10	rs4951385	0.00296565
TCGA.PRAD.TUMOR	GRHL3	-	9.38e-10	rs4951386	0.00296565
TCGA.PRAD.TUMOR	GRHL3	-	9.38e-10	rs4951387	0.00311287
TCGA.PRAD.TUMOR	GRHL3	-	9.38e-10	rs2926536	0.0049495
TCGA.PRAD.TUMOR	GRHL3	-	9.38e-10	rs7556371	0.00343662
TCGA.PRAD.TUMOR	GRHL3	-	9.38e-10	rs10494852	0.00149856
TCGA.PRAD.TUMOR	GRHL3	-	9.38e-10	rs10900592	0.00297717
TCGA.PRAD.TUMOR	GRHL3	-	9.38e-10	rs6594015	0.00311287
TCGA.PRAD.TUMOR	GRHL3	-	9.38e-10	rs11240751	0.00115751
TCGA.PRAD.TUMOR	GRHL3	-	9.38e-10	rs2926534	0.00455773
TCGA.PRAD.TUMOR	GRHL3	-	9.38e-10	rs4951075	0.00286693
TCGA.PRAD.TUMOR	GRHL3	-	9.38e-10	rs12404974	0.00118374
TCGA.PRAD.TUMOR	GRHL3	-	9.38e-10	rs16853865	0.00118374
TCGA.PRAD.TUMOR	GRHL3	-	9.38e-10	rs4951076	0.0016566
TCGA.PRAD.TUMOR	GRHL3	-	9.38e-10	rs12036042	0.0026021
TCGA.PRAD.TUMOR	GRHL3	-	9.38e-10	rs10900593	0.00284154
TCGA.PRAD.TUMOR	GRHL3	-	9.38e-10	rs4951389	0.00221108
TCGA.PRAD.TUMOR	GRHL3	-	9.38e-10	rs11240754	0.00118374
TCGA.PRAD.TUMOR	GRHL3	-	9.38e-10	rs11240755	0.00118374
TCGA.PRAD.TUMOR	GRHL3	-	9.38e-10	rs7367519	0.0016566
TCGA.PRAD.TUMOR	GRHL3	-	9.38e-10	rs12032733	0.0016566
TCGA.PRAD.TUMOR	GRHL3	-	9.38e-10	rs12738124	0.0016566
TCGA.PRAD.TUMOR	GRHL3	-	9.38e-10	rs4951077	0.00118374
TCGA.PRAD.TUMOR	GRHL3	-	9.38e-10	rs11240756	0.00118374
TCGA.PRAD.TUMOR	GRHL3	-	9.38e-10	rs4951391	0.0028966
TCGA.PRAD.TUMOR	GRHL3	-	9.38e-10	rs4245737	0.00286012
TCGA.PRAD.TUMOR	GRHL3	-	9.38e-10	rs12039365	0.00232821
TCGA.PRAD.TUMOR	GRHL3	-	9.38e-10	rs12136299	0.00167171
TCGA.PRAD.TUMOR	GRHL3	-	9.38e-10	rs4951393	0.00258746
TCGA.PRAD.TUMOR	GRHL3	-	9.38e-10	rs12041243	0.00232821
TCGA.PRAD.TUMOR	GRHL3	-	9.38e-10	rs12039968	0.00232821
TCGA.PRAD.TUMOR	GRHL3	-	9.38e-10	rs61817958	0.00167171
TCGA.PRAD.TUMOR	GRHL3	-	9.38e-10	rs4951078	0.00119688
TCGA.PRAD.TUMOR	GRHL3	-	9.38e-10	rs12043196	0.00286012
TCGA.PRAD.TUMOR	GRHL3	-	9.38e-10	rs12741918	0.00167171
TCGA.PRAD.TUMOR	GRHL3	-	9.38e-10	rs12757249	0.00341961
TCGA.PRAD.TUMOR	GRHL3	-	9.38e-10	rs7556655	0.00119688
TCGA.PRAD.TUMOR	GRHL3	-	9.38e-10	rs4252677	0.00167171
TCGA.PRAD.TUMOR	GRHL3	-	9.38e-10	rs4252685	0.00167171
TCGA.PRAD.TUMOR	GRHL3	-	9.38e-10	rs4252686	0.00167171
TCGA.PRAD.TUMOR	GRHL3	-	9.38e-10	rs2045623	0.00119688
TCGA.PRAD.TUMOR	GRHL3	-	9.38e-10	rs4252694	0.00167171
TCGA.PRAD.TUMOR	GRHL3	-	9.38e-10	rs4252697	0.00232821
TCGA.PRAD.TUMOR	GRHL3	-	9.38e-10	rs4951079	0.00167171
TCGA.PRAD.TUMOR	GRHL3	-	9.38e-10	rs4951394	0.000889971
TCGA.PRAD.TUMOR	GRHL3	-	9.38e-10	rs4245738	0.00119688
TCGA.PRAD.TUMOR	GRHL3	-	9.38e-10	rs4252708	0.00286012
TCGA.PRAD.TUMOR	GRHL3	-	9.38e-10	rs10900595	0.00282324
TCGA.PRAD.TUMOR	GRHL3	-	9.38e-10	rs4252717	0.00167171
TCGA.PRAD.TUMOR	GRHL3	-	9.38e-10	rs4252725	0.00119688
TCGA.PRAD.TUMOR	GRHL3	-	9.38e-10	rs2290855	0.00167171
TCGA.PRAD.TUMOR	GRHL3	-	9.38e-10	rs2290854	0.00119688
TCGA.PRAD.TUMOR	GRHL3	-	9.38e-10	rs1563828	0.00286012
TCGA.PRAD.TUMOR	GRHL3	-	9.38e-10	rs4252736	0.00167171
TCGA.PRAD.TUMOR	GRHL3	-	9.38e-10	rs4245739	0.00454882
TCGA.PRAD.TUMOR	GRHL3	-	9.38e-10	rs4951396	0.00286012
TCGA.PRAD.TUMOR	GRHL3	-	9.38e-10	rs55988865	0.00130625
TCGA.PRAD.TUMOR	GRHL3	-	9.38e-10	rs12119098	0.00167171
TCGA.PRAD.TUMOR	GRHL3	-	9.38e-10	rs56200417	0.00140456
TCGA.PRAD.TUMOR	GRHL3	-	9.38e-10	rs10900596	0.000974475
TCGA.PRAD.TUMOR	GRHL3	-	9.38e-10	rs10900597	0.00273558
TCGA.PRAD.TUMOR	GRHL3	-	9.38e-10	rs12116645	0.00286012
TCGA.PRAD.TUMOR	GRHL3	-	9.38e-10	rs1046874	0.00454882
TCGA.PRAD.TUMOR	GRHL3	-	9.38e-10	rs1460036	0.00119688
TCGA.PRAD.TUMOR	GRHL3	-	9.38e-10	rs12741351	0.00273558
TCGA.PRAD.TUMOR	GRHL3	-	9.38e-10	rs16853958	0.00145279
TCGA.PRAD.TUMOR	GRHL3	-	9.38e-10	rs11240758	0.00167171
TCGA.PRAD.TUMOR	GRHL3	-	9.38e-10	rs11801299	0.00232821
TCGA.PRAD.TUMOR	GRHL3	-	9.38e-10	rs12125533	0.00286012
TCGA.PRAD.TUMOR	GRHL3	-	9.38e-10	rs12740680	0.00119688
TCGA.PRAD.TUMOR	GRHL3	-	9.38e-10	rs4951397	0.00273558
TCGA.PRAD.TUMOR	GRHL3	-	9.38e-10	rs4951398	0.00286012
TCGA.PRAD.TUMOR	GRHL3	-	9.38e-10	rs12029692	0.00232821
TCGA.PRAD.TUMOR	GRHL3	-	9.38e-10	rs4951399	0.00221024
TCGA.PRAD.TUMOR	GRHL3	-	9.38e-10	rs4951080	0.00273558
TCGA.PRAD.TUMOR	GRHL3	-	9.38e-10	rs6681905	0.00119688
TCGA.PRAD.TUMOR	GRHL3	-	9.38e-10	rs6679336	0.00119688
TCGA.PRAD.TUMOR	GRHL3	-	9.38e-10	rs4951401	0.00454882
TCGA.PRAD.TUMOR	GRHL3	-	9.38e-10	rs4951402	0.00273558
TCGA.PRAD.TUMOR	GRHL3	-	9.38e-10	rs4951403	0.00119688
TCGA.PRAD.TUMOR	GRHL3	-	9.38e-10	rs6689629	0.00232821
TCGA.PRAD.TUMOR	GRHL3	-	9.38e-10	rs6594016	0.00119688
TCGA.PRAD.TUMOR	GRHL3	-	9.38e-10	rs930947	0.00454882
TCGA.PRAD.TUMOR	GRHL3	-	9.38e-10	rs10900599	0.00273558
TCGA.PRAD.TUMOR	GRHL3	-	9.38e-10	rs7541589	0.00119688
TCGA.PRAD.TUMOR	GRHL3	-	9.38e-10	rs12039454	0.00286012
TCGA.PRAD.TUMOR	GRHL3	-	9.38e-10	rs61817460	0.00232821
TCGA.PRAD.TUMOR	GRHL3	-	9.38e-10	rs885012	0.00119688
TCGA.PRAD.TUMOR	GRHL3	-	9.38e-10	rs2125855	0.00454882
TCGA.PRAD.TUMOR	GRHL3	-	9.38e-10	rs11240760	0.00119688
TCGA.PRAD.TUMOR	GRHL3	-	9.38e-10	rs35270244	0.00250798
TCGA.PRAD.TUMOR	GRHL3	-	9.38e-10	rs10793765	0.00231992
TCGA.PRAD.TUMOR	GRHL3	-	9.38e-10	rs10793766	0.00231992
TCGA.PRAD.TUMOR	GRHL3	-	9.38e-10	rs10793767	0.00232111
TCGA.PRAD.TUMOR	GRHL3	-	9.38e-10	rs16854023	0.00214191
TCGA.PRAD.TUMOR	GRHL3	-	9.38e-10	rs12139477	0.00214721
TCGA.PRAD.TUMOR	GRHL3	-	9.38e-10	rs12133735	0.00194469
TCGA.PRAD.TUMOR	GRHL3	-	9.38e-10	rs12566957	0.00194469
TCGA.PRAD.TUMOR	GRHL3	-	9.38e-10	rs4951407	0.00132749
TCGA.PRAD.TUMOR	GRHL3	-	9.38e-10	rs6679311	0.00486423
TCGA.PRAD.TUMOR	GRHL3	-	9.38e-10	rs10900600	0.00202907
TCGA.PRAD.TUMOR	GRHL3	-	9.38e-10	rs6679717	0.00139767
TCGA.PRAD.TUMOR	GRHL3	-	9.38e-10	rs7532236	0.00139767
TCGA.PRAD.TUMOR	GRHL3	-	9.38e-10	rs11808748	0.000126159
TCGA.PRAD.TUMOR	GRHL3	-	9.38e-10	rs4328119	0.00139767
TCGA.PRAD.TUMOR	GRHL3	-	9.38e-10	rs2887429	0.00139767
TCGA.PRAD.TUMOR	GRHL3	-	9.38e-10	rs6682208	0.00139767
TCGA.PRAD.TUMOR	GRHL3	-	9.38e-10	rs11240761	0.00161876
TCGA.PRAD.TUMOR	GRHL3	-	9.38e-10	rs6594018	0.00139767
TCGA.PRAD.TUMOR	GRHL3	-	9.38e-10	rs6594019	0.0010724
TCGA.PRAD.TUMOR	GRHL3	-	9.38e-10	rs11240764	0.00139767
TCGA.PRAD.TUMOR	GRHL3	-	9.38e-10	rs10900601	0.00358624
TCGA.PRAD.TUMOR	GRHL3	-	9.38e-10	rs898387	0.00317988
TCGA.PRAD.TUMOR	GRHL3	-	9.38e-10	rs898386	0.00335331
TCGA.PRAD.TUMOR	GRHL3	-	9.38e-10	rs4951083	0.00429693
TCGA.PRAD.TUMOR	GRHL3	-	9.38e-10	rs7539399	0.000928578
TCGA.PRAD.TUMOR	GRHL3	-	9.38e-10	rs884108	0.000279651
TCGA.PRAD.TUMOR	GRHL3	-	9.38e-10	rs12094388	0.0027003
TCGA.PRAD.TUMOR	GRHL3	-	9.38e-10	rs7551222	0.00106711
TCGA.PRAD.TUMOR	GRHL3	-	9.38e-10	rs7553683	0.00106711
TCGA.PRAD.TUMOR	GRHL3	-	9.38e-10	rs2887430	0.00126624
TCGA.PRAD.TUMOR	GRHL3	-	9.38e-10	rs11240230	0.000272088
TCGA.PRAD.TUMOR	GRHL3	-	9.38e-10	rs11582805	0.00165317
TCGA.PRAD.TUMOR	GRHL3	-	9.38e-10	rs1094647	0.00165317
TCGA.PRAD.TUMOR	GRHL3	-	9.38e-10	rs1172198	0.00109538
TCGA.PRAD.TUMOR	GRHL3	-	9.38e-10	rs823101	0.00109538
TCGA.PRAD.TUMOR	GRHL3	-	9.38e-10	rs823099	0.000252915
TCGA.PRAD.TUMOR	GRHL3	-	9.38e-10	rs72750964	0.000224348
TCGA.PRAD.TUMOR	GRHL3	-	9.38e-10	rs823095	0.000533635
TCGA.PRAD.TUMOR	GRHL3	-	9.38e-10	rs823097	0.000323146
TCGA.PRAD.TUMOR	GRHL3	-	9.38e-10	rs823094	0.000193866
TCGA.PRAD.TUMOR	GRHL3	-	9.38e-10	rs823111	0.000396072
TCGA.PRAD.TUMOR	GRHL3	-	9.38e-10	rs864783	0.000439889
TCGA.PRAD.TUMOR	GRHL3	-	9.38e-10	rs823130	0.000439889
TCGA.PRAD.TUMOR	GRHL3	-	9.38e-10	rs823114	0.000120625
TCGA.PRAD.TUMOR	GRHL3	-	9.38e-10	rs823116	0.000120625
TCGA.PRAD.TUMOR	GRHL3	-	9.38e-10	rs823118	0.000120625
TCGA.PRAD.TUMOR	GRHL3	-	9.38e-10	rs823121	0.000711563
TCGA.PRAD.TUMOR	GRHL3	-	9.38e-10	rs823152	0.000375709
TCGA.PRAD.TUMOR	GRHL3	-	9.38e-10	rs823137	0.000375709
TCGA.PRAD.TUMOR	GRHL3	-	9.38e-10	rs708723	7.5231e-05
TCGA.PRAD.TUMOR	GRHL3	-	9.38e-10	rs823141	0.000933378
TCGA.PRAD.TUMOR	GRHL3	-	9.38e-10	rs823143	0.000847844
TCGA.PRAD.TUMOR	GRHL3	-	9.38e-10	rs708724	0.000847844
TCGA.PRAD.TUMOR	GRHL3	-	9.38e-10	rs708725	0.000847844
TCGA.PRAD.TUMOR	GRHL3	-	9.38e-10	rs1772159	1.80422e-05
TCGA.PRAD.TUMOR	GRHL3	-	9.38e-10	rs823154	1.12413e-05
TCGA.PRAD_SP.TUMOR	GRHL3	chr1:24668763:24669184	3.08e-07	rs305457	0.000283636
TCGA.PRAD_SP.TUMOR	GRHL3	chr1:24668763:24669184	3.08e-07	rs305456	0.000175959
TCGA.PRAD_SP.TUMOR	GRHL3	chr1:24668763:24669184	3.08e-07	rs12139208	0.000324732
TCGA.PRAD_SP.TUMOR	GRHL3	chr1:24668763:24669184	3.08e-07	rs305440	0.000738036
TCGA.PRAD_SP.TUMOR	GRHL3	chr1:24668763:24669184	3.08e-07	rs305423	8.52012e-06
TCGA.PRAD_SP.TUMOR	GRHL3	chr1:24668763:24669184	3.08e-07	rs41461152	0.000162741
TCGA.PRAD_SP.TUMOR	GRHL3	chr1:24668763:24669184	3.08e-07	rs41300863	0.00897586
TCGA.PRAD_SP.TUMOR	GRHL3	chr1:24668763:24669184	3.08e-07	rs143453062	0.00897586
TCGA.PRAD_SP.TUMOR	GRHL3	chr1:24668763:24669184	3.08e-07	rs115584674	0.00980477
TCGA.PRAD_SP.TUMOR	GRHL3	chr1:24668763:24669184	3.08e-07	rs149932571	0.00980477
TCGA.PRAD_SP.TUMOR	GRHL3	chr1:24668763:24669184	3.08e-07	rs115815732	0.00883074
TCGA.PRAD_SP.TUMOR	GRHL3	chr1:24668763:24669184	3.08e-07	rs114529840	0.00980477
TCGA.PRAD_SP.TUMOR	GRHL3	chr1:24668763:24669184	3.08e-07	rs41317513	0.00135326
TCGA.PRAD_SP.TUMOR	GRHL3	chr1:24668763:24669184	3.08e-07	rs11204665	0.000347167
TCGA.PRAD_SP.TUMOR	GRHL3	chr1:24668763:24669184	3.08e-07	rs7543465	0.000353686
TCGA.PRAD_SP.TUMOR	GRHL3	chr1:24668763:24669184	3.08e-07	rs6672667	0.000593108
TCGA.PRAD_SP.TUMOR	GRHL3	chr1:24668763:24669184	3.08e-07	rs2737821	0.000455728
TCGA.PRAD_SP.TUMOR	GRHL3	chr1:24668763:24669184	3.08e-07	rs12034302	0.000438728
TCGA.PRAD_SP.TUMOR	GRHL3	chr1:24668763:24669184	3.08e-07	rs61820166	0.000652399
TCGA.PRAD_SP.TUMOR	GRHL3	chr1:24668763:24669184	3.08e-07	rs60060012	0.000652399
TCGA.PRAD_SP.TUMOR	GRHL3	chr1:24668763:24669184	3.08e-07	rs61820168	0.000662515
TCGA.PRAD_SP.TUMOR	GRHL3	chr1:24668763:24669184	3.08e-07	rs61820170	0.000438728
TCGA.PRAD_SP.TUMOR	GRHL3	chr1:24668763:24669184	3.08e-07	rs11204674	0.000671569
TCGA.PRAD_SP.TUMOR	GRHL3	chr1:24668763:24669184	3.08e-07	rs11585460	0.000925524
TCGA.PRAD_SP.TUMOR	GRHL3	chr1:24668763:24669184	3.08e-07	rs11204676	5.32949e-07
TCGA.PRAD_SP.TUMOR	GRHL3	chr1:24668763:24669184	3.08e-07	rs1355637	0.00012588
TCGA.PRAD_SP.TUMOR	GRHL3	chr1:24668763:24669184	3.08e-07	rs12045807	0.000579729
TCGA.PRAD_SP.TUMOR	GRHL3	chr1:24668763:24669184	3.08e-07	rs115282751	0.000769441
TCGA.PRAD_SP.TUMOR	GRHL3	chr1:24668763:24669184	3.08e-07	rs56661631	3.67278e-05
TCGA.PRAD_SP.TUMOR	GRHL3	chr1:24668763:24669184	3.08e-07	rs1053701	0.000671569
TCGA.PRAD_SP.TUMOR	GRHL3	chr1:24668763:24669184	3.08e-07	rs7517	0.000661173
TCGA.PRAD_SP.TUMOR	GRHL3	chr1:24668763:24669184	3.08e-07	rs6587515	0.000671569
TCGA.PRAD_SP.TUMOR	GRHL3	chr1:24668763:24669184	3.08e-07	rs116173394	0.00397428
TCGA.PRAD_SP.TUMOR	GRHL3	chr1:24668763:24669184	3.08e-07	rs56174820	9.38497e-07
TCGA.PRAD_SP.TUMOR	GRHL3	chr1:24668763:24669184	3.08e-07	rs12031458	0.00049655
TCGA.PRAD_SP.TUMOR	GRHL3	chr1:24668763:24669184	3.08e-07	rs12032445	0.00049655
TCGA.PRAD_SP.TUMOR	GRHL3	chr1:24668763:24669184	3.08e-07	rs3754207	0.00049655
TCGA.PRAD_SP.TUMOR	GRHL3	chr1:24668763:24669184	3.08e-07	rs6587517	0.00107542
TCGA.PRAD_SP.TUMOR	GRHL3	chr1:24668763:24669184	3.08e-07	rs4970970	0.00107542
TCGA.PRAD_SP.TUMOR	GRHL3	chr1:24668763:24669184	3.08e-07	rs11204689	0.00049655
TCGA.PRAD_SP.TUMOR	GRHL3	chr1:24668763:24669184	3.08e-07	rs72702521	0.000331461
TCGA.PRAD_SP.TUMOR	GRHL3	chr1:24668763:24669184	3.08e-07	rs17599629	0.000197471
TCGA.PRAD_SP.TUMOR	GRHL3	chr1:24668763:24669184	3.08e-07	rs7520511	0.000930332
TCGA.PRAD_SP.TUMOR	GRHL3	chr1:24668763:24669184	3.08e-07	rs11204700	0.00107542
TCGA.PRAD_SP.TUMOR	GRHL3	chr1:24668763:24669184	3.08e-07	rs41305070	0.000380097
TCGA.PRAD_SP.TUMOR	GRHL3	chr1:24668763:24669184	3.08e-07	rs61817598	0.00049655
TCGA.PRAD_SP.TUMOR	GRHL3	chr1:24668763:24669184	3.08e-07	rs1932864	0.00107542
TCGA.PRAD_SP.TUMOR	GRHL3	chr1:24668763:24669184	3.08e-07	rs66958685	0.00117597
TCGA.PRAD_SP.TUMOR	GRHL3	chr1:24668763:24669184	3.08e-07	rs16840074	0.00049655
TCGA.PRAD_SP.TUMOR	GRHL3	chr1:24668763:24669184	3.08e-07	rs7535975	0.00049655
TCGA.PRAD_SP.TUMOR	GRHL3	chr1:24668763:24669184	3.08e-07	rs11204714	0.00049655
TCGA.PRAD_SP.TUMOR	GRHL3	chr1:24668763:24669184	3.08e-07	rs11204715	0.00049655
TCGA.PRAD_SP.TUMOR	GRHL3	chr1:24668763:24669184	3.08e-07	rs200492635	7.37288e-07
TCGA.PRAD_SP.TUMOR	GRHL3	chr1:24668763:24669184	3.08e-07	rs61817600	0.00049655
TCGA.PRAD_SP.TUMOR	GRHL3	chr1:24668763:24669184	3.08e-07	rs75056606	0.00279088
TCGA.PRAD_SP.TUMOR	GRHL3	chr1:24668763:24669184	3.08e-07	rs61386199	0.000370963
TCGA.PRAD_SP.TUMOR	GRHL3	chr1:24668763:24669184	3.08e-07	rs11576175	0.00049655
TCGA.PRAD_SP.TUMOR	GRHL3	chr1:24668763:24669184	3.08e-07	rs6696167	0.00049655
TCGA.PRAD_SP.TUMOR	GRHL3	chr1:24668763:24669184	3.08e-07	rs72704624	0.00049655
TCGA.PRAD_SP.TUMOR	GRHL3	chr1:24668763:24669184	3.08e-07	rs6683015	0.00034746
TCGA.PRAD_SP.TUMOR	GRHL3	chr1:24668763:24669184	3.08e-07	rs76439655	0.00049655
TCGA.PRAD_SP.TUMOR	GRHL3	chr1:24668763:24669184	3.08e-07	rs10788795	0.00107542
TCGA.PRAD_SP.TUMOR	GRHL3	chr1:24668763:24669184	3.08e-07	rs6684611	0.00049655
TCGA.PRAD_SP.TUMOR	GRHL3	chr1:24668763:24669184	3.08e-07	rs6661100	0.00049655
TCGA.PRAD_SP.TUMOR	GRHL3	chr1:24668763:24669184	3.08e-07	rs11204727	0.00049655
TCGA.PRAD_SP.TUMOR	GRHL3	chr1:24668763:24669184	3.08e-07	rs1811698	0.000686198
TCGA.PRAD_SP.TUMOR	GRHL3	chr1:24668763:24669184	3.08e-07	rs10888396	0.00148989
TCGA.PRAD_SP.TUMOR	GRHL3	chr1:24668763:24669184	3.08e-07	rs4379678	0.00079193
TCGA.PRAD_SP.TUMOR	GRHL3	chr1:24668763:24669184	3.08e-07	rs6671703	0.00079193
TCGA.PRAD_SP.TUMOR	GRHL3	chr1:24668763:24669184	3.08e-07	rs3768017	0.00079193
TCGA.PRAD_SP.TUMOR	GRHL3	chr1:24668763:24669184	3.08e-07	rs3738483	0.00148989
TCGA.PRAD_SP.TUMOR	GRHL3	chr1:24668763:24669184	3.08e-07	rs10305695	0.000287985
TCGA.PRAD_SP.TUMOR	GRHL3	chr1:24668763:24669184	3.08e-07	rs2134688	0.00148989
TCGA.PRAD_SP.TUMOR	GRHL3	chr1:24668763:24669184	3.08e-07	rs72992015	5.89862e-05
TCGA.PRAD_SP.TUMOR	GRHL3	chr1:24668763:24669184	3.08e-07	rs7517566	0.00115367
TCGA.PRAD_SP.TUMOR	GRHL3	chr1:24668763:24669184	3.08e-07	rs6679701	0.0015504
TCGA.PRAD_SP.TUMOR	GRHL3	chr1:24668763:24669184	3.08e-07	rs35782301	0.00322814
TCGA.PRAD_SP.TUMOR	GRHL3	chr1:24668763:24669184	3.08e-07	rs78132593	0.00248636
TCGA.PRAD_SP.TUMOR	GRHL3	chr1:24668763:24669184	3.08e-07	rs61817649	0.0015504
TCGA.PRAD_SP.TUMOR	GRHL3	chr1:24668763:24669184	3.08e-07	rs267726	0.0023769
TCGA.PRAD_SP.TUMOR	GRHL3	chr1:24668763:24669184	3.08e-07	rs7535848	0.00138743
TCGA.PRAD_SP.TUMOR	GRHL3	chr1:24668763:24669184	3.08e-07	rs533928	0.0018502
TCGA.PRAD_SP.TUMOR	GRHL3	chr1:24668763:24669184	3.08e-07	rs267724	0.0018502
TCGA.PRAD_SP.TUMOR	GRHL3	chr1:24668763:24669184	3.08e-07	rs12042263	0.00138743
TCGA.PRAD_SP.TUMOR	GRHL3	chr1:24668763:24669184	3.08e-07	rs7521445	0.00138743
TCGA.PRAD_SP.TUMOR	GRHL3	chr1:24668763:24669184	3.08e-07	rs75207617	0.000693972
TCGA.PRAD_SP.TUMOR	GRHL3	chr1:24668763:24669184	3.08e-07	rs12040707	0.00138743
TCGA.PRAD_SP.TUMOR	GRHL3	chr1:24668763:24669184	3.08e-07	rs6671489	0.00138743
TCGA.PRAD_SP.TUMOR	GRHL3	chr1:24668763:24669184	3.08e-07	rs114908993	0.000287985
TCGA.PRAD_SP.TUMOR	GRHL3	chr1:24668763:24669184	3.08e-07	rs34090972	0.00138743
TCGA.PRAD_SP.TUMOR	GRHL3	chr1:24668763:24669184	3.08e-07	rs198325	0.00155484
TCGA.PRAD_SP.TUMOR	GRHL3	chr1:24668763:24669184	3.08e-07	rs72706512	0.00138743
TCGA.PRAD_SP.TUMOR	GRHL3	chr1:24668763:24669184	3.08e-07	rs267738	0.0022062
TCGA.PRAD_SP.TUMOR	GRHL3	chr1:24668763:24669184	3.08e-07	rs7535032	0.0018343
TCGA.PRAD_SP.TUMOR	GRHL3	chr1:24668763:24669184	3.08e-07	rs267734	0.00102557
TCGA.PRAD_SP.TUMOR	GRHL3	chr1:24668763:24669184	3.08e-07	rs3754210	0.0018343
TCGA.PRAD_SP.TUMOR	GRHL3	chr1:24668763:24669184	3.08e-07	rs607518	0.00113629
TCGA.PRAD_SP.TUMOR	GRHL3	chr1:24668763:24669184	3.08e-07	rs2305815	0.00137219
TCGA.PRAD_SP.TUMOR	GRHL3	chr1:24668763:24669184	3.08e-07	rs16832604	0.00104414
TCGA.PRAD_SP.TUMOR	GRHL3	chr1:24668763:24669184	3.08e-07	rs12044969	0.00186586
TCGA.PRAD_SP.TUMOR	GRHL3	chr1:24668763:24669184	3.08e-07	rs74964858	0.00186586
TCGA.PRAD_SP.TUMOR	GRHL3	chr1:24668763:24669184	3.08e-07	rs148601911	0.00186586
TCGA.PRAD_SP.TUMOR	GRHL3	chr1:24668763:24669184	3.08e-07	rs77964606	0.00186586
TCGA.PRAD_SP.TUMOR	GRHL3	chr1:24668763:24669184	3.08e-07	rs771204	0.00722824
TCGA.PRAD_SP.TUMOR	GRHL3	chr1:24668763:24669184	3.08e-07	rs11583896	0.000425508
TCGA.PRAD_SP.TUMOR	GRHL3	chr1:24668763:24669184	3.08e-07	rs113422987	0.000178398
TCGA.PRAD_SP.TUMOR	GRHL3	chr1:24668763:24669184	3.08e-07	rs72694220	0.000178398
TCGA.PRAD_SP.TUMOR	GRHL3	chr1:24668763:24669184	3.08e-07	rs4363451	0.000178398
TCGA.PRAD_SP.TUMOR	GRHL3	chr1:24668763:24669184	3.08e-07	rs10796956	0.000188516
TCGA.PRAD_SP.TUMOR	GRHL3	chr1:24668763:24669184	3.08e-07	rs112780312	6.31087e-05
TCGA.PRAD_SP.TUMOR	GRHL3	chr1:24668763:24669184	3.08e-07	rs4391701	0.000255696
TCGA.PRAD_SP.TUMOR	GRHL3	chr1:24668763:24669184	3.08e-07	rs7512766	0.000255696
TCGA.PRAD_SP.TUMOR	GRHL3	chr1:24668763:24669184	3.08e-07	rs72694231	0.000255696
TCGA.PRAD_SP.TUMOR	GRHL3	chr1:24668763:24669184	3.08e-07	rs4612664	0.000188516
TCGA.PRAD_SP.TUMOR	GRHL3	chr1:24668763:24669184	3.08e-07	rs72694234	0.000188516
TCGA.PRAD_SP.TUMOR	GRHL3	chr1:24668763:24669184	3.08e-07	rs4845576	0.000255696
TCGA.PRAD_SP.TUMOR	GRHL3	chr1:24668763:24669184	3.08e-07	rs12038577	0.000188516
TCGA.PRAD_SP.TUMOR	GRHL3	chr1:24668763:24669184	3.08e-07	rs9660089	0.000165946
TCGA.PRAD_SP.TUMOR	GRHL3	chr1:24668763:24669184	3.08e-07	rs4595397	0.000292439
TCGA.PRAD_SP.TUMOR	GRHL3	chr1:24668763:24669184	3.08e-07	rs4520447	0.000255696
TCGA.PRAD_SP.TUMOR	GRHL3	chr1:24668763:24669184	3.08e-07	rs4845578	0.000255696
TCGA.PRAD_SP.TUMOR	GRHL3	chr1:24668763:24669184	3.08e-07	rs4508047	0.000181379
TCGA.PRAD_SP.TUMOR	GRHL3	chr1:24668763:24669184	3.08e-07	rs6700451	0.000255696
TCGA.PRAD_SP.TUMOR	GRHL3	chr1:24668763:24669184	3.08e-07	rs11583152	0.000229198
TCGA.PRAD_SP.TUMOR	GRHL3	chr1:24668763:24669184	3.08e-07	rs7552274	0.000229198
TCGA.PRAD_SP.TUMOR	GRHL3	chr1:24668763:24669184	3.08e-07	rs59308681	0.000255696
TCGA.PRAD_SP.TUMOR	GRHL3	chr1:24668763:24669184	3.08e-07	rs11587151	0.000255696
TCGA.PRAD_SP.TUMOR	GRHL3	chr1:24668763:24669184	3.08e-07	rs34805562	0.000255696
TCGA.PRAD_SP.TUMOR	GRHL3	chr1:24668763:24669184	3.08e-07	rs12567313	0.000255696
TCGA.PRAD_SP.TUMOR	GRHL3	chr1:24668763:24669184	3.08e-07	rs112874207	0.000255696
TCGA.PRAD_SP.TUMOR	GRHL3	chr1:24668763:24669184	3.08e-07	rs12042989	0.000229198
TCGA.PRAD_SP.TUMOR	GRHL3	chr1:24668763:24669184	3.08e-07	rs201743577	0.000290864
TCGA.PRAD_SP.TUMOR	GRHL3	chr1:24668763:24669184	3.08e-07	rs59678326	0.000229198
TCGA.PRAD_SP.TUMOR	GRHL3	chr1:24668763:24669184	3.08e-07	rs111689685	0.000720781
TCGA.PRAD_SP.TUMOR	GRHL3	chr1:24668763:24669184	3.08e-07	rs11590099	0.000255696
TCGA.PRAD_SP.TUMOR	GRHL3	chr1:24668763:24669184	3.08e-07	rs12041920	0.000255696
TCGA.PRAD_SP.TUMOR	GRHL3	chr1:24668763:24669184	3.08e-07	rs60150125	0.000376683
TCGA.PRAD_SP.TUMOR	GRHL3	chr1:24668763:24669184	3.08e-07	rs12043350	0.000255696
TCGA.PRAD_SP.TUMOR	GRHL3	chr1:24668763:24669184	3.08e-07	rs12409811	0.000255696
TCGA.PRAD_SP.TUMOR	GRHL3	chr1:24668763:24669184	3.08e-07	rs7537691	0.000229198
TCGA.PRAD_SP.TUMOR	GRHL3	chr1:24668763:24669184	3.08e-07	rs11586830	0.000255696
TCGA.PRAD_SP.TUMOR	GRHL3	chr1:24668763:24669184	3.08e-07	rs113489222	0.000937953
TCGA.PRAD_SP.TUMOR	GRHL3	chr1:24668763:24669184	3.08e-07	rs11264532	0.000229198
TCGA.PRAD_SP.TUMOR	GRHL3	chr1:24668763:24669184	3.08e-07	rs6427329	0.000229198
TCGA.PRAD_SP.TUMOR	GRHL3	chr1:24668763:24669184	3.08e-07	rs11591134	0.000255696
TCGA.PRAD_SP.TUMOR	GRHL3	chr1:24668763:24669184	3.08e-07	rs12401565	0.000229198
TCGA.PRAD_SP.TUMOR	GRHL3	chr1:24668763:24669184	3.08e-07	rs12022158	0.000229198
TCGA.PRAD_SP.TUMOR	GRHL3	chr1:24668763:24669184	3.08e-07	rs11589857	0.000255696
TCGA.PRAD_SP.TUMOR	GRHL3	chr1:24668763:24669184	3.08e-07	rs12022730	0.000255696
TCGA.PRAD_SP.TUMOR	GRHL3	chr1:24668763:24669184	3.08e-07	rs11264559	0.000255696
TCGA.PRAD_SP.TUMOR	GRHL3	chr1:24668763:24669184	3.08e-07	rs11264567	0.000229198
TCGA.PRAD_SP.TUMOR	GRHL3	chr1:24668763:24669184	3.08e-07	rs11577942	0.000255696
TCGA.PRAD_SP.TUMOR	GRHL3	chr1:24668763:24669184	3.08e-07	rs6671132	0.000255696
TCGA.PRAD_SP.TUMOR	GRHL3	chr1:24668763:24669184	3.08e-07	rs12028398	0.000255696
TCGA.PRAD_SP.TUMOR	GRHL3	chr1:24668763:24669184	3.08e-07	rs4845583	0.000194701
TCGA.PRAD_SP.TUMOR	GRHL3	chr1:24668763:24669184	3.08e-07	rs12032914	0.000255696
TCGA.PRAD_SP.TUMOR	GRHL3	chr1:24668763:24669184	3.08e-07	rs12033835	0.000229198
TCGA.PRAD_SP.TUMOR	GRHL3	chr1:24668763:24669184	3.08e-07	rs11581644	0.000319159
TCGA.PRAD_SP.TUMOR	GRHL3	chr1:24668763:24669184	3.08e-07	rs4845357	0.000241019
TCGA.PRAD_SP.TUMOR	GRHL3	chr1:24668763:24669184	3.08e-07	rs4845585	0.000215557
TCGA.PRAD_SP.TUMOR	GRHL3	chr1:24668763:24669184	3.08e-07	rs4845358	0.000241019
TCGA.PRAD_SP.TUMOR	GRHL3	chr1:24668763:24669184	3.08e-07	rs10796968	0.000241019
TCGA.PRAD_SP.TUMOR	GRHL3	chr1:24668763:24669184	3.08e-07	rs12406003	0.000241019
TCGA.PRAD_SP.TUMOR	GRHL3	chr1:24668763:24669184	3.08e-07	rs3748849	0.000241019
TCGA.PRAD_SP.TUMOR	GRHL3	chr1:24668763:24669184	3.08e-07	rs3748848	0.000241019
TCGA.PRAD_SP.TUMOR	GRHL3	chr1:24668763:24669184	3.08e-07	rs1572788	0.000241019
TCGA.PRAD_SP.TUMOR	GRHL3	chr1:24668763:24669184	3.08e-07	rs11586593	0.000215557
TCGA.PRAD_SP.TUMOR	GRHL3	chr1:24668763:24669184	3.08e-07	rs11264619	0.000241019
TCGA.PRAD_SP.TUMOR	GRHL3	chr1:24668763:24669184	3.08e-07	rs11264620	0.000215557
TCGA.PRAD_SP.TUMOR	GRHL3	chr1:24668763:24669184	3.08e-07	rs58095661	0.000241019
TCGA.PRAD_SP.TUMOR	GRHL3	chr1:24668763:24669184	3.08e-07	rs61219911	0.000215557
TCGA.PRAD_SP.TUMOR	GRHL3	chr1:24668763:24669184	3.08e-07	rs11586075	0.000215557
TCGA.PRAD_SP.TUMOR	GRHL3	chr1:24668763:24669184	3.08e-07	rs1110165	0.000215557
TCGA.PRAD_SP.TUMOR	GRHL3	chr1:24668763:24669184	3.08e-07	rs6680140	0.000241019
TCGA.PRAD_SP.TUMOR	GRHL3	chr1:24668763:24669184	3.08e-07	rs946682	0.000241019
TCGA.PRAD_SP.TUMOR	GRHL3	chr1:24668763:24669184	3.08e-07	rs8450	0.000241019
TCGA.PRAD_SP.TUMOR	GRHL3	chr1:24668763:24669184	3.08e-07	rs10559	0.00045265
TCGA.PRAD_SP.TUMOR	GRHL3	chr1:24668763:24669184	3.08e-07	rs10127983	0.000285126
TCGA.PRAD_SP.TUMOR	GRHL3	chr1:24668763:24669184	3.08e-07	rs11264680	0.000241019
TCGA.PRAD_SP.TUMOR	GRHL3	chr1:24668763:24669184	3.08e-07	rs10908558	0.000130483
TCGA.PRAD_SP.TUMOR	GRHL3	chr1:24668763:24669184	3.08e-07	rs3791187	0.000130483
TCGA.PRAD_SP.TUMOR	GRHL3	chr1:24668763:24669184	3.08e-07	rs11264734	3.6056e-06
TCGA.PRAD_SP.TUMOR	GRHL3	chr1:24668763:24669184	3.08e-07	rs12027783	3.6056e-06
TCGA.PRAD_SP.TUMOR	GRHL3	chr1:24668763:24669184	3.08e-07	rs11264743	1.21232e-05
TCGA.PRAD_SP.TUMOR	GRHL3	chr1:24668763:24669184	3.08e-07	rs12023699	1.21232e-05
TCGA.PRAD_SP.TUMOR	GRHL3	chr1:24668763:24669184	3.08e-07	rs12403956	1.8831e-05
TCGA.PRAD_SP.TUMOR	GRHL3	chr1:24668763:24669184	3.08e-07	rs6666703	1.21232e-05
TCGA.PRAD_SP.TUMOR	GRHL3	chr1:24668763:24669184	3.08e-07	rs11264763	0.00033877
TCGA.PRAD_SP.TUMOR	GRHL3	chr1:24668763:24669184	3.08e-07	rs1547766	0.000350031
TCGA.PRAD_SP.TUMOR	GRHL3	chr1:24668763:24669184	3.08e-07	rs1547767	0.000350031
TCGA.PRAD_SP.TUMOR	GRHL3	chr1:24668763:24669184	3.08e-07	rs7524739	0.000319237
TCGA.PRAD_SP.TUMOR	GRHL3	chr1:24668763:24669184	3.08e-07	rs138767862	0.000350031
TCGA.PRAD_SP.TUMOR	GRHL3	chr1:24668763:24669184	3.08e-07	rs6701341	0.000164178
TCGA.PRAD_SP.TUMOR	GRHL3	chr1:24668763:24669184	3.08e-07	rs6703545	0.000164178
TCGA.PRAD_SP.TUMOR	GRHL3	chr1:24668763:24669184	3.08e-07	rs61542760	0.000164178
TCGA.PRAD_SP.TUMOR	GRHL3	chr1:24668763:24669184	3.08e-07	rs12408260	0.000164178
TCGA.PRAD_SP.TUMOR	GRHL3	chr1:24668763:24669184	3.08e-07	rs6672856	0.000215106
TCGA.PRAD_SP.TUMOR	GRHL3	chr1:24668763:24669184	3.08e-07	rs11264866	0.000215106
TCGA.PRAD_SP.TUMOR	GRHL3	chr1:24668763:24669184	3.08e-07	rs10796986	0.000215106
TCGA.PRAD_SP.TUMOR	GRHL3	chr1:24668763:24669184	3.08e-07	rs6679907	0.000215106
TCGA.PRAD_SP.TUMOR	GRHL3	chr1:24668763:24669184	3.08e-07	rs113165037	0.000215106
TCGA.PRAD_SP.TUMOR	GRHL3	chr1:24668763:24669184	3.08e-07	rs11264871	0.00012822
TCGA.PRAD_SP.TUMOR	GRHL3	chr1:24668763:24669184	3.08e-07	rs11264873	0.000103995
TCGA.PRAD_SP.TUMOR	GRHL3	chr1:24668763:24669184	3.08e-07	rs12048137	5.80432e-05
TCGA.PRAD_SP.TUMOR	GRHL3	chr1:24668763:24669184	3.08e-07	rs12049128	5.80432e-05
TCGA.PRAD_SP.TUMOR	GRHL3	chr1:24668763:24669184	3.08e-07	rs11264875	5.80432e-05
TCGA.PRAD_SP.TUMOR	GRHL3	chr1:24668763:24669184	3.08e-07	rs11264886	5.80432e-05
TCGA.PRAD_SP.TUMOR	GRHL3	chr1:24668763:24669184	3.08e-07	rs7552737	0.000147853
TCGA.PRAD_SP.TUMOR	GRHL3	chr1:24668763:24669184	3.08e-07	rs113792102	0.000147853
TCGA.PRAD_SP.TUMOR	GRHL3	chr1:24668763:24669184	3.08e-07	rs11264895	0.000147853
TCGA.PRAD_SP.TUMOR	GRHL3	chr1:24668763:24669184	3.08e-07	rs11578545	4.49401e-05
TCGA.PRAD_SP.TUMOR	GRHL3	chr1:24668763:24669184	3.08e-07	rs12049557	0.000147853
TCGA.PRAD_SP.TUMOR	GRHL3	chr1:24668763:24669184	3.08e-07	rs56287424	0.000147853
TCGA.PRAD_SP.TUMOR	GRHL3	chr1:24668763:24669184	3.08e-07	rs7521303	0.000147853
TCGA.PRAD_SP.TUMOR	GRHL3	chr1:24668763:24669184	3.08e-07	rs10908627	0.000147853
TCGA.PRAD_SP.TUMOR	GRHL3	chr1:24668763:24669184	3.08e-07	rs7526558	0.000147853
TCGA.PRAD_SP.TUMOR	GRHL3	chr1:24668763:24669184	3.08e-07	rs6670019	0.000147853
TCGA.PRAD_SP.TUMOR	GRHL3	chr1:24668763:24669184	3.08e-07	rs7547009	0.00132213
TCGA.PRAD_SP.TUMOR	GRHL3	chr1:24668763:24669184	3.08e-07	rs7531051	0.000147853
TCGA.PRAD_SP.TUMOR	GRHL3	chr1:24668763:24669184	3.08e-07	rs58289586	0.000147853
TCGA.PRAD_SP.TUMOR	GRHL3	chr1:24668763:24669184	3.08e-07	rs11585633	3.62005e-05
TCGA.PRAD_SP.TUMOR	GRHL3	chr1:24668763:24669184	3.08e-07	rs113254789	3.62005e-05
TCGA.PRAD_SP.TUMOR	GRHL3	chr1:24668763:24669184	3.08e-07	rs11264996	4.2327e-05
TCGA.PRAD_SP.TUMOR	GRHL3	chr1:24668763:24669184	3.08e-07	rs11588942	3.62005e-05
TCGA.PRAD_SP.TUMOR	GRHL3	chr1:24668763:24669184	3.08e-07	rs12410086	3.62005e-05
TCGA.PRAD_SP.TUMOR	GRHL3	chr1:24668763:24669184	3.08e-07	rs55696120	3.62005e-05
TCGA.PRAD_SP.TUMOR	GRHL3	chr1:24668763:24669184	3.08e-07	rs56193055	3.62005e-05
TCGA.PRAD_SP.TUMOR	GRHL3	chr1:24668763:24669184	3.08e-07	rs72694297	3.62005e-05
TCGA.PRAD_SP.TUMOR	GRHL3	chr1:24668763:24669184	3.08e-07	rs11265036	3.62005e-05
TCGA.PRAD_SP.TUMOR	GRHL3	chr1:24668763:24669184	3.08e-07	rs11265040	3.62005e-05
TCGA.PRAD_SP.TUMOR	GRHL3	chr1:24668763:24669184	3.08e-07	rs55917056	3.62005e-05
TCGA.PRAD_SP.TUMOR	GRHL3	chr1:24668763:24669184	3.08e-07	rs11265049	3.62005e-05
TCGA.PRAD_SP.TUMOR	GRHL3	chr1:24668763:24669184	3.08e-07	rs10908691	3.62005e-05
TCGA.PRAD_SP.TUMOR	GRHL3	chr1:24668763:24669184	3.08e-07	rs12021641	3.62005e-05
TCGA.PRAD_SP.TUMOR	GRHL3	chr1:24668763:24669184	3.08e-07	rs12021706	3.62005e-05
TCGA.PRAD_SP.TUMOR	GRHL3	chr1:24668763:24669184	3.08e-07	rs111357219	3.62005e-05
TCGA.PRAD_SP.TUMOR	GRHL3	chr1:24668763:24669184	3.08e-07	rs58300038	1.70834e-05
TCGA.PRAD_SP.TUMOR	GRHL3	chr1:24668763:24669184	3.08e-07	rs11265076	1.70834e-05
TCGA.PRAD_SP.TUMOR	GRHL3	chr1:24668763:24669184	3.08e-07	rs11265082	1.70834e-05
TCGA.PRAD_SP.TUMOR	GRHL3	chr1:24668763:24669184	3.08e-07	rs7553596	1.70834e-05
TCGA.PRAD_SP.TUMOR	GRHL3	chr1:24668763:24669184	3.08e-07	rs6427457	1.70834e-05
TCGA.PRAD_SP.TUMOR	GRHL3	chr1:24668763:24669184	3.08e-07	rs11265099	1.70834e-05
TCGA.PRAD_SP.TUMOR	GRHL3	chr1:24668763:24669184	3.08e-07	rs7520349	1.70834e-05
TCGA.PRAD_SP.TUMOR	GRHL3	chr1:24668763:24669184	3.08e-07	rs12031080	1.70834e-05
TCGA.PRAD_SP.TUMOR	GRHL3	chr1:24668763:24669184	3.08e-07	rs111804060	6.21194e-07
TCGA.PRAD_SP.TUMOR	GRHL3	chr1:24668763:24669184	3.08e-07	rs11265122	7.16287e-05
TCGA.PRAD_SP.TUMOR	GRHL3	chr1:24668763:24669184	3.08e-07	rs4845597	7.16287e-05
TCGA.PRAD_SP.TUMOR	GRHL3	chr1:24668763:24669184	3.08e-07	rs6664278	7.16287e-05
TCGA.PRAD_SP.TUMOR	GRHL3	chr1:24668763:24669184	3.08e-07	rs6678826	7.16287e-05
TCGA.PRAD_SP.TUMOR	GRHL3	chr1:24668763:24669184	3.08e-07	rs6671166	7.16287e-05
TCGA.PRAD_SP.TUMOR	GRHL3	chr1:24668763:24669184	3.08e-07	rs6691826	7.16287e-05
TCGA.PRAD_SP.TUMOR	GRHL3	chr1:24668763:24669184	3.08e-07	rs6692026	7.16287e-05
TCGA.PRAD_SP.TUMOR	GRHL3	chr1:24668763:24669184	3.08e-07	rs72696208	7.16287e-05
TCGA.PRAD_SP.TUMOR	GRHL3	chr1:24668763:24669184	3.08e-07	rs12407062	7.16287e-05
TCGA.PRAD_SP.TUMOR	GRHL3	chr1:24668763:24669184	3.08e-07	rs12405309	7.16287e-05
TCGA.PRAD_SP.TUMOR	GRHL3	chr1:24668763:24669184	3.08e-07	rs78039055	7.16287e-05
TCGA.PRAD_SP.TUMOR	GRHL3	chr1:24668763:24669184	3.08e-07	rs372822222	2.4466e-05
TCGA.PRAD_SP.TUMOR	GRHL3	chr1:24668763:24669184	3.08e-07	rs199958719	8.27068e-06
TCGA.PRAD_SP.TUMOR	GRHL3	chr1:24668763:24669184	3.08e-07	rs55677228	7.16287e-05
TCGA.PRAD_SP.TUMOR	GRHL3	chr1:24668763:24669184	3.08e-07	rs6693620	7.16287e-05
TCGA.PRAD_SP.TUMOR	GRHL3	chr1:24668763:24669184	3.08e-07	rs4845363	7.16287e-05
TCGA.PRAD_SP.TUMOR	GRHL3	chr1:24668763:24669184	3.08e-07	rs4845601	7.16287e-05
TCGA.PRAD_SP.TUMOR	GRHL3	chr1:24668763:24669184	3.08e-07	rs6659053	0.000147426
TCGA.PRAD_SP.TUMOR	GRHL3	chr1:24668763:24669184	3.08e-07	rs6667928	0.000147426
TCGA.PRAD_SP.TUMOR	GRHL3	chr1:24668763:24669184	3.08e-07	rs7535778	1.41652e-05
TCGA.PRAD_SP.TUMOR	GRHL3	chr1:24668763:24669184	3.08e-07	rs72696227	1.41652e-05
TCGA.PRAD_SP.TUMOR	GRHL3	chr1:24668763:24669184	3.08e-07	rs60633748	0.00076343
TCGA.PRAD_SP.TUMOR	GRHL3	chr1:24668763:24669184	3.08e-07	rs12568280	0.000963804
TCGA.PRAD_SP.TUMOR	GRHL3	chr1:24668763:24669184	3.08e-07	rs4521985	5.46703e-05
TCGA.PRAD_SP.TUMOR	GRHL3	chr1:24668763:24669184	3.08e-07	rs1051370	5.46703e-05
TCGA.PRAD_SP.TUMOR	GRHL3	chr1:24668763:24669184	3.08e-07	rs3196889	2.01134e-05
TCGA.PRAD_SP.TUMOR	GRHL3	chr1:24668763:24669184	3.08e-07	rs10908723	6.95909e-07
TCGA.PRAD_SP.TUMOR	GRHL3	chr1:24668763:24669184	3.08e-07	rs6673171	2.01134e-05
TCGA.PRAD_SP.TUMOR	GRHL3	chr1:24668763:24669184	3.08e-07	rs7517127	5.52686e-05
TCGA.PRAD_SP.TUMOR	GRHL3	chr1:24668763:24669184	3.08e-07	rs10797047	0.000932976
TCGA.PRAD_SP.TUMOR	GRHL3	chr1:24668763:24669184	3.08e-07	rs12026475	0.000213203
TCGA.PRAD_SP.TUMOR	GRHL3	chr1:24668763:24669184	3.08e-07	rs7551128	0.0002003
TCGA.PRAD_SP.TUMOR	GRHL3	chr1:24668763:24669184	3.08e-07	rs3828076	0.000493563
TCGA.PRAD_SP.TUMOR	GRHL3	chr1:24668763:24669184	3.08e-07	rs11265353	0.000455715
TCGA.PRAD_SP.TUMOR	GRHL3	chr1:24668763:24669184	3.08e-07	rs10797067	0.00041332
TCGA.PRAD_SP.TUMOR	GRHL3	chr1:24668763:24669184	3.08e-07	rs11264276	0.00043805
TCGA.PRAD_SP.TUMOR	GRHL3	chr1:24668763:24669184	3.08e-07	rs1218582	0.000118906
TCGA.PRAD_SP.TUMOR	GRHL3	chr1:24668763:24669184	3.08e-07	rs6699080	0.000118485
TCGA.PRAD_SP.TUMOR	GRHL3	chr1:24668763:24669184	3.08e-07	rs79810698	0.00128766
TCGA.PRAD_SP.TUMOR	GRHL3	chr1:24668763:24669184	3.08e-07	rs7553195	2.7856e-06
TCGA.PRAD_SP.TUMOR	GRHL3	chr1:24668763:24669184	3.08e-07	rs4845677	2.98591e-06
TCGA.PRAD_SP.TUMOR	GRHL3	chr1:24668763:24669184	3.08e-07	rs6656494	0.000106896
TCGA.PRAD_SP.TUMOR	GRHL3	chr1:24668763:24669184	3.08e-07	rs10908444	0.000106896
TCGA.PRAD_SP.TUMOR	GRHL3	chr1:24668763:24669184	3.08e-07	rs7531728	2.98591e-06
TCGA.PRAD_SP.TUMOR	GRHL3	chr1:24668763:24669184	3.08e-07	rs2335407	4.04936e-07
TCGA.PRAD_SP.TUMOR	GRHL3	chr1:24668763:24669184	3.08e-07	rs7544528	4.04936e-07
TCGA.PRAD_SP.TUMOR	GRHL3	chr1:24668763:24669184	3.08e-07	rs6669791	6.33995e-05
TCGA.PRAD_SP.TUMOR	GRHL3	chr1:24668763:24669184	3.08e-07	rs883718	0.000239088
TCGA.PRAD_SP.TUMOR	GRHL3	chr1:24668763:24669184	3.08e-07	rs10908445	0.000239088
TCGA.PRAD_SP.TUMOR	GRHL3	chr1:24668763:24669184	3.08e-07	rs12069356	0.000239088
TCGA.PRAD_SP.TUMOR	GRHL3	chr1:24668763:24669184	3.08e-07	rs12144978	0.00105522
TCGA.PRAD_SP.TUMOR	GRHL3	chr1:24668763:24669184	3.08e-07	rs4845678	4.55702e-05
TCGA.PRAD_SP.TUMOR	GRHL3	chr1:24668763:24669184	3.08e-07	rs2135219	0.000880522
TCGA.PRAD_SP.TUMOR	GRHL3	chr1:24668763:24669184	3.08e-07	rs869506	4.55702e-05
TCGA.PRAD_SP.TUMOR	GRHL3	chr1:24668763:24669184	3.08e-07	rs12036859	3.59885e-06
TCGA.PRAD_SP.TUMOR	GRHL3	chr1:24668763:24669184	3.08e-07	rs4845679	3.59885e-06
TCGA.PRAD_SP.TUMOR	GRHL3	chr1:24668763:24669184	3.08e-07	rs4845680	4.55702e-05
TCGA.PRAD_SP.TUMOR	GRHL3	chr1:24668763:24669184	3.08e-07	rs1580943	4.55702e-05
TCGA.PRAD_SP.TUMOR	GRHL3	chr1:24668763:24669184	3.08e-07	rs4845399	0.000880522
TCGA.PRAD_SP.TUMOR	GRHL3	chr1:24668763:24669184	3.08e-07	rs11264281	3.59885e-06
TCGA.PRAD_SP.TUMOR	GRHL3	chr1:24668763:24669184	3.08e-07	rs11264282	4.55702e-05
TCGA.PRAD_SP.TUMOR	GRHL3	chr1:24668763:24669184	3.08e-07	rs4845681	4.49514e-06
TCGA.PRAD_SP.TUMOR	GRHL3	chr1:24668763:24669184	3.08e-07	rs114056923	0.000455678
TCGA.PRAD_SP.TUMOR	GRHL3	chr1:24668763:24669184	3.08e-07	rs11264283	0.000194286
TCGA.PRAD_SP.TUMOR	GRHL3	chr1:24668763:24669184	3.08e-07	rs10908446	0.000194286
TCGA.PRAD_SP.TUMOR	GRHL3	chr1:24668763:24669184	3.08e-07	rs10908447	5.50597e-07
TCGA.PRAD_SP.TUMOR	GRHL3	chr1:24668763:24669184	3.08e-07	rs4845400	3.55167e-05
TCGA.PRAD_SP.TUMOR	GRHL3	chr1:24668763:24669184	3.08e-07	rs7528532	3.55167e-05
TCGA.PRAD_SP.TUMOR	GRHL3	chr1:24668763:24669184	3.08e-07	rs11264284	5.50597e-07
TCGA.PRAD_SP.TUMOR	GRHL3	chr1:24668763:24669184	3.08e-07	rs6656435	3.55167e-05
TCGA.PRAD_SP.TUMOR	GRHL3	chr1:24668763:24669184	3.08e-07	rs4845682	3.55167e-05
TCGA.PRAD_SP.TUMOR	GRHL3	chr1:24668763:24669184	3.08e-07	rs4845683	5.50597e-07
TCGA.PRAD_SP.TUMOR	GRHL3	chr1:24668763:24669184	3.08e-07	rs4845685	3.55167e-05
TCGA.PRAD_SP.TUMOR	GRHL3	chr1:24668763:24669184	3.08e-07	rs4845687	4.06203e-05
TCGA.PRAD_SP.TUMOR	GRHL3	chr1:24668763:24669184	3.08e-07	rs1977879	3.55167e-05
TCGA.PRAD_SP.TUMOR	GRHL3	chr1:24668763:24669184	3.08e-07	rs12130132	0.000954583
TCGA.PRAD_SP.TUMOR	GRHL3	chr1:24668763:24669184	3.08e-07	rs1007170	5.50597e-07
TCGA.PRAD_SP.TUMOR	GRHL3	chr1:24668763:24669184	3.08e-07	rs10908448	3.55167e-05
TCGA.PRAD_SP.TUMOR	GRHL3	chr1:24668763:24669184	3.08e-07	rs4845688	3.55167e-05
TCGA.PRAD_SP.TUMOR	GRHL3	chr1:24668763:24669184	3.08e-07	rs906593	3.55167e-05
TCGA.PRAD_SP.TUMOR	GRHL3	chr1:24668763:24669184	3.08e-07	rs4845689	3.55167e-05
TCGA.PRAD_SP.TUMOR	GRHL3	chr1:24668763:24669184	3.08e-07	rs4240874	3.55167e-05
TCGA.PRAD_SP.TUMOR	GRHL3	chr1:24668763:24669184	3.08e-07	rs4240875	3.55167e-05
TCGA.PRAD_SP.TUMOR	GRHL3	chr1:24668763:24669184	3.08e-07	rs4845690	3.55167e-05
TCGA.PRAD_SP.TUMOR	GRHL3	chr1:24668763:24669184	3.08e-07	rs2174507	3.55167e-05
TCGA.PRAD_SP.TUMOR	GRHL3	chr1:24668763:24669184	3.08e-07	rs4339857	3.55167e-05
TCGA.PRAD_SP.TUMOR	GRHL3	chr1:24668763:24669184	3.08e-07	rs149026539	0.000670298
TCGA.PRAD_SP.TUMOR	GRHL3	chr1:24668763:24669184	3.08e-07	rs4845691	5.50597e-07
TCGA.PRAD_SP.TUMOR	GRHL3	chr1:24668763:24669184	3.08e-07	rs4845692	3.55167e-05
TCGA.PRAD_SP.TUMOR	GRHL3	chr1:24668763:24669184	3.08e-07	rs12406380	3.55167e-05
TCGA.PRAD_SP.TUMOR	GRHL3	chr1:24668763:24669184	3.08e-07	rs10796935	3.55167e-05
TCGA.PRAD_SP.TUMOR	GRHL3	chr1:24668763:24669184	3.08e-07	rs1109815	1.26793e-06
TCGA.PRAD_SP.TUMOR	GRHL3	chr1:24668763:24669184	3.08e-07	rs877343	1.26793e-06
TCGA.PRAD_SP.TUMOR	GRHL3	chr1:24668763:24669184	3.08e-07	rs58629129	0.000976426
TCGA.PRAD_SP.TUMOR	GRHL3	chr1:24668763:24669184	3.08e-07	rs4845693	3.08771e-06
TCGA.PRAD_SP.TUMOR	GRHL3	chr1:24668763:24669184	3.08e-07	rs72702224	0.0012468
TCGA.PRAD_SP.TUMOR	GRHL3	chr1:24668763:24669184	3.08e-07	rs4845695	0.000976426
TCGA.PRAD_SP.TUMOR	GRHL3	chr1:24668763:24669184	3.08e-07	rs4845696	3.15875e-05
TCGA.PRAD_SP.TUMOR	GRHL3	chr1:24668763:24669184	3.08e-07	rs12046459	1.81312e-05
TCGA.PRAD_SP.TUMOR	GRHL3	chr1:24668763:24669184	3.08e-07	rs11264290	3.15875e-05
TCGA.PRAD_SP.TUMOR	GRHL3	chr1:24668763:24669184	3.08e-07	rs6699043	3.15875e-05
TCGA.PRAD_SP.TUMOR	GRHL3	chr1:24668763:24669184	3.08e-07	rs11264291	3.15875e-05
TCGA.PRAD_SP.TUMOR	GRHL3	chr1:24668763:24669184	3.08e-07	rs2335408	3.15875e-05
TCGA.PRAD_SP.TUMOR	GRHL3	chr1:24668763:24669184	3.08e-07	rs2102423	3.15875e-05
TCGA.PRAD_SP.TUMOR	GRHL3	chr1:24668763:24669184	3.08e-07	rs2335409	1.5997e-07
TCGA.PRAD_SP.TUMOR	GRHL3	chr1:24668763:24669184	3.08e-07	rs705094	3.98695e-06
TCGA.PRAD_SP.TUMOR	GRHL3	chr1:24668763:24669184	3.08e-07	rs2061690	2.77119e-05
TCGA.PRAD_SP.TUMOR	GRHL3	chr1:24668763:24669184	3.08e-07	rs3738026	0.000129037
TCGA.PRAD_SP.TUMOR	GRHL3	chr1:24668763:24669184	3.08e-07	rs77885114	0.00077345
TCGA.PRAD_SP.TUMOR	GRHL3	chr1:24668763:24669184	3.08e-07	rs56103503	0.0002723
TCGA.PRAD_SP.TUMOR	GRHL3	chr1:24668763:24669184	3.08e-07	rs1870940	0.000205442
TCGA.PRAD_SP.TUMOR	GRHL3	chr1:24668763:24669184	3.08e-07	rs3753639	0.000235492
TCGA.PRAD_SP.TUMOR	GRHL3	chr1:24668763:24669184	3.08e-07	rs141845046	0.000221707
TCGA.PRAD_SP.TUMOR	GRHL3	chr1:24668763:24669184	3.08e-07	rs905938	0.000143647
TCGA.PRAD_SP.TUMOR	GRHL3	chr1:24668763:24669184	3.08e-07	rs76798800	6.07794e-06
TCGA.PRAD_SP.TUMOR	GRHL3	chr1:24668763:24669184	3.08e-07	rs60674412	0.0032572
TCGA.PRAD_SP.TUMOR	GRHL3	chr1:24668763:24669184	3.08e-07	rs150138294	5.98448e-05
TCGA.PRAD_SP.TUMOR	GRHL3	chr1:24668763:24669184	3.08e-07	rs10908452	0.00356054
TCGA.PRAD_SP.TUMOR	GRHL3	chr1:24668763:24669184	3.08e-07	rs10908453	0.0010995
TCGA.PRAD_SP.TUMOR	GRHL3	chr1:24668763:24669184	3.08e-07	rs6680600	0.0014335
TCGA.PRAD_SP.TUMOR	GRHL3	chr1:24668763:24669184	3.08e-07	rs4845404	0.00151215
TCGA.PRAD_SP.TUMOR	GRHL3	chr1:24668763:24669184	3.08e-07	rs4845405	0.0014335
TCGA.PRAD_SP.TUMOR	GRHL3	chr1:24668763:24669184	3.08e-07	rs4845704	0.0014335
TCGA.PRAD_SP.TUMOR	GRHL3	chr1:24668763:24669184	3.08e-07	rs11264297	0.0021017
TCGA.PRAD_SP.TUMOR	GRHL3	chr1:24668763:24669184	3.08e-07	rs11264298	0.00177299
TCGA.PRAD_SP.TUMOR	GRHL3	chr1:24668763:24669184	3.08e-07	rs6657129	0.00187952
TCGA.PRAD_SP.TUMOR	GRHL3	chr1:24668763:24669184	3.08e-07	rs11264300	0.00248299
TCGA.PRAD_SP.TUMOR	GRHL3	chr1:24668763:24669184	3.08e-07	rs11264301	0.00320292
TCGA.PRAD_SP.TUMOR	GRHL3	chr1:24668763:24669184	3.08e-07	rs146564277	0.000449541
TCGA.PRAD_SP.TUMOR	GRHL3	chr1:24668763:24669184	3.08e-07	rs147847496	0.000221181
TCGA.PRAD_SP.TUMOR	GRHL3	chr1:24668763:24669184	3.08e-07	rs114130331	0.0022946
TCGA.PRAD_SP.TUMOR	GRHL3	chr1:24668763:24669184	3.08e-07	rs137918052	0.00327556
TCGA.PRAD_SP.TUMOR	GRHL3	chr1:24668763:24669184	3.08e-07	rs61812109	0.00158518
TCGA.PRAD_SP.TUMOR	GRHL3	chr1:24668763:24669184	3.08e-07	rs184104770	5.67467e-05
TCGA.PRAD_SP.TUMOR	GRHL3	chr1:24668763:24669184	3.08e-07	rs11585865	0.000235846
TCGA.PRAD_SP.TUMOR	GRHL3	chr1:24668763:24669184	3.08e-07	rs6660981	0.000235846
TCGA.PRAD_SP.TUMOR	GRHL3	chr1:24668763:24669184	3.08e-07	rs1891433	0.000129323
TCGA.PRAD_SP.TUMOR	GRHL3	chr1:24668763:24669184	3.08e-07	rs2886543	0.000235846
TCGA.PRAD_SP.TUMOR	GRHL3	chr1:24668763:24669184	3.08e-07	rs4593892	0.000235846
TCGA.PRAD_SP.TUMOR	GRHL3	chr1:24668763:24669184	3.08e-07	rs7522437	0.000235846
TCGA.PRAD_SP.TUMOR	GRHL3	chr1:24668763:24669184	3.08e-07	rs3923130	0.000144373
TCGA.PRAD_SP.TUMOR	GRHL3	chr1:24668763:24669184	3.08e-07	rs12144134	0.000144373
TCGA.PRAD_SP.TUMOR	GRHL3	chr1:24668763:24669184	3.08e-07	rs4951299	0.000187191
TCGA.PRAD_SP.TUMOR	GRHL3	chr1:24668763:24669184	3.08e-07	rs2942140	7.7596e-06
TCGA.PRAD_SP.TUMOR	GRHL3	chr1:24668763:24669184	3.08e-07	rs72752071	0.000708197
TCGA.PRAD_SP.TUMOR	GRHL3	chr1:24668763:24669184	3.08e-07	rs7519417	0.00690349
TCGA.PRAD_SP.TUMOR	GRHL3	chr1:24668763:24669184	3.08e-07	rs938126	0.00690349
TCGA.PRAD_SP.TUMOR	GRHL3	chr1:24668763:24669184	3.08e-07	rs938125	0.00690349
TCGA.PRAD_SP.TUMOR	GRHL3	chr1:24668763:24669184	3.08e-07	rs10900590	0.00600912
TCGA.PRAD_SP.TUMOR	GRHL3	chr1:24668763:24669184	3.08e-07	rs4951382	0.00591653
TCGA.PRAD_SP.TUMOR	GRHL3	chr1:24668763:24669184	3.08e-07	rs10793763	0.00600912
TCGA.PRAD_SP.TUMOR	GRHL3	chr1:24668763:24669184	3.08e-07	rs11240749	0.00600912
TCGA.PRAD_SP.TUMOR	GRHL3	chr1:24668763:24669184	3.08e-07	rs4951385	0.00600912
TCGA.PRAD_SP.TUMOR	GRHL3	chr1:24668763:24669184	3.08e-07	rs4951386	0.00600912
TCGA.PRAD_SP.TUMOR	GRHL3	chr1:24668763:24669184	3.08e-07	rs4951387	0.00601357
TCGA.PRAD_SP.TUMOR	GRHL3	chr1:24668763:24669184	3.08e-07	rs2926536	0.00710714
TCGA.PRAD_SP.TUMOR	GRHL3	chr1:24668763:24669184	3.08e-07	rs7556371	0.00662762
TCGA.PRAD_SP.TUMOR	GRHL3	chr1:24668763:24669184	3.08e-07	rs10494852	0.00279641
TCGA.PRAD_SP.TUMOR	GRHL3	chr1:24668763:24669184	3.08e-07	rs10900592	0.00592085
TCGA.PRAD_SP.TUMOR	GRHL3	chr1:24668763:24669184	3.08e-07	rs6594015	0.00601357
TCGA.PRAD_SP.TUMOR	GRHL3	chr1:24668763:24669184	3.08e-07	rs11240751	0.00250745
TCGA.PRAD_SP.TUMOR	GRHL3	chr1:24668763:24669184	3.08e-07	rs2926534	0.00682587
TCGA.PRAD_SP.TUMOR	GRHL3	chr1:24668763:24669184	3.08e-07	rs4951075	0.00448537
TCGA.PRAD_SP.TUMOR	GRHL3	chr1:24668763:24669184	3.08e-07	rs12404974	0.00208881
TCGA.PRAD_SP.TUMOR	GRHL3	chr1:24668763:24669184	3.08e-07	rs16853865	0.00208881
TCGA.PRAD_SP.TUMOR	GRHL3	chr1:24668763:24669184	3.08e-07	rs4951076	0.00267192
TCGA.PRAD_SP.TUMOR	GRHL3	chr1:24668763:24669184	3.08e-07	rs12036042	0.00146145
TCGA.PRAD_SP.TUMOR	GRHL3	chr1:24668763:24669184	3.08e-07	rs10900593	0.00414764
TCGA.PRAD_SP.TUMOR	GRHL3	chr1:24668763:24669184	3.08e-07	rs4951389	0.00341329
TCGA.PRAD_SP.TUMOR	GRHL3	chr1:24668763:24669184	3.08e-07	rs11240754	0.00208881
TCGA.PRAD_SP.TUMOR	GRHL3	chr1:24668763:24669184	3.08e-07	rs11240755	0.00208881
TCGA.PRAD_SP.TUMOR	GRHL3	chr1:24668763:24669184	3.08e-07	rs7367519	0.00267192
TCGA.PRAD_SP.TUMOR	GRHL3	chr1:24668763:24669184	3.08e-07	rs12032733	0.00267192
TCGA.PRAD_SP.TUMOR	GRHL3	chr1:24668763:24669184	3.08e-07	rs12738124	0.00267192
TCGA.PRAD_SP.TUMOR	GRHL3	chr1:24668763:24669184	3.08e-07	rs4951077	0.00208881
TCGA.PRAD_SP.TUMOR	GRHL3	chr1:24668763:24669184	3.08e-07	rs11240756	0.00208881
TCGA.PRAD_SP.TUMOR	GRHL3	chr1:24668763:24669184	3.08e-07	rs4951391	0.00497463
TCGA.PRAD_SP.TUMOR	GRHL3	chr1:24668763:24669184	3.08e-07	rs4245737	0.00422196
TCGA.PRAD_SP.TUMOR	GRHL3	chr1:24668763:24669184	3.08e-07	rs12039365	0.00137073
TCGA.PRAD_SP.TUMOR	GRHL3	chr1:24668763:24669184	3.08e-07	rs12136299	0.00273291
TCGA.PRAD_SP.TUMOR	GRHL3	chr1:24668763:24669184	3.08e-07	rs4951393	0.00364787
TCGA.PRAD_SP.TUMOR	GRHL3	chr1:24668763:24669184	3.08e-07	rs12041243	0.00137073
TCGA.PRAD_SP.TUMOR	GRHL3	chr1:24668763:24669184	3.08e-07	rs12039968	0.00137073
TCGA.PRAD_SP.TUMOR	GRHL3	chr1:24668763:24669184	3.08e-07	rs61817958	0.00273291
TCGA.PRAD_SP.TUMOR	GRHL3	chr1:24668763:24669184	3.08e-07	rs4951078	0.00214336
TCGA.PRAD_SP.TUMOR	GRHL3	chr1:24668763:24669184	3.08e-07	rs12043196	0.00422196
TCGA.PRAD_SP.TUMOR	GRHL3	chr1:24668763:24669184	3.08e-07	rs12741918	0.00273291
TCGA.PRAD_SP.TUMOR	GRHL3	chr1:24668763:24669184	3.08e-07	rs12757249	0.0043735
TCGA.PRAD_SP.TUMOR	GRHL3	chr1:24668763:24669184	3.08e-07	rs7556655	0.00214336
TCGA.PRAD_SP.TUMOR	GRHL3	chr1:24668763:24669184	3.08e-07	rs4252677	0.00273291
TCGA.PRAD_SP.TUMOR	GRHL3	chr1:24668763:24669184	3.08e-07	rs4252685	0.00273291
TCGA.PRAD_SP.TUMOR	GRHL3	chr1:24668763:24669184	3.08e-07	rs4252686	0.00273291
TCGA.PRAD_SP.TUMOR	GRHL3	chr1:24668763:24669184	3.08e-07	rs2045623	0.00214336
TCGA.PRAD_SP.TUMOR	GRHL3	chr1:24668763:24669184	3.08e-07	rs4252694	0.00273291
TCGA.PRAD_SP.TUMOR	GRHL3	chr1:24668763:24669184	3.08e-07	rs4252697	0.00137073
TCGA.PRAD_SP.TUMOR	GRHL3	chr1:24668763:24669184	3.08e-07	rs4951079	0.00273291
TCGA.PRAD_SP.TUMOR	GRHL3	chr1:24668763:24669184	3.08e-07	rs4951394	0.00167875
TCGA.PRAD_SP.TUMOR	GRHL3	chr1:24668763:24669184	3.08e-07	rs4245738	0.00214336
TCGA.PRAD_SP.TUMOR	GRHL3	chr1:24668763:24669184	3.08e-07	rs4252708	0.00422196
TCGA.PRAD_SP.TUMOR	GRHL3	chr1:24668763:24669184	3.08e-07	rs10900595	0.00547626
TCGA.PRAD_SP.TUMOR	GRHL3	chr1:24668763:24669184	3.08e-07	rs4252717	0.00273291
TCGA.PRAD_SP.TUMOR	GRHL3	chr1:24668763:24669184	3.08e-07	rs4252725	0.00214336
TCGA.PRAD_SP.TUMOR	GRHL3	chr1:24668763:24669184	3.08e-07	rs2290855	0.00273291
TCGA.PRAD_SP.TUMOR	GRHL3	chr1:24668763:24669184	3.08e-07	rs2290854	0.00214336
TCGA.PRAD_SP.TUMOR	GRHL3	chr1:24668763:24669184	3.08e-07	rs1563828	0.00422196
TCGA.PRAD_SP.TUMOR	GRHL3	chr1:24668763:24669184	3.08e-07	rs4252736	0.00273291
TCGA.PRAD_SP.TUMOR	GRHL3	chr1:24668763:24669184	3.08e-07	rs4245739	0.00648786
TCGA.PRAD_SP.TUMOR	GRHL3	chr1:24668763:24669184	3.08e-07	rs4951396	0.00422196
TCGA.PRAD_SP.TUMOR	GRHL3	chr1:24668763:24669184	3.08e-07	rs55988865	3.29308e-05
TCGA.PRAD_SP.TUMOR	GRHL3	chr1:24668763:24669184	3.08e-07	rs12119098	0.00273291
TCGA.PRAD_SP.TUMOR	GRHL3	chr1:24668763:24669184	3.08e-07	rs56200417	0.0026168
TCGA.PRAD_SP.TUMOR	GRHL3	chr1:24668763:24669184	3.08e-07	rs10900596	0.0020046
TCGA.PRAD_SP.TUMOR	GRHL3	chr1:24668763:24669184	3.08e-07	rs10900597	0.00414975
TCGA.PRAD_SP.TUMOR	GRHL3	chr1:24668763:24669184	3.08e-07	rs12116645	0.00422196
TCGA.PRAD_SP.TUMOR	GRHL3	chr1:24668763:24669184	3.08e-07	rs1046874	0.00648786
TCGA.PRAD_SP.TUMOR	GRHL3	chr1:24668763:24669184	3.08e-07	rs1460036	0.00214336
TCGA.PRAD_SP.TUMOR	GRHL3	chr1:24668763:24669184	3.08e-07	rs12741351	0.00414975
TCGA.PRAD_SP.TUMOR	GRHL3	chr1:24668763:24669184	3.08e-07	rs16853958	0.00232382
TCGA.PRAD_SP.TUMOR	GRHL3	chr1:24668763:24669184	3.08e-07	rs11240758	0.00273291
TCGA.PRAD_SP.TUMOR	GRHL3	chr1:24668763:24669184	3.08e-07	rs11801299	0.00137073
TCGA.PRAD_SP.TUMOR	GRHL3	chr1:24668763:24669184	3.08e-07	rs12125533	0.00422196
TCGA.PRAD_SP.TUMOR	GRHL3	chr1:24668763:24669184	3.08e-07	rs12740680	0.00214336
TCGA.PRAD_SP.TUMOR	GRHL3	chr1:24668763:24669184	3.08e-07	rs4951397	0.00414975
TCGA.PRAD_SP.TUMOR	GRHL3	chr1:24668763:24669184	3.08e-07	rs4951398	0.00422196
TCGA.PRAD_SP.TUMOR	GRHL3	chr1:24668763:24669184	3.08e-07	rs12029692	0.00137073
TCGA.PRAD_SP.TUMOR	GRHL3	chr1:24668763:24669184	3.08e-07	rs4951399	0.00537639
TCGA.PRAD_SP.TUMOR	GRHL3	chr1:24668763:24669184	3.08e-07	rs4951080	0.00414975
TCGA.PRAD_SP.TUMOR	GRHL3	chr1:24668763:24669184	3.08e-07	rs6681905	0.00214336
TCGA.PRAD_SP.TUMOR	GRHL3	chr1:24668763:24669184	3.08e-07	rs6679336	0.00214336
TCGA.PRAD_SP.TUMOR	GRHL3	chr1:24668763:24669184	3.08e-07	rs4951401	0.00648786
TCGA.PRAD_SP.TUMOR	GRHL3	chr1:24668763:24669184	3.08e-07	rs4951402	0.00414975
TCGA.PRAD_SP.TUMOR	GRHL3	chr1:24668763:24669184	3.08e-07	rs4951403	0.00214336
TCGA.PRAD_SP.TUMOR	GRHL3	chr1:24668763:24669184	3.08e-07	rs6689629	0.00137073
TCGA.PRAD_SP.TUMOR	GRHL3	chr1:24668763:24669184	3.08e-07	rs6594016	0.00214336
TCGA.PRAD_SP.TUMOR	GRHL3	chr1:24668763:24669184	3.08e-07	rs930947	0.00648786
TCGA.PRAD_SP.TUMOR	GRHL3	chr1:24668763:24669184	3.08e-07	rs10900599	0.00414975
TCGA.PRAD_SP.TUMOR	GRHL3	chr1:24668763:24669184	3.08e-07	rs7541589	0.00214336
TCGA.PRAD_SP.TUMOR	GRHL3	chr1:24668763:24669184	3.08e-07	rs12039454	0.00422196
TCGA.PRAD_SP.TUMOR	GRHL3	chr1:24668763:24669184	3.08e-07	rs61817460	0.00137073
TCGA.PRAD_SP.TUMOR	GRHL3	chr1:24668763:24669184	3.08e-07	rs885012	0.00214336
TCGA.PRAD_SP.TUMOR	GRHL3	chr1:24668763:24669184	3.08e-07	rs2125855	0.00648786
TCGA.PRAD_SP.TUMOR	GRHL3	chr1:24668763:24669184	3.08e-07	rs11240760	0.00214336
TCGA.PRAD_SP.TUMOR	GRHL3	chr1:24668763:24669184	3.08e-07	rs35270244	0.00400122
TCGA.PRAD_SP.TUMOR	GRHL3	chr1:24668763:24669184	3.08e-07	rs10793765	0.00315368
TCGA.PRAD_SP.TUMOR	GRHL3	chr1:24668763:24669184	3.08e-07	rs10793766	0.00315368
TCGA.PRAD_SP.TUMOR	GRHL3	chr1:24668763:24669184	3.08e-07	rs10793767	0.00365853
TCGA.PRAD_SP.TUMOR	GRHL3	chr1:24668763:24669184	3.08e-07	rs16854023	0.00171526
TCGA.PRAD_SP.TUMOR	GRHL3	chr1:24668763:24669184	3.08e-07	rs12139477	0.00410237
TCGA.PRAD_SP.TUMOR	GRHL3	chr1:24668763:24669184	3.08e-07	rs12133735	0.00438781
TCGA.PRAD_SP.TUMOR	GRHL3	chr1:24668763:24669184	3.08e-07	rs12566957	0.00438781
TCGA.PRAD_SP.TUMOR	GRHL3	chr1:24668763:24669184	3.08e-07	rs4951407	0.00317187
TCGA.PRAD_SP.TUMOR	GRHL3	chr1:24668763:24669184	3.08e-07	rs6679311	0.00787762
TCGA.PRAD_SP.TUMOR	GRHL3	chr1:24668763:24669184	3.08e-07	rs10900600	0.00378451
TCGA.PRAD_SP.TUMOR	GRHL3	chr1:24668763:24669184	3.08e-07	rs6679717	0.00314099
TCGA.PRAD_SP.TUMOR	GRHL3	chr1:24668763:24669184	3.08e-07	rs7532236	0.00314099
TCGA.PRAD_SP.TUMOR	GRHL3	chr1:24668763:24669184	3.08e-07	rs11808748	0.000205227
TCGA.PRAD_SP.TUMOR	GRHL3	chr1:24668763:24669184	3.08e-07	rs4328119	0.00314099
TCGA.PRAD_SP.TUMOR	GRHL3	chr1:24668763:24669184	3.08e-07	rs2887429	0.00314099
TCGA.PRAD_SP.TUMOR	GRHL3	chr1:24668763:24669184	3.08e-07	rs6682208	0.00314099
TCGA.PRAD_SP.TUMOR	GRHL3	chr1:24668763:24669184	3.08e-07	rs11240761	0.0035913
TCGA.PRAD_SP.TUMOR	GRHL3	chr1:24668763:24669184	3.08e-07	rs6594018	0.00314099
TCGA.PRAD_SP.TUMOR	GRHL3	chr1:24668763:24669184	3.08e-07	rs6594019	0.00258913
TCGA.PRAD_SP.TUMOR	GRHL3	chr1:24668763:24669184	3.08e-07	rs11240764	0.00314099
TCGA.PRAD_SP.TUMOR	GRHL3	chr1:24668763:24669184	3.08e-07	rs10900601	0.00557471
TCGA.PRAD_SP.TUMOR	GRHL3	chr1:24668763:24669184	3.08e-07	rs898387	0.00595634
TCGA.PRAD_SP.TUMOR	GRHL3	chr1:24668763:24669184	3.08e-07	rs898386	0.00629729
TCGA.PRAD_SP.TUMOR	GRHL3	chr1:24668763:24669184	3.08e-07	rs4951083	0.00730624
TCGA.PRAD_SP.TUMOR	GRHL3	chr1:24668763:24669184	3.08e-07	rs7539399	0.00280988
TCGA.PRAD_SP.TUMOR	GRHL3	chr1:24668763:24669184	3.08e-07	rs884108	0.00234372
TCGA.PRAD_SP.TUMOR	GRHL3	chr1:24668763:24669184	3.08e-07	rs12094388	0.00387466
TCGA.PRAD_SP.TUMOR	GRHL3	chr1:24668763:24669184	3.08e-07	rs7551222	0.00271508
TCGA.PRAD_SP.TUMOR	GRHL3	chr1:24668763:24669184	3.08e-07	rs7553683	0.00271508
TCGA.PRAD_SP.TUMOR	GRHL3	chr1:24668763:24669184	3.08e-07	rs2887430	0.00418979
TCGA.PRAD_SP.TUMOR	GRHL3	chr1:24668763:24669184	3.08e-07	rs11240230	0.00265729
TCGA.PRAD_SP.TUMOR	GRHL3	chr1:24668763:24669184	3.08e-07	rs11582805	0.000373686
TCGA.PRAD_SP.TUMOR	GRHL3	chr1:24668763:24669184	3.08e-07	rs1094647	0.000373686
TCGA.PRAD_SP.TUMOR	GRHL3	chr1:24668763:24669184	3.08e-07	rs1172198	0.000141833
TCGA.PRAD_SP.TUMOR	GRHL3	chr1:24668763:24669184	3.08e-07	rs823101	0.000141833
TCGA.PRAD_SP.TUMOR	GRHL3	chr1:24668763:24669184	3.08e-07	rs823099	1.78279e-05
TCGA.PRAD_SP.TUMOR	GRHL3	chr1:24668763:24669184	3.08e-07	rs72750964	1.1889e-05
TCGA.PRAD_SP.TUMOR	GRHL3	chr1:24668763:24669184	3.08e-07	rs823095	0.000363461
TCGA.PRAD_SP.TUMOR	GRHL3	chr1:24668763:24669184	3.08e-07	rs823097	0.000157005
TCGA.PRAD_SP.TUMOR	GRHL3	chr1:24668763:24669184	3.08e-07	rs823094	0.000107153
TCGA.PRAD_SP.TUMOR	GRHL3	chr1:24668763:24669184	3.08e-07	rs823111	6.27617e-05
TCGA.PRAD_SP.TUMOR	GRHL3	chr1:24668763:24669184	3.08e-07	rs864783	0.000135489
TCGA.PRAD_SP.TUMOR	GRHL3	chr1:24668763:24669184	3.08e-07	rs823130	0.000135489
TCGA.PRAD_SP.TUMOR	GRHL3	chr1:24668763:24669184	3.08e-07	rs823114	0.00137932
TCGA.PRAD_SP.TUMOR	GRHL3	chr1:24668763:24669184	3.08e-07	rs823116	0.00137932
TCGA.PRAD_SP.TUMOR	GRHL3	chr1:24668763:24669184	3.08e-07	rs823118	0.00137932
TCGA.PRAD_SP.TUMOR	GRHL3	chr1:24668763:24669184	3.08e-07	rs823121	0.000232863
TCGA.PRAD_SP.TUMOR	GRHL3	chr1:24668763:24669184	3.08e-07	rs823152	0.000197199
TCGA.PRAD_SP.TUMOR	GRHL3	chr1:24668763:24669184	3.08e-07	rs823137	0.000197199
TCGA.PRAD_SP.TUMOR	GRHL3	chr1:24668763:24669184	3.08e-07	rs708723	0.00140925
TCGA.PRAD_SP.TUMOR	GRHL3	chr1:24668763:24669184	3.08e-07	rs823141	0.000591527
TCGA.PRAD_SP.TUMOR	GRHL3	chr1:24668763:24669184	3.08e-07	rs823143	0.000540502
TCGA.PRAD_SP.TUMOR	GRHL3	chr1:24668763:24669184	3.08e-07	rs708724	0.000540502
TCGA.PRAD_SP.TUMOR	GRHL3	chr1:24668763:24669184	3.08e-07	rs708725	0.000540502
TCGA.PRAD_SP.TUMOR	GRHL3	chr1:24668763:24669184	3.08e-07	rs1772159	0.000388988
TCGA.PRAD_SP.TUMOR	GRHL3	chr1:24668763:24669184	3.08e-07	rs823154	0.000383877
CMC.BRAIN.RNASEQ	FAM83H	-	1.66e-07	rs972575	0.00584423
CMC.BRAIN.RNASEQ	FAM83H	-	1.66e-07	rs11345065	0.000227108
CMC.BRAIN.RNASEQ	FAM83H	-	1.66e-07	rs7014619	3.07391e-06
CMC.BRAIN.RNASEQ	FAM83H	-	1.66e-07	rs10098490	0.000328751
CMC.BRAIN.RNASEQ	FAM83H	-	1.66e-07	rs10099421	5.54541e-05
CMC.BRAIN.RNASEQ	FAM83H	-	1.66e-07	rs2978487	0.00230865
CMC.BRAIN.RNASEQ	FAM83H	-	1.66e-07	rs1567668	0.000234648
CMC.BRAIN.RNASEQ	FAM83H	-	1.66e-07	rs2942202	0.00101375
CMC.BRAIN.RNASEQ	FAM83H	-	1.66e-07	rs2942200	0.00423994
CMC.BRAIN.RNASEQ	FAM83H	-	1.66e-07	rs7833754	0.00423994
CMC.BRAIN.RNASEQ	FAM83H	-	1.66e-07	rs7830129	0.00423994
CMC.BRAIN.RNASEQ	FAM83H	-	1.66e-07	rs6557687	0.00423994
CMC.BRAIN.RNASEQ	FAM83H	-	1.66e-07	rs2942199	0.00423994
CMC.BRAIN.RNASEQ	FAM83H	-	1.66e-07	rs2928665	0.00423994
CMC.BRAIN.RNASEQ	FAM83H	-	1.66e-07	rs2978475	0.0049566
CMC.BRAIN.RNASEQ	FAM83H	-	1.66e-07	rs3106374	0.00423994
CMC.BRAIN.RNASEQ	FAM83H	-	1.66e-07	rs10503728	0.00211138
CMC.BRAIN.RNASEQ	FAM83H	-	1.66e-07	rs6986233	0.00563207
CMC.BRAIN.RNASEQ	FAM83H	-	1.66e-07	rs6986694	0.00428899
CMC.BRAIN.RNASEQ	FAM83H	-	1.66e-07	rs2942198	0.0049566
CMC.BRAIN.RNASEQ	FAM83H	-	1.66e-07	rs2942197	0.00502686
CMC.BRAIN.RNASEQ	FAM83H	-	1.66e-07	rs2928686	0.00502686
CMC.BRAIN.RNASEQ	FAM83H	-	1.66e-07	rs2942194	0.0056402
CMC.BRAIN.RNASEQ	FAM83H	-	1.66e-07	rs1810193	9.74563e-07
CMC.BRAIN.RNASEQ	FAM83H	-	1.66e-07	rs8534	0.00226796
CMC.BRAIN.RNASEQ	FAM83H	-	1.66e-07	rs12545866	0.000398126
CMC.BRAIN.RNASEQ	FAM83H	-	1.66e-07	rs2978472	0.000337742
CMC.BRAIN.RNASEQ	FAM83H	-	1.66e-07	rs2928682	0.00382747
CMC.BRAIN.RNASEQ	FAM83H	-	1.66e-07	rs7003250	8.02218e-05
CMC.BRAIN.RNASEQ	FAM83H	-	1.66e-07	rs2942218	8.02218e-05
CMC.BRAIN.RNASEQ	FAM83H	-	1.66e-07	rs1877433	0.000440649
CMC.BRAIN.RNASEQ	FAM83H	-	1.66e-07	rs2003976	0.000440649
CMC.BRAIN.RNASEQ	FAM83H	-	1.66e-07	rs732520	3.41419e-05
CMC.BRAIN.RNASEQ	FAM83H	-	1.66e-07	rs2928681	0.00111912
CMC.BRAIN.RNASEQ	FAM83H	-	1.66e-07	rs2928680	0.000358234
CMC.BRAIN.RNASEQ	FAM83H	-	1.66e-07	rs4872155	7.80821e-06
CMC.BRAIN.RNASEQ	FAM83H	-	1.66e-07	rs4872157	7.80821e-06
CMC.BRAIN.RNASEQ	FAM83H	-	1.66e-07	rs2928679	0.000358234
CMC.BRAIN.RNASEQ	FAM83H	-	1.66e-07	rs2942219	0.00488131
CMC.BRAIN.RNASEQ	FAM83H	-	1.66e-07	rs4871884	1.95428e-05
CMC.BRAIN.RNASEQ	FAM83H	-	1.66e-07	rs11135749	1.45929e-05
CMC.BRAIN.RNASEQ	FAM83H	-	1.66e-07	rs73214987	7.80821e-06
CMC.BRAIN.RNASEQ	FAM83H	-	1.66e-07	rs7833807	7.80821e-06
CMC.BRAIN.RNASEQ	FAM83H	-	1.66e-07	rs7834920	0.000358234
CMC.BRAIN.RNASEQ	FAM83H	-	1.66e-07	rs7833949	0.000358234
CMC.BRAIN.RNASEQ	FAM83H	-	1.66e-07	rs7818607	1.45929e-05
CMC.BRAIN.RNASEQ	FAM83H	-	1.66e-07	rs6991461	1.45929e-05
CMC.BRAIN.RNASEQ	FAM83H	-	1.66e-07	rs7009914	0.000358234
CMC.BRAIN.RNASEQ	FAM83H	-	1.66e-07	rs6995705	0.000358234
CMC.BRAIN.RNASEQ	FAM83H	-	1.66e-07	rs7009429	9.25334e-06
CMC.BRAIN.RNASEQ	FAM83H	-	1.66e-07	rs4872158	1.45929e-05
CMC.BRAIN.RNASEQ	FAM83H	-	1.66e-07	rs4872159	1.45929e-05
CMC.BRAIN.RNASEQ	FAM83H	-	1.66e-07	rs4872161	1.45929e-05
CMC.BRAIN.RNASEQ	FAM83H	-	1.66e-07	rs13274327	1.45929e-05
CMC.BRAIN.RNASEQ	FAM83H	-	1.66e-07	rs13282032	1.45929e-05
CMC.BRAIN.RNASEQ	FAM83H	-	1.66e-07	rs11994906	1.45929e-05
CMC.BRAIN.RNASEQ	FAM83H	-	1.66e-07	rs11985071	1.45929e-05
CMC.BRAIN.RNASEQ	FAM83H	-	1.66e-07	rs11998600	1.45929e-05
CMC.BRAIN.RNASEQ	FAM83H	-	1.66e-07	rs11998648	1.45929e-05
CMC.BRAIN.RNASEQ	FAM83H	-	1.66e-07	rs9657279	1.45929e-05
CMC.BRAIN.RNASEQ	FAM83H	-	1.66e-07	rs9657280	1.45929e-05
CMC.BRAIN.RNASEQ	FAM83H	-	1.66e-07	rs11135750	0.000358234
CMC.BRAIN.RNASEQ	FAM83H	-	1.66e-07	rs7835631	7.80821e-06
CMC.BRAIN.RNASEQ	FAM83H	-	1.66e-07	rs7813152	1.45929e-05
CMC.BRAIN.RNASEQ	FAM83H	-	1.66e-07	rs7814235	7.80821e-06
CMC.BRAIN.RNASEQ	FAM83H	-	1.66e-07	rs7836243	7.80821e-06
CMC.BRAIN.RNASEQ	FAM83H	-	1.66e-07	rs9657268	1.45929e-05
CMC.BRAIN.RNASEQ	FAM83H	-	1.66e-07	rs11996109	0.000282533
CMC.BRAIN.RNASEQ	FAM83H	-	1.66e-07	rs11135752	1.45929e-05
CMC.BRAIN.RNASEQ	FAM83H	-	1.66e-07	rs11135753	7.80821e-06
CMC.BRAIN.RNASEQ	FAM83H	-	1.66e-07	rs11135754	7.80821e-06
CMC.BRAIN.RNASEQ	FAM83H	-	1.66e-07	rs11135755	7.80821e-06
CMC.BRAIN.RNASEQ	FAM83H	-	1.66e-07	rs13263391	9.25334e-06
CMC.BRAIN.RNASEQ	FAM83H	-	1.66e-07	rs12544652	7.80821e-06
CMC.BRAIN.RNASEQ	FAM83H	-	1.66e-07	rs12542324	7.80821e-06
CMC.BRAIN.RNASEQ	FAM83H	-	1.66e-07	rs2314689	0.000358234
CMC.BRAIN.RNASEQ	FAM83H	-	1.66e-07	rs2314688	7.80821e-06
CMC.BRAIN.RNASEQ	FAM83H	-	1.66e-07	rs4871885	7.80821e-06
CMC.BRAIN.RNASEQ	FAM83H	-	1.66e-07	rs4871886	7.80821e-06
CMC.BRAIN.RNASEQ	FAM83H	-	1.66e-07	rs62501604	1.45929e-05
CMC.BRAIN.RNASEQ	FAM83H	-	1.66e-07	rs4871889	7.80821e-06
CMC.BRAIN.RNASEQ	FAM83H	-	1.66e-07	rs4871890	0.000908921
CMC.BRAIN.RNASEQ	FAM83H	-	1.66e-07	rs4871891	7.80821e-06
CMC.BRAIN.RNASEQ	FAM83H	-	1.66e-07	rs4871892	1.45929e-05
CMC.BRAIN.RNASEQ	FAM83H	-	1.66e-07	rs4871893	7.80821e-06
CMC.BRAIN.RNASEQ	FAM83H	-	1.66e-07	rs2137302	1.45929e-05
CMC.BRAIN.RNASEQ	FAM83H	-	1.66e-07	rs7008096	7.80821e-06
CMC.BRAIN.RNASEQ	FAM83H	-	1.66e-07	rs6993660	7.80821e-06
CMC.BRAIN.RNASEQ	FAM83H	-	1.66e-07	rs13269892	7.80821e-06
CMC.BRAIN.RNASEQ	FAM83H	-	1.66e-07	rs13267262	9.25334e-06
CMC.BRAIN.RNASEQ	FAM83H	-	1.66e-07	rs6990373	7.80821e-06
CMC.BRAIN.RNASEQ	FAM83H	-	1.66e-07	rs7007809	7.80821e-06
CMC.BRAIN.RNASEQ	FAM83H	-	1.66e-07	rs7007950	7.80821e-06
CMC.BRAIN.RNASEQ	FAM83H	-	1.66e-07	rs932044	7.80821e-06
CMC.BRAIN.RNASEQ	FAM83H	-	1.66e-07	rs4242400	7.80821e-06
CMC.BRAIN.RNASEQ	FAM83H	-	1.66e-07	rs4242401	7.80821e-06
CMC.BRAIN.RNASEQ	FAM83H	-	1.66e-07	rs1028015	8.81863e-05
CMC.BRAIN.RNASEQ	FAM83H	-	1.66e-07	rs4527881	6.31345e-05
CMC.BRAIN.RNASEQ	FAM83H	-	1.66e-07	rs1028016	6.31345e-05
CMC.BRAIN.RNASEQ	FAM83H	-	1.66e-07	rs7001308	1.74473e-05
CMC.BRAIN.RNASEQ	FAM83H	-	1.66e-07	rs6980627	1.74473e-05
CMC.BRAIN.RNASEQ	FAM83H	-	1.66e-07	rs4872162	4.88754e-05
CMC.BRAIN.RNASEQ	FAM83H	-	1.66e-07	rs11135757	4.88754e-05
CMC.BRAIN.RNASEQ	FAM83H	-	1.66e-07	rs13264869	4.88754e-05
CMC.BRAIN.RNASEQ	FAM83H	-	1.66e-07	rs13264338	0.000298758
CMC.BRAIN.RNASEQ	FAM83H	-	1.66e-07	rs13262280	0.00019899
CMC.BRAIN.RNASEQ	FAM83H	-	1.66e-07	rs13264646	4.88754e-05
CMC.BRAIN.RNASEQ	FAM83H	-	1.66e-07	rs1355600	4.88754e-05
CMC.BRAIN.RNASEQ	FAM83H	-	1.66e-07	rs715725	4.88754e-05
CMC.BRAIN.RNASEQ	FAM83H	-	1.66e-07	rs950893	0.00372111
CMC.BRAIN.RNASEQ	FAM83H	-	1.66e-07	rs7016506	4.88754e-05
CMC.BRAIN.RNASEQ	FAM83H	-	1.66e-07	rs6997098	4.88754e-05
CMC.BRAIN.RNASEQ	FAM83H	-	1.66e-07	rs11991497	4.88754e-05
CMC.BRAIN.RNASEQ	FAM83H	-	1.66e-07	rs3942244	4.43912e-05
CMC.BRAIN.RNASEQ	FAM83H	-	1.66e-07	rs7005539	4.43912e-05
CMC.BRAIN.RNASEQ	FAM83H	-	1.66e-07	rs6983724	0.00329385
CMC.BRAIN.RNASEQ	FAM83H	-	1.66e-07	rs62501649	4.06665e-06
CMC.BRAIN.RNASEQ	FAM83H	-	1.66e-07	rs6557695	4.06665e-06
CMC.BRAIN.RNASEQ	FAM83H	-	1.66e-07	rs6557696	0.000364943
CMC.BRAIN.RNASEQ	FAM83H	-	1.66e-07	rs6557697	0.000229739
CMC.BRAIN.RNASEQ	FAM83H	-	1.66e-07	rs56197202	0.00329385
CMC.BRAIN.RNASEQ	FAM83H	-	1.66e-07	rs12545639	0.00329385
CMC.BRAIN.RNASEQ	FAM83H	-	1.66e-07	rs6557699	0.00500705
CMC.BRAIN.RNASEQ	FAM83H	-	1.66e-07	rs6999070	0.000196036
CMC.BRAIN.RNASEQ	FAM83H	-	1.66e-07	rs12549100	0.0034406
CMC.BRAIN.RNASEQ	FAM83H	-	1.66e-07	rs59341197	0.00329385
CMC.BRAIN.RNASEQ	FAM83H	-	1.66e-07	rs13261034	0.00329385
CMC.BRAIN.RNASEQ	FAM83H	-	1.66e-07	rs12549157	0.00329385
CMC.BRAIN.RNASEQ	FAM83H	-	1.66e-07	rs13269974	0.00329385
CMC.BRAIN.RNASEQ	FAM83H	-	1.66e-07	rs4872164	0.00329385
CMC.BRAIN.RNASEQ	FAM83H	-	1.66e-07	rs6994358	0.00362752
CMC.BRAIN.RNASEQ	FAM83H	-	1.66e-07	rs28623239	0.00362752
CMC.BRAIN.RNASEQ	FAM83H	-	1.66e-07	rs13272418	0.00345468
CMC.BRAIN.RNASEQ	FAM83H	-	1.66e-07	rs13264439	0.00547031
CMC.BRAIN.RNASEQ	FAM83H	-	1.66e-07	rs992530	6.95566e-05
CMC.BRAIN.RNASEQ	FAM83H	-	1.66e-07	rs13256009	0.00395997
CMC.BRAIN.RNASEQ	FAM83H	-	1.66e-07	rs1858401	0.00637443
CMC.BRAIN.RNASEQ	FAM83H	-	1.66e-07	rs4490839	0.00638758
CMC.BRAIN.RNASEQ	FAM83H	-	1.66e-07	rs4614003	4.77084e-05
CMC.BRAIN.RNASEQ	FAM83H	-	1.66e-07	rs13266769	0.00449132
CMC.BRAIN.RNASEQ	FAM83H	-	1.66e-07	rs11135759	0.00701451
CMC.BRAIN.RNASEQ	FAM83H	-	1.66e-07	rs11995691	0.00432514
CMC.BRAIN.RNASEQ	FAM83H	-	1.66e-07	rs13254114	0.00701451
CMC.BRAIN.RNASEQ	FAM83H	-	1.66e-07	rs7813472	1.38251e-05
CMC.BRAIN.RNASEQ	FAM83H	-	1.66e-07	rs7004793	0.00701451
CMC.BRAIN.RNASEQ	FAM83H	-	1.66e-07	rs7004327	0.00701451
CMC.BRAIN.RNASEQ	FAM83H	-	1.66e-07	rs6557704	1.38251e-05
CMC.BRAIN.RNASEQ	FAM83H	-	1.66e-07	rs7009775	0.00701451
CMC.BRAIN.RNASEQ	FAM83H	-	1.66e-07	rs13279189	0.00449132
CMC.BRAIN.RNASEQ	FAM83H	-	1.66e-07	rs11995896	0.00449132
CMC.BRAIN.RNASEQ	FAM83H	-	1.66e-07	rs7819881	0.0062704
CMC.BRAIN.RNASEQ	FAM83H	-	1.66e-07	rs7837631	0.010839
CMC.BRAIN.RNASEQ	FAM83H	-	1.66e-07	rs17089443	0.010839
CMC.BRAIN.RNASEQ	FAM83H	-	1.66e-07	rs13274284	0.0062704
CMC.BRAIN.RNASEQ	FAM83H	-	1.66e-07	rs28370549	0.0062704
CMC.BRAIN.RNASEQ	FAM83H	-	1.66e-07	rs2314687	0.0062704
CMC.BRAIN.RNASEQ	FAM83H	-	1.66e-07	rs11135760	0.010839
CMC.BRAIN.RNASEQ	FAM83H	-	1.66e-07	rs4872167	0.0062704
CMC.BRAIN.RNASEQ	FAM83H	-	1.66e-07	rs907586	0.0115199
CMC.BRAIN.RNASEQ	FAM83H	-	1.66e-07	rs11135761	0.0115199
CMC.BRAIN.RNASEQ	FAM83H	-	1.66e-07	rs11986046	0.010839
CMC.BRAIN.RNASEQ	FAM83H	-	1.66e-07	rs10780136	0.00928484
CMC.BRAIN.RNASEQ	FAM83H	-	1.66e-07	rs907587	0.00914194
CMC.BRAIN.RNASEQ	FAM83H	-	1.66e-07	rs73216741	0.00513657
CMC.BRAIN.RNASEQ	FAM83H	-	1.66e-07	rs10113131	0.00553231
CMC.BRAIN.RNASEQ	FAM83H	-	1.66e-07	rs73559702	0.00282526
CMC.BRAIN.RNASEQ	FAM83H	-	1.66e-07	rs78083285	0.00417684
CMC.BRAIN.RNASEQ	FAM83H	-	1.66e-07	rs6998881	2.51821e-05
CMC.BRAIN.RNASEQ	FAM83H	-	1.66e-07	rs77759117	0.000956273
CMC.BRAIN.RNASEQ	FAM83H	-	1.66e-07	rs6999836	0.00300875
CMC.BRAIN.RNASEQ	FAM83H	-	1.66e-07	rs7014171	0.00300875
CMC.BRAIN.RNASEQ	FAM83H	-	1.66e-07	rs7017076	0.00300875
CMC.BRAIN.RNASEQ	FAM83H	-	1.66e-07	rs907588	0.00300875
CMC.BRAIN.RNASEQ	FAM83H	-	1.66e-07	rs2014574	0.00288722
CMC.BRAIN.RNASEQ	FAM83H	-	1.66e-07	rs1810196	0.00288722
CMC.BRAIN.RNASEQ	FAM83H	-	1.66e-07	rs1810197	0.00300875
CMC.BRAIN.RNASEQ	FAM83H	-	1.66e-07	rs75031821	0.00371472
CMC.BRAIN.RNASEQ	FAM83H	-	1.66e-07	rs907590	0.0029455
CMC.BRAIN.RNASEQ	FAM83H	-	1.66e-07	rs907592	0.0029455
CMC.BRAIN.RNASEQ	FAM83H	-	1.66e-07	rs7459670	0.0029455
CMC.BRAIN.RNASEQ	FAM83H	-	1.66e-07	rs28615757	0.00282526
CMC.BRAIN.RNASEQ	FAM83H	-	1.66e-07	rs28602547	0.00282526
CMC.BRAIN.RNASEQ	FAM83H	-	1.66e-07	rs28505692	0.0029455
CMC.BRAIN.RNASEQ	FAM83H	-	1.66e-07	rs28692473	0.0029455
CMC.BRAIN.RNASEQ	FAM83H	-	1.66e-07	rs79544800	0.0029455
CMC.BRAIN.RNASEQ	FAM83H	-	1.66e-07	rs73561720	0.0029455
CMC.BRAIN.RNASEQ	FAM83H	-	1.66e-07	rs7005012	2.51821e-05
CMC.BRAIN.RNASEQ	FAM83H	-	1.66e-07	rs77436446	0.00282526
CMC.BRAIN.RNASEQ	FAM83H	-	1.66e-07	rs7005325	0.00282526
CMC.BRAIN.RNASEQ	FAM83H	-	1.66e-07	rs77982554	0.0029455
CMC.BRAIN.RNASEQ	FAM83H	-	1.66e-07	rs6988301	0.00282526
CMC.BRAIN.RNASEQ	FAM83H	-	1.66e-07	rs4871896	8.75074e-05
CMC.BRAIN.RNASEQ	FAM83H	-	1.66e-07	rs78214202	0.0029455
CMC.BRAIN.RNASEQ	FAM83H	-	1.66e-07	rs11135762	8.75074e-05
CMC.BRAIN.RNASEQ	FAM83H	-	1.66e-07	rs73561728	0.0029455
CMC.BRAIN.RNASEQ	FAM83H	-	1.66e-07	rs373462990	0.0029455
CMC.BRAIN.RNASEQ	FAM83H	-	1.66e-07	rs540774999	0.0029455
CMC.BRAIN.RNASEQ	FAM83H	-	1.66e-07	rs111273297	0.0029455
CMC.BRAIN.RNASEQ	FAM83H	-	1.66e-07	rs75073490	0.0029455
CMC.BRAIN.RNASEQ	FAM83H	-	1.66e-07	rs75493618	0.000775096
CMC.BRAIN.RNASEQ	FAM83H	-	1.66e-07	rs73216756	2.51821e-05
CMC.BRAIN.RNASEQ	FAM83H	-	1.66e-07	rs73561735	0.0029455
CMC.BRAIN.RNASEQ	FAM83H	-	1.66e-07	rs13261460	0.00087263
CMC.BRAIN.RNASEQ	FAM83H	-	1.66e-07	rs7835802	0.00185488
CMC.BRAIN.RNASEQ	FAM83H	-	1.66e-07	rs6988055	0.0029455
CMC.BRAIN.RNASEQ	FAM83H	-	1.66e-07	rs6557705	8.75074e-05
CMC.BRAIN.RNASEQ	FAM83H	-	1.66e-07	rs74381570	0.00282526
CMC.BRAIN.RNASEQ	FAM83H	-	1.66e-07	rs77779564	0.00282526
CMC.BRAIN.RNASEQ	FAM83H	-	1.66e-07	rs1949164	0.00217393
CMC.BRAIN.RNASEQ	FAM83H	-	1.66e-07	rs1949163	0.0023556
CMC.BRAIN.RNASEQ	FAM83H	-	1.66e-07	rs7829619	0.00185488
CMC.BRAIN.RNASEQ	FAM83H	-	1.66e-07	rs7830220	0.00130429
CMC.BRAIN.RNASEQ	FAM83H	-	1.66e-07	rs1398240	0.00158602
CMC.BRAIN.RNASEQ	FAM83H	-	1.66e-07	rs73216762	2.51821e-05
CMC.BRAIN.RNASEQ	FAM83H	-	1.66e-07	rs1398239	0.00134728
CMC.BRAIN.RNASEQ	FAM83H	-	1.66e-07	rs11784095	0.000659911
CMC.BRAIN.RNASEQ	FAM83H	-	1.66e-07	rs13256300	0.00158602
CMC.BRAIN.RNASEQ	FAM83H	-	1.66e-07	rs13256366	0.00158602
CMC.BRAIN.RNASEQ	FAM83H	-	1.66e-07	rs201587618	4.76246e-05
CMC.BRAIN.RNASEQ	FAM83H	-	1.66e-07	rs12716529	2.70888e-05
CMC.BRAIN.RNASEQ	FAM83H	-	1.66e-07	rs146486133	0.00158602
CMC.BRAIN.RNASEQ	FAM83H	-	1.66e-07	rs202107500	0.00128899
CMC.BRAIN.RNASEQ	FAM83H	-	1.66e-07	rs533171407	0.00318316
CMC.BRAIN.RNASEQ	FAM83H	-	1.66e-07	rs13269440	0.000268137
CMC.BRAIN.RNASEQ	FAM83H	-	1.66e-07	rs138911107	0.00282526
CMC.BRAIN.RNASEQ	FAM83H	-	1.66e-07	rs112120571	0.00283066
CMC.BRAIN.RNASEQ	FAM83H	-	1.66e-07	rs189897331	0.00126198
CMC.BRAIN.RNASEQ	FAM83H	-	1.66e-07	rs147410223	0.0002053
CMC.BRAIN.RNASEQ	FAM83H	-	1.66e-07	rs540784935	0.00419905
CMC.BRAIN.RNASEQ	FAM83H	-	1.66e-07	rs374469097	0.00281753
CMC.BRAIN.RNASEQ	FAM83H	-	1.66e-07	rs186208303	0.00281753
CMC.BRAIN.RNASEQ	FAM83H	-	1.66e-07	rs17296662	2.51821e-05
CMC.BRAIN.RNASEQ	FAM83H	-	1.66e-07	rs4317576	0.00227823
CMC.BRAIN.RNASEQ	FAM83H	-	1.66e-07	rs201886514	0.00139533
CMC.BRAIN.RNASEQ	FAM83H	-	1.66e-07	rs66470425	0.000135337
CMC.BRAIN.RNASEQ	FAM83H	-	1.66e-07	rs3060153	0.000117856
CMC.BRAIN.RNASEQ	FAM83H	-	1.66e-07	rs4242402	8.10569e-07
CMC.BRAIN.RNASEQ	FAM83H	-	1.66e-07	rs4242403	0.00109101
CMC.BRAIN.RNASEQ	FAM83H	-	1.66e-07	rs4872171	0.00109101
CMC.BRAIN.RNASEQ	FAM83H	-	1.66e-07	rs4266657	0.00282526
CMC.BRAIN.RNASEQ	FAM83H	-	1.66e-07	rs2137303	0.000248938
CMC.BRAIN.RNASEQ	FAM83H	-	1.66e-07	rs75352536	0.00282526
CMC.BRAIN.RNASEQ	FAM83H	-	1.66e-07	rs13262683	0.00109101
CMC.BRAIN.RNASEQ	FAM83H	-	1.66e-07	rs7006278	4.37889e-06
CMC.BRAIN.RNASEQ	FAM83H	-	1.66e-07	rs17089500	0.000289925
CMC.BRAIN.RNASEQ	FAM83H	-	1.66e-07	rs13274763	8.10569e-07
CMC.BRAIN.RNASEQ	FAM83H	-	1.66e-07	rs10448067	0.00124907
CMC.BRAIN.RNASEQ	FAM83H	-	1.66e-07	rs7821330	0.000702577
CMC.BRAIN.RNASEQ	FAM83H	-	1.66e-07	rs995433	0.000789539
CMC.BRAIN.RNASEQ	FAM83H	-	1.66e-07	rs11135765	0.000943052
CMC.BRAIN.RNASEQ	FAM83H	-	1.66e-07	rs12548121	0.000230835
CMC.BRAIN.RNASEQ	FAM83H	-	1.66e-07	rs995432	0.000789539
CMC.BRAIN.RNASEQ	FAM83H	-	1.66e-07	rs4872174	6.59783e-05
CMC.BRAIN.RNASEQ	FAM83H	-	1.66e-07	rs11782388	0.000616933
CMC.BRAIN.RNASEQ	FAM83H	-	1.66e-07	rs13265330	0.000844256
CMC.BRAIN.RNASEQ	FAM83H	-	1.66e-07	rs1512268	0.000616933
CMC.BRAIN.RNASEQ	FAM83H	-	1.66e-07	rs77102566	0.00282526
CMC.BRAIN.RNASEQ	FAM83H	-	1.66e-07	rs10503734	0.00282526
CMC.BRAIN.RNASEQ	FAM83H	-	1.66e-07	rs1971376	9.22336e-05
CMC.BRAIN.RNASEQ	FAM83H	-	1.66e-07	rs1160267	0.000653975
CMC.BRAIN.RNASEQ	FAM83H	-	1.66e-07	rs13267884	0.00121032
CMC.BRAIN.RNASEQ	FAM83H	-	1.66e-07	rs56229168	1.2859e-06
CMC.BRAIN.RNASEQ	FAM83H	-	1.66e-07	rs11135766	0.00127347
CMC.BRAIN.RNASEQ	FAM83H	-	1.66e-07	rs59389126	1.31411e-07
CMC.BRAIN.RNASEQ	FAM83H	-	1.66e-07	rs113252301	0.002933
CMC.BRAIN.RNASEQ	FAM83H	-	1.66e-07	rs10503733	1.31411e-07
CMC.BRAIN.RNASEQ	FAM83H	-	1.66e-07	rs4872175	0.00127347
CMC.BRAIN.RNASEQ	FAM83H	-	1.66e-07	rs13262167	0.00112406
CMC.BRAIN.RNASEQ	FAM83H	-	1.66e-07	rs4872177	8.23197e-06
CMC.BRAIN.RNASEQ	FAM83H	-	1.66e-07	rs1567669	4.31894e-05
CMC.BRAIN.RNASEQ	FAM83H	-	1.66e-07	rs77096235	0.00362385
CMC.BRAIN.RNASEQ	FAM83H	-	1.66e-07	rs11781886	3.42531e-08
CMC.BRAIN.RNASEQ	FAM83H	-	1.66e-07	rs13269054	0.00851678
CMC.BRAIN.RNASEQ	FAM83H	-	1.66e-07	rs13267658	0.00882819
CMC.BRAIN.RNASEQ	FAM83H	-	1.66e-07	rs76407981	0.00882734
CMC.BRAIN.RNASEQ	FAM83H	-	1.66e-07	rs13253010	0.00042503
CMC.BRAIN.RNASEQ	FAM83H	-	1.66e-07	rs13263058	0.012726
CMC.BRAIN.RNASEQ	FAM83H	-	1.66e-07	rs1866342	0.000315533
CMC.BRAIN.RNASEQ	FAM83H	-	1.66e-07	rs1866343	0.00381937
CMC.BRAIN.RNASEQ	FAM83H	-	1.66e-07	rs13270900	0.012726
CMC.BRAIN.RNASEQ	FAM83H	-	1.66e-07	rs13263431	0.012726
CMC.BRAIN.RNASEQ	FAM83H	-	1.66e-07	rs35303676	0.012726
CMC.BRAIN.RNASEQ	FAM83H	-	1.66e-07	rs13264763	0.0115897
CMC.BRAIN.RNASEQ	FAM83H	-	1.66e-07	rs34201031	0.012726
CMC.BRAIN.RNASEQ	FAM83H	-	1.66e-07	rs11786742	0.00433322
CMC.BRAIN.RNASEQ	FAM83H	-	1.66e-07	rs11774063	0.00399242
CMC.BRAIN.RNASEQ	FAM83H	-	1.66e-07	rs1866346	0.00189049
CMC.BRAIN.RNASEQ	FAM83H	-	1.66e-07	rs1866347	0.00189049
CMC.BRAIN.RNASEQ	FAM83H	-	1.66e-07	rs7845476	0.00189049
CMC.BRAIN.RNASEQ	FAM83H	-	1.66e-07	rs7829097	0.00189049
CMC.BRAIN.RNASEQ	FAM83H	-	1.66e-07	rs13249856	0.0127054
CMC.BRAIN.RNASEQ	FAM83H	-	1.66e-07	rs17089521	0.00219591
CMC.BRAIN.RNASEQ	FAM83H	-	1.66e-07	rs17089524	0.0154801
CMC.BRAIN.RNASEQ	FAM83H	-	1.66e-07	rs11135910	0.00485222
CMC.BRAIN.RNASEQ	FAM83H	-	1.66e-07	rs1982768	0.00116737
CMC.BRAIN.RNASEQ	FAM83H	-	1.66e-07	rs11992541	0.000618718
CMC.BRAIN.RNASEQ	FAM83H	-	1.66e-07	rs62499144	0.000929543
CMC.BRAIN.RNASEQ	FAM83H	-	1.66e-07	rs6984769	0.00300301
CMC.BRAIN.RNASEQ	FAM83H	-	1.66e-07	rs7011265	0.000877299
CMC.BRAIN.RNASEQ	FAM83H	-	1.66e-07	rs6993495	0.000877299
CMC.BRAIN.RNASEQ	FAM83H	-	1.66e-07	rs7824253	0.000675419
CMC.BRAIN.RNASEQ	FAM83H	-	1.66e-07	rs6557877	0.000675419
CMC.BRAIN.RNASEQ	FAM83H	-	1.66e-07	rs6557878	0.000675419
CMC.BRAIN.RNASEQ	FAM83H	-	1.66e-07	rs6557879	0.000675419
CMC.BRAIN.RNASEQ	FAM83H	-	1.66e-07	rs57222145	0.000675419
CMC.BRAIN.RNASEQ	FAM83H	-	1.66e-07	rs62501771	0.000495308
CMC.BRAIN.RNASEQ	FAM83H	-	1.66e-07	rs62501776	0.000495308
CMC.BRAIN.RNASEQ	FAM83H	-	1.66e-07	rs17241553	0.00061044
CMC.BRAIN.RNASEQ	FAM83H	-	1.66e-07	rs62501780	0.00061044
CMC.BRAIN.RNASEQ	FAM83H	-	1.66e-07	rs17819816	0.00061044
CMC.BRAIN.RNASEQ	FAM83H	-	1.66e-07	rs117424314	0.00113513
CMC.BRAIN.RNASEQ	FAM83H	-	1.66e-07	rs78072686	0.000257776
CMC.BRAIN.RNASEQ	FAM83H	-	1.66e-07	rs979003	0.000947999
CMC.BRAIN.RNASEQ	FAM83H	-	1.66e-07	rs7844928	0.00470722
CMC.BRAIN.RNASEQ	FAM83H	-	1.66e-07	rs10956327	0.00470722
CMC.BRAIN.RNASEQ	FAM83H	-	1.66e-07	rs13274013	0.00294138
CMC.BRAIN.RNASEQ	FAM83H	-	1.66e-07	rs10113595	0.00130147
CMC.BRAIN.RNASEQ	FAM83H	-	1.66e-07	rs6470474	0.00470722
CMC.BRAIN.RNASEQ	FAM83H	-	1.66e-07	rs7830965	0.00409845
CMC.BRAIN.RNASEQ	FAM83H	-	1.66e-07	rs13278024	0.00130147
CMC.BRAIN.RNASEQ	FAM83H	-	1.66e-07	rs7812779	0.000854174
CMC.BRAIN.RNASEQ	FAM83H	-	1.66e-07	rs6470475	0.00104219
CMC.BRAIN.RNASEQ	FAM83H	-	1.66e-07	rs7839420	0.000772871
CMC.BRAIN.RNASEQ	FAM83H	-	1.66e-07	rs7011735	0.000440802
CMC.BRAIN.RNASEQ	FAM83H	-	1.66e-07	rs6983599	0.00417435
CMC.BRAIN.RNASEQ	FAM83H	-	1.66e-07	rs116929665	9.78911e-05
CMC.BRAIN.RNASEQ	FAM83H	-	1.66e-07	rs1873186	0.00410286
CMC.BRAIN.RNASEQ	FAM83H	-	1.66e-07	rs1873187	0.00125373
CMC.BRAIN.RNASEQ	FAM83H	-	1.66e-07	rs2046791	0.00714646
CMC.BRAIN.RNASEQ	FAM83H	-	1.66e-07	rs10956329	0.00408862
CMC.BRAIN.RNASEQ	FAM83H	-	1.66e-07	rs13257258	0.00408862
CMC.BRAIN.RNASEQ	FAM83H	-	1.66e-07	rs10102846	0.00714646
CMC.BRAIN.RNASEQ	FAM83H	-	1.66e-07	rs10103070	0.00408862
CMC.BRAIN.RNASEQ	FAM83H	-	1.66e-07	rs10089880	0.00653306
CMC.BRAIN.RNASEQ	FAM83H	-	1.66e-07	rs11986358	0.000106108
CMC.BRAIN.RNASEQ	FAM83H	-	1.66e-07	rs10505491	5.78398e-05
CMC.BRAIN.RNASEQ	FAM83H	-	1.66e-07	rs10090865	2.24281e-05
CMC.BRAIN.RNASEQ	FAM83H	-	1.66e-07	rs146851087	1.10081e-05
CMC.BRAIN.RNASEQ	FAM83H	-	1.66e-07	rs4870985	0.00471673
CMC.BRAIN.RNASEQ	FAM83H	-	1.66e-07	rs4871743	2.05098e-08
CMC.BRAIN.RNASEQ	FAM83H	-	1.66e-07	rs73330306	0.00214024
CMC.BRAIN.RNASEQ	FAM83H	-	1.66e-07	rs11781472	0.00656513
CMC.BRAIN.RNASEQ	FAM83H	-	1.66e-07	rs11774571	0.00656513
CMC.BRAIN.RNASEQ	FAM83H	-	1.66e-07	rs7825034	0.00104402
CMC.BRAIN.RNASEQ	FAM83H	-	1.66e-07	rs62529848	3.80181e-06
CMC.BRAIN.RNASEQ	FAM83H	-	1.66e-07	rs4870987	0.00256713
CMC.BRAIN.RNASEQ	FAM83H	-	1.66e-07	rs4870990	0.00300345
CMC.BRAIN.RNASEQ	FAM83H	-	1.66e-07	rs6993010	0.00220944
CMC.BRAIN.RNASEQ	FAM83H	-	1.66e-07	rs979966	0.00256713
CMC.BRAIN.RNASEQ	FAM83H	-	1.66e-07	rs979965	0.00300345
CMC.BRAIN.RNASEQ	FAM83H	-	1.66e-07	rs979964	0.00256713
CMC.BRAIN.RNASEQ	FAM83H	-	1.66e-07	rs979963	0.00256713
CMC.BRAIN.RNASEQ	FAM83H	-	1.66e-07	rs16901792	0.00257293
CMC.BRAIN.RNASEQ	FAM83H	-	1.66e-07	rs7833497	0.003159
CMC.BRAIN.RNASEQ	FAM83H	-	1.66e-07	rs1400463	0.00278091
CMC.BRAIN.RNASEQ	FAM83H	-	1.66e-07	rs1400462	0.003159
CMC.BRAIN.RNASEQ	FAM83H	-	1.66e-07	rs6989445	0.00278091
CMC.BRAIN.RNASEQ	FAM83H	-	1.66e-07	rs7839993	0.003159
CMC.BRAIN.RNASEQ	FAM83H	-	1.66e-07	rs10956331	0.003159
CMC.BRAIN.RNASEQ	FAM83H	-	1.66e-07	rs1972123	0.003159
CMC.BRAIN.RNASEQ	FAM83H	-	1.66e-07	rs10956332	0.003159
CMC.BRAIN.RNASEQ	FAM83H	-	1.66e-07	rs7828801	0.003159
CMC.BRAIN.RNASEQ	FAM83H	-	1.66e-07	rs11779539	0.003159
CMC.BRAIN.RNASEQ	FAM83H	-	1.66e-07	rs2893579	0.003159
CMC.BRAIN.RNASEQ	FAM83H	-	1.66e-07	rs7015383	0.000621034
CMC.BRAIN.RNASEQ	FAM83H	-	1.66e-07	rs7818898	0.00193653
CMC.BRAIN.RNASEQ	FAM83H	-	1.66e-07	rs7818682	0.00269342
CMC.BRAIN.RNASEQ	FAM83H	-	1.66e-07	rs7819209	0.0022384
CMC.BRAIN.RNASEQ	FAM83H	-	1.66e-07	rs7819108	0.00185328
CMC.BRAIN.RNASEQ	FAM83H	-	1.66e-07	rs7818978	0.00193653
CMC.BRAIN.RNASEQ	FAM83H	-	1.66e-07	rs10956333	0.00240897
CMC.BRAIN.RNASEQ	FAM83H	-	1.66e-07	rs10808552	0.00193653
CMC.BRAIN.RNASEQ	FAM83H	-	1.66e-07	rs12679563	0.00885129
CMC.BRAIN.RNASEQ	FAM83H	-	1.66e-07	rs12677408	0.000489052
CMC.BRAIN.RNASEQ	FAM83H	-	1.66e-07	rs12677444	0.00193653
CMC.BRAIN.RNASEQ	FAM83H	-	1.66e-07	rs12677423	0.00193653
CMC.BRAIN.RNASEQ	FAM83H	-	1.66e-07	rs10956334	0.00193653
CMC.BRAIN.RNASEQ	FAM83H	-	1.66e-07	rs55986178	0.000506007
CMC.BRAIN.RNASEQ	FAM83H	-	1.66e-07	rs6993575	0.000338959
CMC.BRAIN.RNASEQ	FAM83H	-	1.66e-07	rs6997140	0.00193653
CMC.BRAIN.RNASEQ	FAM83H	-	1.66e-07	rs10956335	0.00193653
CMC.BRAIN.RNASEQ	FAM83H	-	1.66e-07	rs10956336	0.00193653
CMC.BRAIN.RNASEQ	FAM83H	-	1.66e-07	rs10956337	0.00193653
CMC.BRAIN.RNASEQ	FAM83H	-	1.66e-07	rs10956338	0.00193653
CMC.BRAIN.RNASEQ	FAM83H	-	1.66e-07	rs10956339	0.00193653
CMC.BRAIN.RNASEQ	FAM83H	-	1.66e-07	rs6985700	0.00193653
CMC.BRAIN.RNASEQ	FAM83H	-	1.66e-07	rs6986096	0.00193653
CMC.BRAIN.RNASEQ	FAM83H	-	1.66e-07	rs1467193	0.00193653
CMC.BRAIN.RNASEQ	FAM83H	-	1.66e-07	rs6985873	0.00193653
CMC.BRAIN.RNASEQ	FAM83H	-	1.66e-07	rs1467192	0.00193653
CMC.BRAIN.RNASEQ	FAM83H	-	1.66e-07	rs11985141	0.00193653
CMC.BRAIN.RNASEQ	FAM83H	-	1.66e-07	rs10102061	0.00193653
CMC.BRAIN.RNASEQ	FAM83H	-	1.66e-07	rs11988555	0.00193653
CMC.BRAIN.RNASEQ	FAM83H	-	1.66e-07	rs10102079	0.00193653
CMC.BRAIN.RNASEQ	FAM83H	-	1.66e-07	rs12334411	0.00193653
CMC.BRAIN.RNASEQ	FAM83H	-	1.66e-07	rs12335215	0.00193653
CMC.BRAIN.RNASEQ	FAM83H	-	1.66e-07	rs12334639	0.00193653
CMC.BRAIN.RNASEQ	FAM83H	-	1.66e-07	rs10505493	0.00193653
CMC.BRAIN.RNASEQ	FAM83H	-	1.66e-07	rs10046732	0.00193653
CMC.BRAIN.RNASEQ	FAM83H	-	1.66e-07	rs4871745	0.00193653
CMC.BRAIN.RNASEQ	FAM83H	-	1.66e-07	rs4871746	0.00193653
CMC.BRAIN.RNASEQ	FAM83H	-	1.66e-07	rs4871747	0.00193653
CMC.BRAIN.RNASEQ	FAM83H	-	1.66e-07	rs756099	0.000112931
CMC.BRAIN.RNASEQ	FAM83H	-	1.66e-07	rs7815436	4.71842e-05
CMC.BRAIN.RNASEQ	FAM83H	-	1.66e-07	rs4871749	0.00288007
CMC.BRAIN.RNASEQ	FAM83H	-	1.66e-07	rs62530989	0.00335128
CMC.BRAIN.RNASEQ	FAM83H	-	1.66e-07	rs973859	0.000279525
CMC.BRAIN.RNASEQ	FAM83H	-	1.66e-07	rs973858	0.00230176
CMC.BRAIN.RNASEQ	FAM83H	-	1.66e-07	rs6984837	8.9084e-06
CMC.BRAIN.RNASEQ	FAM83H	-	1.66e-07	rs4871750	0.00102128
CMC.BRAIN.RNASEQ	FAM83H	-	1.66e-07	rs35904296	4.18432e-05
CMC.BRAIN.RNASEQ	FAM83H	-	1.66e-07	rs79571254	0.00120052
CMC.BRAIN.RNASEQ	FAM83H	-	1.66e-07	rs7817717	0.00102128
CMC.BRAIN.RNASEQ	FAM83H	-	1.66e-07	rs6470478	0.00259973
CMC.BRAIN.RNASEQ	FAM83H	-	1.66e-07	rs6470479	0.000763872
CMC.BRAIN.RNASEQ	FAM83H	-	1.66e-07	rs2220323	0.000527771
CMC.BRAIN.RNASEQ	FAM83H	-	1.66e-07	rs35171476	0.00013908
CMC.BRAIN.RNASEQ	FAM83H	-	1.66e-07	rs13282012	0.00127746
CMC.BRAIN.RNASEQ	FAM83H	-	1.66e-07	rs35224535	0.000223993
CMC.BRAIN.RNASEQ	FAM83H	-	1.66e-07	rs35195322	0.00251916
CMC.BRAIN.RNASEQ	FAM83H	-	1.66e-07	rs36010097	0.00251916
CMC.BRAIN.RNASEQ	FAM83H	-	1.66e-07	rs35358635	0.00127746
CMC.BRAIN.RNASEQ	FAM83H	-	1.66e-07	rs6993736	0.000443971
CMC.BRAIN.RNASEQ	FAM83H	-	1.66e-07	rs7828737	6.21809e-05
CMC.BRAIN.RNASEQ	FAM83H	-	1.66e-07	rs1565049	0.00251916
CMC.BRAIN.RNASEQ	FAM83H	-	1.66e-07	rs9297746	0.00101205
CMC.BRAIN.RNASEQ	FAM83H	-	1.66e-07	rs1914295	6.21809e-05
CMC.BRAIN.RNASEQ	FAM83H	-	1.66e-07	rs11775030	0.00122035
CMC.BRAIN.RNASEQ	FAM83H	-	1.66e-07	rs112000237	0.00109667
CMC.BRAIN.RNASEQ	FAM83H	-	1.66e-07	rs2200570	0.000763872
CMC.BRAIN.RNASEQ	FAM83H	-	1.66e-07	rs2220322	0.00122035
CMC.BRAIN.RNASEQ	FAM83H	-	1.66e-07	rs2220321	0.00122035
CMC.BRAIN.RNASEQ	FAM83H	-	1.66e-07	rs7010010	0.000443971
CMC.BRAIN.RNASEQ	FAM83H	-	1.66e-07	rs1400461	0.000443971
CMC.BRAIN.RNASEQ	FAM83H	-	1.66e-07	rs55636204	0.00304671
CMC.BRAIN.RNASEQ	FAM83H	-	1.66e-07	rs1487233	0.00301394
CMC.BRAIN.RNASEQ	FAM83H	-	1.66e-07	rs6470480	0.000630316
CMC.BRAIN.RNASEQ	FAM83H	-	1.66e-07	rs35554116	0.000217566
CMC.BRAIN.RNASEQ	FAM83H	-	1.66e-07	rs1400457	0.00100491
CMC.BRAIN.RNASEQ	FAM83H	-	1.66e-07	rs1516937	0.00335696
CMC.BRAIN.RNASEQ	FAM83H	-	1.66e-07	rs6470481	0.00343931
CMC.BRAIN.RNASEQ	FAM83H	-	1.66e-07	rs7013167	0.00284669
CMC.BRAIN.RNASEQ	FAM83H	-	1.66e-07	rs7012789	0.00100078
CMC.BRAIN.RNASEQ	FAM83H	-	1.66e-07	rs1516936	0.00284669
CMC.BRAIN.RNASEQ	FAM83H	-	1.66e-07	rs923266	0.000681005
CMC.BRAIN.RNASEQ	FAM83H	-	1.66e-07	rs6985276	0.000785349
CMC.BRAIN.RNASEQ	FAM83H	-	1.66e-07	rs6985451	0.000630316
CMC.BRAIN.RNASEQ	FAM83H	-	1.66e-07	rs1356324	0.000630316
CMC.BRAIN.RNASEQ	FAM83H	-	1.66e-07	rs1356323	0.000630316
CMC.BRAIN.RNASEQ	FAM83H	-	1.66e-07	rs1516935	0.000630316
CMC.BRAIN.RNASEQ	FAM83H	-	1.66e-07	rs4871751	0.000630316
CMC.BRAIN.RNASEQ	FAM83H	-	1.66e-07	rs35787729	0.0028157
CMC.BRAIN.RNASEQ	FAM83H	-	1.66e-07	rs4871752	0.00100078
CMC.BRAIN.RNASEQ	FAM83H	-	1.66e-07	rs13271478	5.99648e-05
CMC.BRAIN.RNASEQ	FAM83H	-	1.66e-07	rs6470482	0.000864311
CMC.BRAIN.RNASEQ	FAM83H	-	1.66e-07	rs6470483	0.000864311
CMC.BRAIN.RNASEQ	FAM83H	-	1.66e-07	rs6470484	0.000859021
CMC.BRAIN.RNASEQ	FAM83H	-	1.66e-07	rs6470485	0.000859021
CMC.BRAIN.RNASEQ	FAM83H	-	1.66e-07	rs6470486	0.001486
CMC.BRAIN.RNASEQ	FAM83H	-	1.66e-07	rs7010780	8.69374e-05
CMC.BRAIN.RNASEQ	FAM83H	-	1.66e-07	rs6470487	0.000623322
CMC.BRAIN.RNASEQ	FAM83H	-	1.66e-07	rs6470488	0.000287836
CMC.BRAIN.RNASEQ	FAM83H	-	1.66e-07	rs17755283	0.000752461
CMC.BRAIN.RNASEQ	FAM83H	-	1.66e-07	rs11995193	0.00175158
CMC.BRAIN.RNASEQ	FAM83H	-	1.66e-07	rs13249021	0.000507278
CMC.BRAIN.RNASEQ	FAM83H	-	1.66e-07	rs10441523	0.00192536
CMC.BRAIN.RNASEQ	FAM83H	-	1.66e-07	rs12543663	0.0014836
CMC.BRAIN.RNASEQ	FAM83H	-	1.66e-07	rs4330656	0.000736061
CMC.BRAIN.RNASEQ	FAM83H	-	1.66e-07	rs1878373	0.00041648
CMC.BRAIN.RNASEQ	FAM83H	-	1.66e-07	rs1878372	0.000177315
CMC.BRAIN.RNASEQ	FAM83H	-	1.66e-07	rs1872817	0.0003941
CMC.BRAIN.RNASEQ	FAM83H	-	1.66e-07	rs117778878	5.98452e-06
CMC.BRAIN.RNASEQ	FAM83H	-	1.66e-07	rs11783867	0.000209347
CMC.BRAIN.RNASEQ	FAM83H	-	1.66e-07	rs1906224	6.07706e-05
CMC.BRAIN.RNASEQ	FAM83H	-	1.66e-07	rs1906223	5.79243e-05
CMC.BRAIN.RNASEQ	FAM83H	-	1.66e-07	rs34857327	0.000898291
CMC.BRAIN.RNASEQ	FAM83H	-	1.66e-07	rs77146316	0.000280142
CMC.BRAIN.RNASEQ	FAM83H	-	1.66e-07	rs149827397	0.000552471
CMC.BRAIN.RNASEQ	FAM83H	-	1.66e-07	rs56073101	0.00344228
CMC.BRAIN.RNASEQ	FAM83H	-	1.66e-07	rs16901872	0.00344228
CMC.BRAIN.RNASEQ	FAM83H	-	1.66e-07	rs118191031	3.34009e-06
CMC.BRAIN.RNASEQ	FAM83H	-	1.66e-07	rs78915487	0.000761401
CMC.BRAIN.RNASEQ	FAM83H	-	1.66e-07	rs117266976	1.18592e-05
CMC.BRAIN.RNASEQ	FAM83H	-	1.66e-07	rs115668907	0.000436627
CMC.BRAIN.RNASEQ	FAM83H	-	1.66e-07	rs113250530	0.00486137
CMC.BRAIN.RNASEQ	FAM83H	-	1.66e-07	rs117089248	0.000436627
CMC.BRAIN.RNASEQ	FAM83H	-	1.66e-07	rs59848774	0.00344228
CMC.BRAIN.RNASEQ	FAM83H	-	1.66e-07	rs78611601	0.000436627
CMC.BRAIN.RNASEQ	FAM83H	-	1.66e-07	rs79864708	0.000436627
CMC.BRAIN.RNASEQ	FAM83H	-	1.66e-07	rs74327572	0.000436627
CMC.BRAIN.RNASEQ	FAM83H	-	1.66e-07	rs72723976	0.00165726
CMC.BRAIN.RNASEQ	FAM83H	-	1.66e-07	rs76903343	0.0040557
CMC.BRAIN.RNASEQ	FAM83H	-	1.66e-07	rs73707736	0.00344228
CMC.BRAIN.RNASEQ	FAM83H	-	1.66e-07	rs78109773	0.000560415
CMC.BRAIN.RNASEQ	FAM83H	-	1.66e-07	rs72723982	0.00255262
CMC.BRAIN.RNASEQ	FAM83H	-	1.66e-07	rs78454218	0.000436627
CMC.BRAIN.RNASEQ	FAM83H	-	1.66e-07	rs71510337	0.000565442
CMC.BRAIN.RNASEQ	FAM83H	-	1.66e-07	rs75561174	0.000436627
CMC.BRAIN.RNASEQ	FAM83H	-	1.66e-07	rs117224285	0.00344228
CMC.BRAIN.RNASEQ	FAM83H	-	1.66e-07	rs72723989	0.00255262
CMC.BRAIN.RNASEQ	FAM83H	-	1.66e-07	rs60614382	0.00344228
CMC.BRAIN.RNASEQ	FAM83H	-	1.66e-07	rs6470493	0.00162761
CMC.BRAIN.RNASEQ	FAM83H	-	1.66e-07	rs980426	0.00162761
CMC.BRAIN.RNASEQ	FAM83H	-	1.66e-07	rs12677894	2.65855e-05
CMC.BRAIN.RNASEQ	FAM83H	-	1.66e-07	rs1516938	0.000174971
CMC.BRAIN.RNASEQ	FAM83H	-	1.66e-07	rs56095679	0.000162938
CMC.BRAIN.RNASEQ	FAM83H	-	1.66e-07	rs4871769	0.000537746
CMC.BRAIN.RNASEQ	FAM83H	-	1.66e-07	rs4871004	0.000417719
CMC.BRAIN.RNASEQ	FAM83H	-	1.66e-07	rs9650093	0.000640917
CMC.BRAIN.RNASEQ	FAM83H	-	1.66e-07	rs2392683	0.00129248
CMC.BRAIN.RNASEQ	FAM83H	-	1.66e-07	rs1516944	0.00091295
CMC.BRAIN.RNASEQ	FAM83H	-	1.66e-07	rs901592	5.56661e-05
CMC.BRAIN.RNASEQ	FAM83H	-	1.66e-07	rs753228	0.0019822
CMC.BRAIN.RNASEQ	FAM83H	-	1.66e-07	rs7014448	0.000641472
CMC.BRAIN.RNASEQ	FAM83H	-	1.66e-07	rs77090545	4.6131e-05
CMC.BRAIN.RNASEQ	FAM83H	-	1.66e-07	rs79866008	0.00203662
CMC.BRAIN.RNASEQ	FAM83H	-	1.66e-07	rs11985977	0.000909455
CMC.BRAIN.RNASEQ	FAM83H	-	1.66e-07	rs202014163	6.27121e-05
CMC.BRAIN.RNASEQ	FAM83H	-	1.66e-07	rs10099074	0.00077827
CMC.BRAIN.RNASEQ	FAM83H	-	1.66e-07	rs141509207	0.000301705
CMC.BRAIN.RNASEQ	FAM83H	-	1.66e-07	rs145385125	0.000301705
CMC.BRAIN.RNASEQ	FAM83H	-	1.66e-07	rs189026887	0.00110766
CMC.BRAIN.RNASEQ	FAM83H	-	1.66e-07	rs139925136	0.00266333
CMC.BRAIN.RNASEQ	FAM83H	-	1.66e-07	rs200542085	0.000276868
CMC.BRAIN.RNASEQ	FAM83H	-	1.66e-07	rs56769784	0.0023995
CMC.BRAIN.RNASEQ	FAM83H	-	1.66e-07	rs201882219	0.00181325
CMC.BRAIN.RNASEQ	FAM83H	-	1.66e-07	rs142963064	0.000782041
CMC.BRAIN.RNASEQ	FAM83H	-	1.66e-07	rs201495744	0.00180184
CMC.BRAIN.RNASEQ	FAM83H	-	1.66e-07	rs199617741	0.00181325
CMC.BRAIN.RNASEQ	FAM83H	-	1.66e-07	rs59085605	0.00180184
CMC.BRAIN.RNASEQ	FAM83H	-	1.66e-07	rs75374744	0.0019822
CMC.BRAIN.RNASEQ	FAM83H	-	1.66e-07	rs17762342	0.00077827
CMC.BRAIN.RNASEQ	FAM83H	-	1.66e-07	rs72725828	0.00109499
CMC.BRAIN.RNASEQ	FAM83H	-	1.66e-07	rs961023	0.00144115
CMC.BRAIN.RNASEQ	FAM83H	-	1.66e-07	rs75520408	0.00147518
CMC.BRAIN.RNASEQ	FAM83H	-	1.66e-07	rs10216560	0.00090491
CMC.BRAIN.RNASEQ	FAM83H	-	1.66e-07	rs16901895	0.00147518
CMC.BRAIN.RNASEQ	FAM83H	-	1.66e-07	rs75127456	5.07933e-05
CMC.BRAIN.RNASEQ	FAM83H	-	1.66e-07	rs10110257	0.00221871
CMC.BRAIN.RNASEQ	FAM83H	-	1.66e-07	rs28505810	0.000263726
CMC.BRAIN.RNASEQ	FAM83H	-	1.66e-07	rs11787440	0.0010831
CMC.BRAIN.RNASEQ	FAM83H	-	1.66e-07	rs16901896	0.00081725
CMC.BRAIN.RNASEQ	FAM83H	-	1.66e-07	rs138287183	0.000530896
CMC.BRAIN.RNASEQ	FAM83H	-	1.66e-07	rs10086796	0.000550722
CMC.BRAIN.RNASEQ	FAM83H	-	1.66e-07	rs10086908	0.000273899
CMC.BRAIN.RNASEQ	FAM83H	-	1.66e-07	rs7816007	0.00200518
CMC.BRAIN.RNASEQ	FAM83H	-	1.66e-07	rs4871005	0.000462575
CMC.BRAIN.RNASEQ	FAM83H	-	1.66e-07	rs28561575	0.00198281
CMC.BRAIN.RNASEQ	FAM83H	-	1.66e-07	rs28556804	0.00191877
CMC.BRAIN.RNASEQ	FAM83H	-	1.66e-07	rs73351621	0.000311816
CMC.BRAIN.RNASEQ	FAM83H	-	1.66e-07	rs16901898	0.000222056
CMC.BRAIN.RNASEQ	FAM83H	-	1.66e-07	rs111428438	0.000598513
CMC.BRAIN.RNASEQ	FAM83H	-	1.66e-07	rs16901899	0.00227986
CMC.BRAIN.RNASEQ	FAM83H	-	1.66e-07	rs142139715	0.0019822
CMC.BRAIN.RNASEQ	FAM83H	-	1.66e-07	rs28615829	0.000243216
CMC.BRAIN.RNASEQ	FAM83H	-	1.66e-07	rs78316206	0.00156717
CMC.BRAIN.RNASEQ	FAM83H	-	1.66e-07	rs1516941	4.03823e-05
CMC.BRAIN.RNASEQ	FAM83H	-	1.66e-07	rs1516942	3.23704e-05
CMC.BRAIN.RNASEQ	FAM83H	-	1.66e-07	rs76746426	0.00163554
CMC.BRAIN.RNASEQ	FAM83H	-	1.66e-07	rs1516943	0.000699729
CMC.BRAIN.RNASEQ	FAM83H	-	1.66e-07	rs146149359	0.00460019
CMC.BRAIN.RNASEQ	FAM83H	-	1.66e-07	rs1487240	0.000548091
CMC.BRAIN.RNASEQ	FAM83H	-	1.66e-07	rs9693379	5.12585e-05
CMC.BRAIN.RNASEQ	FAM83H	-	1.66e-07	rs9297750	0.000796387
CMC.BRAIN.RNASEQ	FAM83H	-	1.66e-07	rs7844107	5.12585e-05
CMC.BRAIN.RNASEQ	FAM83H	-	1.66e-07	rs563035487	0.00125642
CMC.BRAIN.RNASEQ	FAM83H	-	1.66e-07	rs17762878	1.71218e-07
CMC.BRAIN.RNASEQ	FAM83H	-	1.66e-07	rs73351641	5.12585e-05
CMC.BRAIN.RNASEQ	FAM83H	-	1.66e-07	rs4573233	5.12585e-05
CMC.BRAIN.RNASEQ	FAM83H	-	1.66e-07	rs1551513	5.12585e-05
CMC.BRAIN.RNASEQ	FAM83H	-	1.66e-07	rs4473999	5.12585e-05
CMC.BRAIN.RNASEQ	FAM83H	-	1.66e-07	rs17762938	5.12585e-05
CMC.BRAIN.RNASEQ	FAM83H	-	1.66e-07	rs7823297	5.12585e-05
CMC.BRAIN.RNASEQ	FAM83H	-	1.66e-07	rs710885	0.00118421
CMC.BRAIN.RNASEQ	FAM83H	-	1.66e-07	rs7823764	5.12585e-05
CMC.BRAIN.RNASEQ	FAM83H	-	1.66e-07	rs7842175	5.12585e-05
CMC.BRAIN.RNASEQ	FAM83H	-	1.66e-07	rs7824393	5.12585e-05
CMC.BRAIN.RNASEQ	FAM83H	-	1.66e-07	rs710886	0.000992316
CMC.BRAIN.RNASEQ	FAM83H	-	1.66e-07	rs78695701	0.000827476
CMC.BRAIN.RNASEQ	FAM83H	-	1.66e-07	rs16901904	3.44382e-05
CMC.BRAIN.RNASEQ	FAM83H	-	1.66e-07	rs7463326	0.000485184
CMC.BRAIN.RNASEQ	FAM83H	-	1.66e-07	rs10481163	3.44382e-05
CMC.BRAIN.RNASEQ	FAM83H	-	1.66e-07	rs10481164	3.44382e-05
CMC.BRAIN.RNASEQ	FAM83H	-	1.66e-07	rs2124597	3.44382e-05
CMC.BRAIN.RNASEQ	FAM83H	-	1.66e-07	rs190266878	0.00127543
CMC.BRAIN.RNASEQ	FAM83H	-	1.66e-07	rs785005	0.00227986
CMC.BRAIN.RNASEQ	FAM83H	-	1.66e-07	rs785004	0.00135838
CMC.BRAIN.RNASEQ	FAM83H	-	1.66e-07	rs144828524	9.38067e-05
CMC.BRAIN.RNASEQ	FAM83H	-	1.66e-07	rs785003	0.00102792
CMC.BRAIN.RNASEQ	FAM83H	-	1.66e-07	rs10109680	9.25808e-05
CMC.BRAIN.RNASEQ	FAM83H	-	1.66e-07	rs785002	5.86479e-06
CMC.BRAIN.RNASEQ	FAM83H	-	1.66e-07	rs2632160	0.000779622
CMC.BRAIN.RNASEQ	FAM83H	-	1.66e-07	rs72725841	0.00109499
CMC.BRAIN.RNASEQ	FAM83H	-	1.66e-07	rs4633025	0.000508421
CMC.BRAIN.RNASEQ	FAM83H	-	1.66e-07	rs2392723	0.000200738
CMC.BRAIN.RNASEQ	FAM83H	-	1.66e-07	rs76875214	7.50429e-06
CMC.BRAIN.RNASEQ	FAM83H	-	1.66e-07	rs16901906	0.000341393
CMC.BRAIN.RNASEQ	FAM83H	-	1.66e-07	rs72725842	0.000135354
CMC.BRAIN.RNASEQ	FAM83H	-	1.66e-07	rs9969411	0.000155861
CMC.BRAIN.RNASEQ	FAM83H	-	1.66e-07	rs1487236	2.51002e-06
CMC.BRAIN.RNASEQ	FAM83H	-	1.66e-07	rs62532375	0.000305371
CMC.BRAIN.RNASEQ	FAM83H	-	1.66e-07	rs12334903	0.000214681
CMC.BRAIN.RNASEQ	FAM83H	-	1.66e-07	rs7838351	0.000219142
CMC.BRAIN.RNASEQ	FAM83H	-	1.66e-07	rs12056374	0.000186953
CMC.BRAIN.RNASEQ	FAM83H	-	1.66e-07	rs1456310	2.02113e-08
CMC.BRAIN.RNASEQ	FAM83H	-	1.66e-07	rs117676387	0.000431292
CMC.BRAIN.RNASEQ	FAM83H	-	1.66e-07	rs17763508	8.91317e-05
CMC.BRAIN.RNASEQ	FAM83H	-	1.66e-07	rs1947521	0.000188513
CMC.BRAIN.RNASEQ	FAM83H	-	1.66e-07	rs980172	0.000188513
CMC.BRAIN.RNASEQ	FAM83H	-	1.66e-07	rs980171	5.95187e-09
CMC.BRAIN.RNASEQ	FAM83H	-	1.66e-07	rs11778977	1.34556e-05
CMC.BRAIN.RNASEQ	FAM83H	-	1.66e-07	rs7833011	0.000935073
CMC.BRAIN.RNASEQ	FAM83H	-	1.66e-07	rs180753027	0.00192121
CMC.BRAIN.RNASEQ	FAM83H	-	1.66e-07	rs75663746	0.00283348
CMC.BRAIN.RNASEQ	FAM83H	-	1.66e-07	rs10956349	1.30926e-08
CMC.BRAIN.RNASEQ	FAM83H	-	1.66e-07	rs13270755	0.00122475
CMC.BRAIN.RNASEQ	FAM83H	-	1.66e-07	rs961017	5.21204e-08
CMC.BRAIN.RNASEQ	FAM83H	-	1.66e-07	rs9785095	0.000288657
CMC.BRAIN.RNASEQ	FAM83H	-	1.66e-07	rs750015	0.00141492
CMC.BRAIN.RNASEQ	FAM83H	-	1.66e-07	rs13250823	0.00298015
CMC.BRAIN.RNASEQ	FAM83H	-	1.66e-07	rs4288339	5.50073e-06
CMC.BRAIN.RNASEQ	FAM83H	-	1.66e-07	rs1456308	0.00298015
CMC.BRAIN.RNASEQ	FAM83H	-	1.66e-07	rs4871007	0.00178732
CMC.BRAIN.RNASEQ	FAM83H	-	1.66e-07	rs143344195	0.00347928
CMC.BRAIN.RNASEQ	FAM83H	-	1.66e-07	rs958653	0.00205035
CMC.BRAIN.RNASEQ	FAM83H	-	1.66e-07	rs9297751	4.16211e-05
CMC.BRAIN.RNASEQ	FAM83H	-	1.66e-07	rs62529864	0.00123861
CMC.BRAIN.RNASEQ	FAM83H	-	1.66e-07	rs77541621	0.000598257
CMC.BRAIN.RNASEQ	FAM83H	-	1.66e-07	rs78996488	0.000285948
CMC.BRAIN.RNASEQ	FAM83H	-	1.66e-07	rs59607840	2.55713e-06
CMC.BRAIN.RNASEQ	FAM83H	-	1.66e-07	rs61207504	2.55713e-06
CMC.BRAIN.RNASEQ	FAM83H	-	1.66e-07	rs58690548	2.55713e-06
CMC.BRAIN.RNASEQ	FAM83H	-	1.66e-07	rs58061262	2.55713e-06
CMC.BRAIN.RNASEQ	FAM83H	-	1.66e-07	rs73338273	2.55713e-06
CMC.BRAIN.RNASEQ	FAM83H	-	1.66e-07	rs73338275	2.55713e-06
CMC.BRAIN.RNASEQ	FAM83H	-	1.66e-07	rs7824679	2.55713e-06
CMC.BRAIN.RNASEQ	FAM83H	-	1.66e-07	rs7824957	2.55713e-06
CMC.BRAIN.RNASEQ	FAM83H	-	1.66e-07	rs73338295	2.55713e-06
CMC.BRAIN.RNASEQ	FAM83H	-	1.66e-07	rs73338297	2.55713e-06
CMC.BRAIN.RNASEQ	FAM83H	-	1.66e-07	rs116948193	0.00273768
CMC.BRAIN.RNASEQ	FAM83H	-	1.66e-07	rs74634260	5.55922e-05
CMC.BRAIN.RNASEQ	FAM83H	-	1.66e-07	rs6470494	0.000767936
CMC.BRAIN.RNASEQ	FAM83H	-	1.66e-07	rs7843737	2.63866e-06
CMC.BRAIN.RNASEQ	FAM83H	-	1.66e-07	rs72725868	0.00246516
CMC.BRAIN.RNASEQ	FAM83H	-	1.66e-07	rs10956351	0.000678081
CMC.BRAIN.RNASEQ	FAM83H	-	1.66e-07	rs1031589	6.18118e-06
CMC.BRAIN.RNASEQ	FAM83H	-	1.66e-07	rs1016343	0.00239179
CMC.BRAIN.RNASEQ	FAM83H	-	1.66e-07	rs1031587	6.18118e-06
CMC.BRAIN.RNASEQ	FAM83H	-	1.66e-07	rs1551510	7.53023e-05
CMC.BRAIN.RNASEQ	FAM83H	-	1.66e-07	rs4871008	6.18118e-06
CMC.BRAIN.RNASEQ	FAM83H	-	1.66e-07	rs6981122	4.13288e-05
CMC.BRAIN.RNASEQ	FAM83H	-	1.66e-07	rs7001504	4.13288e-05
CMC.BRAIN.RNASEQ	FAM83H	-	1.66e-07	rs13252298	3.19444e-05
CMC.BRAIN.RNASEQ	FAM83H	-	1.66e-07	rs7841060	0.00322098
CMC.BRAIN.RNASEQ	FAM83H	-	1.66e-07	rs6997559	5.02967e-05
CMC.BRAIN.RNASEQ	FAM83H	-	1.66e-07	rs13257371	3.25665e-06
CMC.BRAIN.RNASEQ	FAM83H	-	1.66e-07	rs7837848	0.00196808
CMC.BRAIN.RNASEQ	FAM83H	-	1.66e-07	rs28663168	0.00209706
CMC.BRAIN.RNASEQ	FAM83H	-	1.66e-07	rs3857883	0.000104208
CMC.BRAIN.RNASEQ	FAM83H	-	1.66e-07	rs1456317	5.36153e-07
CMC.BRAIN.RNASEQ	FAM83H	-	1.66e-07	rs62529913	7.97765e-05
CMC.BRAIN.RNASEQ	FAM83H	-	1.66e-07	rs11994653	7.97765e-05
CMC.BRAIN.RNASEQ	FAM83H	-	1.66e-07	rs62529914	8.51402e-05
CMC.BRAIN.RNASEQ	FAM83H	-	1.66e-07	rs75414904	0.0280767
CMC.BRAIN.RNASEQ	FAM83H	-	1.66e-07	rs6470497	0.00248051
CMC.BRAIN.RNASEQ	FAM83H	-	1.66e-07	rs7000967	0.00030553
CMC.BRAIN.RNASEQ	FAM83H	-	1.66e-07	rs72725876	6.75351e-06
CMC.BRAIN.RNASEQ	FAM83H	-	1.66e-07	rs1456315	0.000316201
CMC.BRAIN.RNASEQ	FAM83H	-	1.66e-07	rs72725879	0.000112392
CMC.BRAIN.RNASEQ	FAM83H	-	1.66e-07	rs5013678	0.000193557
CMC.BRAIN.RNASEQ	FAM83H	-	1.66e-07	rs7463708	2.33112e-05
CMC.BRAIN.RNASEQ	FAM83H	-	1.66e-07	rs183373024	0.000334141
CMC.BRAIN.RNASEQ	FAM83H	-	1.66e-07	rs78809737	0.000679868
CMC.BRAIN.RNASEQ	FAM83H	-	1.66e-07	rs13254738	0.000651452
CMC.BRAIN.RNASEQ	FAM83H	-	1.66e-07	rs1073997	0.00371194
CMC.BRAIN.RNASEQ	FAM83H	-	1.66e-07	rs7016830	0.00371194
CMC.BRAIN.RNASEQ	FAM83H	-	1.66e-07	rs12682344	0.00371194
CMC.BRAIN.RNASEQ	FAM83H	-	1.66e-07	rs6983561	0.00371194
CMC.BRAIN.RNASEQ	FAM83H	-	1.66e-07	rs16901948	0.00371194
CMC.BRAIN.RNASEQ	FAM83H	-	1.66e-07	rs1869931	0.000239329
CMC.BRAIN.RNASEQ	FAM83H	-	1.66e-07	rs16901949	0.00371194
CMC.BRAIN.RNASEQ	FAM83H	-	1.66e-07	rs60681470	0.00371194
CMC.BRAIN.RNASEQ	FAM83H	-	1.66e-07	rs16901950	0.00371194
CMC.BRAIN.RNASEQ	FAM83H	-	1.66e-07	rs16901952	0.00371194
CMC.BRAIN.RNASEQ	FAM83H	-	1.66e-07	rs59786353	0.00371194
CMC.BRAIN.RNASEQ	FAM83H	-	1.66e-07	rs16901953	0.00371194
CMC.BRAIN.RNASEQ	FAM83H	-	1.66e-07	rs111723140	0.00371194
CMC.BRAIN.RNASEQ	FAM83H	-	1.66e-07	rs200488072	0.00218412
CMC.BRAIN.RNASEQ	FAM83H	-	1.66e-07	rs4871009	0.00321342
CMC.BRAIN.RNASEQ	FAM83H	-	1.66e-07	rs111724742	5.31353e-05
CMC.BRAIN.RNASEQ	FAM83H	-	1.66e-07	rs61622455	0.00371194
CMC.BRAIN.RNASEQ	FAM83H	-	1.66e-07	rs57435694	0.00371194
CMC.BRAIN.RNASEQ	FAM83H	-	1.66e-07	rs7010450	0.00371194
CMC.BRAIN.RNASEQ	FAM83H	-	1.66e-07	rs6990420	0.00371194
CMC.BRAIN.RNASEQ	FAM83H	-	1.66e-07	rs35365584	2.92615e-06
CMC.BRAIN.RNASEQ	FAM83H	-	1.66e-07	rs17832285	0.000164243
CMC.BRAIN.RNASEQ	FAM83H	-	1.66e-07	rs7825340	3.47451e-05
CMC.BRAIN.RNASEQ	FAM83H	-	1.66e-07	rs12544977	0.000186114
CMC.BRAIN.RNASEQ	FAM83H	-	1.66e-07	rs73344342	0.00371194
CMC.BRAIN.RNASEQ	FAM83H	-	1.66e-07	rs80103808	1.34458e-06
CMC.BRAIN.RNASEQ	FAM83H	-	1.66e-07	rs16901959	0.00371194
CMC.BRAIN.RNASEQ	FAM83H	-	1.66e-07	rs7826388	0.00487841
CMC.BRAIN.RNASEQ	FAM83H	-	1.66e-07	rs7830341	0.00371194
CMC.BRAIN.RNASEQ	FAM83H	-	1.66e-07	rs16901966	0.00371194
CMC.BRAIN.RNASEQ	FAM83H	-	1.66e-07	rs16901967	0.00293468
CMC.BRAIN.RNASEQ	FAM83H	-	1.66e-07	rs7001069	0.00371194
CMC.BRAIN.RNASEQ	FAM83H	-	1.66e-07	rs17765137	4.63949e-05
CMC.BRAIN.RNASEQ	FAM83H	-	1.66e-07	rs11781162	0.011804
CMC.BRAIN.RNASEQ	FAM83H	-	1.66e-07	rs11774449	2.20315e-06
CMC.BRAIN.RNASEQ	FAM83H	-	1.66e-07	rs7006076	0.00371194
CMC.BRAIN.RNASEQ	FAM83H	-	1.66e-07	rs7005862	0.0037855
CMC.BRAIN.RNASEQ	FAM83H	-	1.66e-07	rs7006251	0.0037855
CMC.BRAIN.RNASEQ	FAM83H	-	1.66e-07	rs7006409	0.000271551
CMC.BRAIN.RNASEQ	FAM83H	-	1.66e-07	rs6988257	0.00371194
CMC.BRAIN.RNASEQ	FAM83H	-	1.66e-07	rs73348236	0.00371194
CMC.BRAIN.RNASEQ	FAM83H	-	1.66e-07	rs57010632	0.00371194
CMC.BRAIN.RNASEQ	FAM83H	-	1.66e-07	rs16901969	0.00371194
CMC.BRAIN.RNASEQ	FAM83H	-	1.66e-07	rs61265543	0.00371194
CMC.BRAIN.RNASEQ	FAM83H	-	1.66e-07	rs16901970	0.00371194
CMC.BRAIN.RNASEQ	FAM83H	-	1.66e-07	rs10453084	0.00371194
CMC.BRAIN.RNASEQ	FAM83H	-	1.66e-07	rs6987723	0.00371194
CMC.BRAIN.RNASEQ	FAM83H	-	1.66e-07	rs56005245	0.00372038
CMC.BRAIN.RNASEQ	FAM83H	-	1.66e-07	rs74305597	0.00371194
CMC.BRAIN.RNASEQ	FAM83H	-	1.66e-07	rs7824785	0.00308564
CMC.BRAIN.RNASEQ	FAM83H	-	1.66e-07	rs13268116	0.000134091
CMC.BRAIN.RNASEQ	FAM83H	-	1.66e-07	rs73348257	0.00371194
CMC.BRAIN.RNASEQ	FAM83H	-	1.66e-07	rs75170735	4.46706e-05
CMC.BRAIN.RNASEQ	FAM83H	-	1.66e-07	rs6470498	0.00371194
CMC.BRAIN.RNASEQ	FAM83H	-	1.66e-07	rs1011829	0.00132776
CMC.BRAIN.RNASEQ	FAM83H	-	1.66e-07	rs6999725	0.00371194
CMC.BRAIN.RNASEQ	FAM83H	-	1.66e-07	rs28686871	0.000828263
CMC.BRAIN.RNASEQ	FAM83H	-	1.66e-07	rs1456306	0.000134091
CMC.BRAIN.RNASEQ	FAM83H	-	1.66e-07	rs13260084	0.000248001
CMC.BRAIN.RNASEQ	FAM83H	-	1.66e-07	rs143368544	3.4968e-08
CMC.BRAIN.RNASEQ	FAM83H	-	1.66e-07	rs57462547	0.00371194
CMC.BRAIN.RNASEQ	FAM83H	-	1.66e-07	rs7844219	0.00371194
CMC.BRAIN.RNASEQ	FAM83H	-	1.66e-07	rs10098867	7.87123e-05
CMC.BRAIN.RNASEQ	FAM83H	-	1.66e-07	rs187359375	0.00371194
CMC.BRAIN.RNASEQ	FAM83H	-	1.66e-07	rs34425474	0.00371194
CMC.BRAIN.RNASEQ	FAM83H	-	1.66e-07	rs201401963	0.00371194
CMC.BRAIN.RNASEQ	FAM83H	-	1.66e-07	rs4341134	0.00232496
CMC.BRAIN.RNASEQ	FAM83H	-	1.66e-07	rs12549692	0.000162466
CMC.BRAIN.RNASEQ	FAM83H	-	1.66e-07	rs72725888	0.00416409
CMC.BRAIN.RNASEQ	FAM83H	-	1.66e-07	rs1378897	0.00338881
CMC.BRAIN.RNASEQ	FAM83H	-	1.66e-07	rs6470499	0.00371194
CMC.BRAIN.RNASEQ	FAM83H	-	1.66e-07	rs7842760	0.00371194
CMC.BRAIN.RNASEQ	FAM83H	-	1.66e-07	rs1551512	0.00371194
CMC.BRAIN.RNASEQ	FAM83H	-	1.66e-07	rs16901979	0.00371194
CMC.BRAIN.RNASEQ	FAM83H	-	1.66e-07	rs10505483	0.00371194
CMC.BRAIN.RNASEQ	FAM83H	-	1.66e-07	rs7817677	0.00371194
CMC.BRAIN.RNASEQ	FAM83H	-	1.66e-07	rs10505482	0.000248001
CMC.BRAIN.RNASEQ	FAM83H	-	1.66e-07	rs73350138	0.00371194
CMC.BRAIN.RNASEQ	FAM83H	-	1.66e-07	rs1456305	0.000156163
CMC.BRAIN.RNASEQ	FAM83H	-	1.66e-07	rs12678505	0.00371194
CMC.BRAIN.RNASEQ	FAM83H	-	1.66e-07	rs6989838	0.00371194
CMC.BRAIN.RNASEQ	FAM83H	-	1.66e-07	rs7013255	0.00371194
CMC.BRAIN.RNASEQ	FAM83H	-	1.66e-07	rs16901984	0.00371194
CMC.BRAIN.RNASEQ	FAM83H	-	1.66e-07	rs6995291	0.000101311
CMC.BRAIN.RNASEQ	FAM83H	-	1.66e-07	rs62531077	0.00203496
CMC.BRAIN.RNASEQ	FAM83H	-	1.66e-07	rs34720002	0.000614461
CMC.BRAIN.RNASEQ	FAM83H	-	1.66e-07	rs78512696	0.00075896
CMC.BRAIN.RNASEQ	FAM83H	-	1.66e-07	rs7816535	0.000624361
CMC.BRAIN.RNASEQ	FAM83H	-	1.66e-07	rs77209506	0.000207524
CMC.BRAIN.RNASEQ	FAM83H	-	1.66e-07	rs12335235	0.00145808
CMC.BRAIN.RNASEQ	FAM83H	-	1.66e-07	rs10111496	0.000229696
CMC.BRAIN.RNASEQ	FAM83H	-	1.66e-07	rs10101884	0.000825344
CMC.BRAIN.RNASEQ	FAM83H	-	1.66e-07	rs138035342	0.000941501
CMC.BRAIN.RNASEQ	FAM83H	-	1.66e-07	rs80317438	0.00168613
CMC.BRAIN.RNASEQ	FAM83H	-	1.66e-07	rs75970332	0.00168613
CMC.BRAIN.RNASEQ	FAM83H	-	1.66e-07	rs79012498	0.00168613
CMC.BRAIN.RNASEQ	FAM83H	-	1.66e-07	rs2466040	7.25516e-05
CMC.BRAIN.RNASEQ	FAM83H	-	1.66e-07	rs76927191	0.000132093
CMC.BRAIN.RNASEQ	FAM83H	-	1.66e-07	rs138625470	0.001027
CMC.BRAIN.RNASEQ	FAM83H	-	1.66e-07	rs117478964	0.000740817
CMC.BRAIN.RNASEQ	FAM83H	-	1.66e-07	rs62531085	0.00110565
CMC.BRAIN.RNASEQ	FAM83H	-	1.66e-07	rs116146766	0.000132093
CMC.BRAIN.RNASEQ	FAM83H	-	1.66e-07	rs115294184	0.000132093
CMC.BRAIN.RNASEQ	FAM83H	-	1.66e-07	rs540978012	0.0025328
CMC.BRAIN.RNASEQ	FAM83H	-	1.66e-07	rs13276380	8.9128e-05
CMC.BRAIN.RNASEQ	FAM83H	-	1.66e-07	rs139046764	0.00245346
CMC.BRAIN.RNASEQ	FAM83H	-	1.66e-07	rs13266271	3.78397e-06
CMC.BRAIN.RNASEQ	FAM83H	-	1.66e-07	rs76865301	0.000136495
CMC.BRAIN.RNASEQ	FAM83H	-	1.66e-07	rs111806098	0.00238749
CMC.BRAIN.RNASEQ	FAM83H	-	1.66e-07	rs191785584	0.0020192
CMC.BRAIN.RNASEQ	FAM83H	-	1.66e-07	rs78276389	0.000136495
CMC.BRAIN.RNASEQ	FAM83H	-	1.66e-07	rs72609852	0.000110401
CMC.BRAIN.RNASEQ	FAM83H	-	1.66e-07	rs75015671	0.000136495
CMC.BRAIN.RNASEQ	FAM83H	-	1.66e-07	rs16902008	9.94765e-05
CMC.BRAIN.RNASEQ	FAM83H	-	1.66e-07	rs73350017	0.000136495
CMC.BRAIN.RNASEQ	FAM83H	-	1.66e-07	rs12678349	0.0124058
CMC.BRAIN.RNASEQ	FAM83H	-	1.66e-07	rs138042437	8.71414e-07
CMC.BRAIN.RNASEQ	FAM83H	-	1.66e-07	rs7819779	0.00206339
CMC.BRAIN.RNASEQ	FAM83H	-	1.66e-07	rs75650427	0.00296851
CMC.BRAIN.RNASEQ	FAM83H	-	1.66e-07	rs112872370	0.00261468
CMC.BRAIN.RNASEQ	FAM83H	-	1.66e-07	rs79125478	0.000818429
CMC.BRAIN.RNASEQ	FAM83H	-	1.66e-07	rs74631227	0.00148824
CMC.BRAIN.RNASEQ	FAM83H	-	1.66e-07	rs73351748	8.86862e-05
CMC.BRAIN.RNASEQ	FAM83H	-	1.66e-07	rs16902048	8.86862e-05
CMC.BRAIN.RNASEQ	FAM83H	-	1.66e-07	rs142952384	0.000339824
CMC.BRAIN.RNASEQ	FAM83H	-	1.66e-07	rs11995647	8.14092e-05
CMC.BRAIN.RNASEQ	FAM83H	-	1.66e-07	rs7000379	5.33617e-06
CMC.BRAIN.RNASEQ	FAM83H	-	1.66e-07	rs12156379	1.49526e-08
CMC.BRAIN.RNASEQ	FAM83H	-	1.66e-07	rs56031843	0.00210013
CMC.BRAIN.RNASEQ	FAM83H	-	1.66e-07	rs142240354	0.000536254
CMC.BRAIN.RNASEQ	FAM83H	-	1.66e-07	rs7015649	0.00535618
CMC.BRAIN.RNASEQ	FAM83H	-	1.66e-07	rs112758057	0.000536254
CMC.BRAIN.RNASEQ	FAM83H	-	1.66e-07	rs10099034	0.00798221
CMC.BRAIN.RNASEQ	FAM83H	-	1.66e-07	rs17449442	8.31238e-05
CMC.BRAIN.RNASEQ	FAM83H	-	1.66e-07	rs62529471	0.0066917
CMC.BRAIN.RNASEQ	FAM83H	-	1.66e-07	rs10106366	0.0069417
CMC.BRAIN.RNASEQ	FAM83H	-	1.66e-07	rs4871014	0.00153365
CMC.BRAIN.RNASEQ	FAM83H	-	1.66e-07	rs2167375	0.00153365
CMC.BRAIN.RNASEQ	FAM83H	-	1.66e-07	rs4871775	0.00153365
CMC.BRAIN.RNASEQ	FAM83H	-	1.66e-07	rs1868907	0.00223278
CMC.BRAIN.RNASEQ	FAM83H	-	1.66e-07	rs6991761	0.00476332
CMC.BRAIN.RNASEQ	FAM83H	-	1.66e-07	rs10092892	0.00404257
CMC.BRAIN.RNASEQ	FAM83H	-	1.66e-07	rs965271	0.00170914
CMC.BRAIN.RNASEQ	FAM83H	-	1.66e-07	rs34383040	0.00679031
CMC.BRAIN.RNASEQ	FAM83H	-	1.66e-07	rs10089223	0.00582955
CMC.BRAIN.RNASEQ	FAM83H	-	1.66e-07	rs2122835	0.000895739
CMC.BRAIN.RNASEQ	FAM83H	-	1.66e-07	rs4871779	0.000620453
CMC.BRAIN.RNASEQ	FAM83H	-	1.66e-07	rs67754732	0.0101042
CMC.BRAIN.RNASEQ	FAM83H	-	1.66e-07	rs283732	0.00287457
CMC.BRAIN.RNASEQ	FAM83H	-	1.66e-07	rs1962471	0.000965792
CMC.BRAIN.RNASEQ	FAM83H	-	1.66e-07	rs283731	0.00350943
CMC.BRAIN.RNASEQ	FAM83H	-	1.66e-07	rs10100721	0.000560993
CMC.BRAIN.RNASEQ	FAM83H	-	1.66e-07	rs283729	0.000259304
CMC.BRAIN.RNASEQ	FAM83H	-	1.66e-07	rs166900	0.00399871
CMC.BRAIN.RNASEQ	FAM83H	-	1.66e-07	rs17450137	0.0074596
CMC.BRAIN.RNASEQ	FAM83H	-	1.66e-07	rs62529475	0.00340491
CMC.BRAIN.RNASEQ	FAM83H	-	1.66e-07	rs43664	1.20016e-06
CMC.BRAIN.RNASEQ	FAM83H	-	1.66e-07	rs43665	2.2508e-05
CMC.BRAIN.RNASEQ	FAM83H	-	1.66e-07	rs283710	0.0025211
CMC.BRAIN.RNASEQ	FAM83H	-	1.66e-07	rs283711	0.000281655
CMC.BRAIN.RNASEQ	FAM83H	-	1.66e-07	rs187172281	0.00329658
CMC.BRAIN.RNASEQ	FAM83H	-	1.66e-07	rs283712	0.00208374
CMC.BRAIN.RNASEQ	FAM83H	-	1.66e-07	rs370874	0.00310833
CMC.BRAIN.RNASEQ	FAM83H	-	1.66e-07	rs185852	0.00515752
CMC.BRAIN.RNASEQ	FAM83H	-	1.66e-07	rs283713	1.20016e-06
CMC.BRAIN.RNASEQ	FAM83H	-	1.66e-07	rs441383	3.19279e-05
CMC.BRAIN.RNASEQ	FAM83H	-	1.66e-07	rs446123	3.19279e-05
CMC.BRAIN.RNASEQ	FAM83H	-	1.66e-07	rs438783	0.00577155
CMC.BRAIN.RNASEQ	FAM83H	-	1.66e-07	rs6980979	0.000413713
CMC.BRAIN.RNASEQ	FAM83H	-	1.66e-07	rs283702	0.0042277
CMC.BRAIN.RNASEQ	FAM83H	-	1.66e-07	rs28671644	0.00156638
CMC.BRAIN.RNASEQ	FAM83H	-	1.66e-07	rs12679832	0.00302256
CMC.BRAIN.RNASEQ	FAM83H	-	1.66e-07	rs12707923	0.00131947
CMC.BRAIN.RNASEQ	FAM83H	-	1.66e-07	rs283701	1.20016e-06
CMC.BRAIN.RNASEQ	FAM83H	-	1.66e-07	rs17378569	0.00118062
CMC.BRAIN.RNASEQ	FAM83H	-	1.66e-07	rs283714	7.36098e-09
CMC.BRAIN.RNASEQ	FAM83H	-	1.66e-07	rs283715	0.00590305
CMC.BRAIN.RNASEQ	FAM83H	-	1.66e-07	rs28651248	0.00225329
CMC.BRAIN.RNASEQ	FAM83H	-	1.66e-07	rs6984900	0.00165599
CMC.BRAIN.RNASEQ	FAM83H	-	1.66e-07	rs283716	0.00333417
CMC.BRAIN.RNASEQ	FAM83H	-	1.66e-07	rs283718	5.69015e-06
CMC.BRAIN.RNASEQ	FAM83H	-	1.66e-07	rs17450865	2.08156e-05
CMC.BRAIN.RNASEQ	FAM83H	-	1.66e-07	rs13251915	0.000217807
CMC.BRAIN.RNASEQ	FAM83H	-	1.66e-07	rs7822551	2.40674e-08
CMC.BRAIN.RNASEQ	FAM83H	-	1.66e-07	rs283720	0.00104926
CMC.BRAIN.RNASEQ	FAM83H	-	1.66e-07	rs2007197	2.40674e-08
CMC.BRAIN.RNASEQ	FAM83H	-	1.66e-07	rs112983285	0.000253181
CMC.BRAIN.RNASEQ	FAM83H	-	1.66e-07	rs16902085	0.00100619
CMC.BRAIN.RNASEQ	FAM83H	-	1.66e-07	rs10107982	0.00078915
CMC.BRAIN.RNASEQ	FAM83H	-	1.66e-07	rs16902094	0.000157558
CMC.BRAIN.RNASEQ	FAM83H	-	1.66e-07	rs7838810	0.00104222
CMC.BRAIN.RNASEQ	FAM83H	-	1.66e-07	rs453875	0.000607158
CMC.BRAIN.RNASEQ	FAM83H	-	1.66e-07	rs72728057	7.0966e-05
CMC.BRAIN.RNASEQ	FAM83H	-	1.66e-07	rs72728059	7.0966e-05
CMC.BRAIN.RNASEQ	FAM83H	-	1.66e-07	rs72728061	7.0966e-05
CMC.BRAIN.RNASEQ	FAM83H	-	1.66e-07	rs16902095	5.77873e-06
CMC.BRAIN.RNASEQ	FAM83H	-	1.66e-07	rs1995613	0.000104129
CMC.BRAIN.RNASEQ	FAM83H	-	1.66e-07	rs60163266	9.30844e-05
CMC.BRAIN.RNASEQ	FAM83H	-	1.66e-07	rs445114	0.000231819
CMC.BRAIN.RNASEQ	FAM83H	-	1.66e-07	rs56736364	9.30844e-05
CMC.BRAIN.RNASEQ	FAM83H	-	1.66e-07	rs34585331	1.42342e-05
CMC.BRAIN.RNASEQ	FAM83H	-	1.66e-07	rs378854	0.000581368
CMC.BRAIN.RNASEQ	FAM83H	-	1.66e-07	rs421094	0.000310765
CMC.BRAIN.RNASEQ	FAM83H	-	1.66e-07	rs4506170	7.0966e-05
CMC.BRAIN.RNASEQ	FAM83H	-	1.66e-07	rs200496470	1.42342e-05
CMC.BRAIN.RNASEQ	FAM83H	-	1.66e-07	rs201469546	1.42342e-05
CMC.BRAIN.RNASEQ	FAM83H	-	1.66e-07	rs139988765	3.22006e-07
CMC.BRAIN.RNASEQ	FAM83H	-	1.66e-07	rs144898130	4.15005e-05
CMC.BRAIN.RNASEQ	FAM83H	-	1.66e-07	rs382434	2.40971e-06
CMC.BRAIN.RNASEQ	FAM83H	-	1.66e-07	rs112839579	0.000121626
CMC.BRAIN.RNASEQ	FAM83H	-	1.66e-07	rs368727510	9.30844e-05
CMC.BRAIN.RNASEQ	FAM83H	-	1.66e-07	rs192955651	0.000202591
CMC.BRAIN.RNASEQ	FAM83H	-	1.66e-07	rs7832541	0.000231819
CMC.BRAIN.RNASEQ	FAM83H	-	1.66e-07	rs201057014	0.000101636
CMC.BRAIN.RNASEQ	FAM83H	-	1.66e-07	rs183738189	1.42342e-05
CMC.BRAIN.RNASEQ	FAM83H	-	1.66e-07	rs2658486	0.000320716
CMC.BRAIN.RNASEQ	FAM83H	-	1.66e-07	rs201372006	7.67899e-05
CMC.BRAIN.RNASEQ	FAM83H	-	1.66e-07	rs371053783	7.67899e-05
CMC.BRAIN.RNASEQ	FAM83H	-	1.66e-07	rs374892514	4.6649e-05
CMC.BRAIN.RNASEQ	FAM83H	-	1.66e-07	rs369282726	4.6649e-05
CMC.BRAIN.RNASEQ	FAM83H	-	1.66e-07	rs11774287	1.64299e-06
CMC.BRAIN.RNASEQ	FAM83H	-	1.66e-07	rs11781846	1.76774e-07
CMC.BRAIN.RNASEQ	FAM83H	-	1.66e-07	rs201363813	0.000747973
CMC.BRAIN.RNASEQ	FAM83H	-	1.66e-07	rs7462265	0.000316554
CMC.BRAIN.RNASEQ	FAM83H	-	1.66e-07	rs143028132	0.00061138
CMC.BRAIN.RNASEQ	FAM83H	-	1.66e-07	rs199873947	1.96082e-08
CMC.BRAIN.RNASEQ	FAM83H	-	1.66e-07	rs566668410	1.42342e-05
CMC.BRAIN.RNASEQ	FAM83H	-	1.66e-07	rs13273995	0.000562243
CMC.BRAIN.RNASEQ	FAM83H	-	1.66e-07	rs13271655	0.00119703
CMC.BRAIN.RNASEQ	FAM83H	-	1.66e-07	rs186935985	1.42342e-05
CMC.BRAIN.RNASEQ	FAM83H	-	1.66e-07	rs622856	0.000402194
CMC.BRAIN.RNASEQ	FAM83H	-	1.66e-07	rs622853	0.000253516
CMC.BRAIN.RNASEQ	FAM83H	-	1.66e-07	rs72712308	1.42342e-05
CMC.BRAIN.RNASEQ	FAM83H	-	1.66e-07	rs72712310	1.42342e-05
CMC.BRAIN.RNASEQ	FAM83H	-	1.66e-07	rs366991	0.000606985
CMC.BRAIN.RNASEQ	FAM83H	-	1.66e-07	rs13256367	0.00104088
CMC.BRAIN.RNASEQ	FAM83H	-	1.66e-07	rs55717424	1.42342e-05
[truncated: 11,858 more rows]
