# Supplementary material for: Large-scale transcriptome-wide association study identifies new prostate cancer risk regions
Source: Nat Commun. 2018 Oct 4;9:4079. doi: 10.1038/s41467-018-06302-1 (PMC6172280; doi:10.1038/s41467-018-06302-1)
Supplement: Supplementary file 7 — Supplementary Data 5 [file 41467_2018_6302_MOESM7_ESM.xlsx]

## Sheet: Supplementary Data 5
Gene	eQTL Publication	Chr	Tx Start	Tx End	Reference Panel	TWAS.P	TWAS.SIG
PPM1A	Amin2014	chr14	60712425	60760078	GTEx.Adipose_Subcutaneous	0.023756
PPM1A	Amin2014	chr14	60712425	60760078	GTEx.Nerve_Tibial	0.038729
PPM1A	Amin2014	chr14	60712425	60760078	GTEx.Skin_Not_Sun_Exposed_Suprapubic	0.036307
PPM1A	Amin2014	chr14	60712425	60760078	GTEx.Skin_Sun_Exposed_Lower_leg	0.135
PPM1A	Amin2014	chr14	60712425	60760078	GTEx.Testis	0.733
C14orf39	Amin2014	chr14	60863186	60921768	GTEx.Adipose_Subcutaneous	0.007719
C14orf39	Amin2014	chr14	60863186	60921768	GTEx.Esophagus_Muscularis	0.196
C14orf39	Amin2014	chr14	60863186	60921768	GTEx.Muscle_Skeletal	0.008606
C14orf39	Amin2014	chr14	60863186	60921768	GTEx.Pituitary	0.00189
C14orf39	Amin2014	chr14	60863186	60921768	TCGA.PRAD.TUMOR	0.247
TBX1	Amin2014	chr22	19744225	19754855	METSIM.ADIPOSE.RNASEQ	0.174
TBX1	Amin2014	chr22	19744225	19754855	TCGA.PRAD_SP.TUMOR	6.5e-05
TBX1	Amin2014	chr22	19744225	19754855	TCGA.PRAD_SP.TUMOR	0.000298
TBX1	Amin2014	chr22	19744225	19754855	TCGA.PRAD_SP.TUMOR	0.00104
IMPG1	Amin2014	chr6	76630830	76782395	CMC.BRAIN.RNASEQ	0.528
IMPG1	Amin2014	chr6	76630830	76782395	TCGA.PRAD.TUMOR	3.84e-07	*
NCOA4	Grisanzio2012	chr10	51565107	51590731	GTEx.Prostate	1.67e-145	*
NCOA4	Grisanzio2012	chr10	51565107	51590731	NTR.BLOOD.RNAARR	3.69e-99	*
NCOA4	Grisanzio2012	chr10	51565107	51590731	YFS.BLOOD.RNAARR	3.64e-75	*
SLC22A3	Grisanzio2012	chr6	160769299	160873613	CMC.BRAIN.RNASEQ	1.65e-21	*
SLC22A3	Grisanzio2012	chr6	160769299	160873613	GTEx.Adipose_Visceral_Omentum	7.21e-32	*
SLC22A3	Grisanzio2012	chr6	160769299	160873613	GTEx.Artery_Tibial	1.64e-09	*
SLC22A3	Grisanzio2012	chr6	160769299	160873613	GTEx.Brain_Caudate_basal_ganglia	1.07e-29	*
SLC22A3	Grisanzio2012	chr6	160769299	160873613	GTEx.Brain_Frontal_Cortex_BA9	8.77e-35	*
SLC22A3	Grisanzio2012	chr6	160769299	160873613	GTEx.Esophagus_Mucosa	1.16e-05
SLC22A3	Grisanzio2012	chr6	160769299	160873613	GTEx.Nerve_Tibial	4.74e-31	*
SLC22A3	Grisanzio2012	chr6	160769299	160873613	GTEx.Ovary	1.85e-33	*
SLC22A3	Grisanzio2012	chr6	160769299	160873613	GTEx.Pancreas	0.0409
SLC22A3	Grisanzio2012	chr6	160769299	160873613	GTEx.Skin_Not_Sun_Exposed_Suprapubic	3.01e-26	*
SLC22A3	Grisanzio2012	chr6	160769299	160873613	GTEx.Skin_Sun_Exposed_Lower_leg	2.94e-20	*
SLC22A3	Grisanzio2012	chr6	160769299	160873613	GTEx.Small_Intestine_Terminal_Ileum	0.000282
SLC22A3	Grisanzio2012	chr6	160769299	160873613	GTEx.Testis	4.14e-23	*
SLC22A3	Grisanzio2012	chr6	160769299	160873613	METSIM.ADIPOSE.RNASEQ	1.08e-07	*
GBA	Li2014	chr1	155204238	155211066	GTEx.Adipose_Subcutaneous	0.959
GBA	Li2014	chr1	155204238	155211066	GTEx.Colon_Transverse	0.451
GBA	Li2014	chr1	155204238	155211066	GTEx.Esophagus_Gastroesophageal_Junction	0.618
GBA	Li2014	chr1	155204238	155211066	GTEx.Esophagus_Mucosa	0.705
GBA	Li2014	chr1	155204238	155211066	GTEx.Nerve_Tibial	0.921
GBA	Li2014	chr1	155204238	155211066	GTEx.Pancreas	0.917
GBA	Li2014	chr1	155204238	155211066	GTEx.Stomach	0.0682
GBA	Li2014	chr1	155204238	155211066	GTEx.Thyroid	0.669
GBA	Li2014	chr1	155204238	155211066	GTEx.Whole_Blood	0.341
GBA	Li2014	chr1	155204238	155211066	YFS.BLOOD.RNAARR	0.00926
GBA	Li2014	chr1	155204238	155211066	TCGA.PRAD.TUMOR	0.622
GBA	Li2014	chr1	155204238	155211066	TCGA.PRAD_SP.TUMOR	0.756
GBA	Li2014	chr1	155204238	155211066	TCGA.PRAD_SP.TUMOR	0.0111
PIK3C2B	Li2014	chr1	204391755	204459552	GTEx.Esophagus_Mucosa	4.23e-06
PIK3C2B	Li2014	chr1	204391755	204459552	GTEx.Skin_Sun_Exposed_Lower_leg	2.58e-12	*
PIK3C2B	Li2014	chr1	204391755	204459552	GTEx.Testis	1.19e-21	*
PIK3C2B	Li2014	chr1	204391755	204459552	METSIM.ADIPOSE.RNASEQ	3.07e-07	*
PIK3C2B	Li2014	chr1	204391755	204459552	YFS.BLOOD.RNAARR	0.000408
PIK3C2B	Li2014	chr1	204391755	204459552	TCGA.PRAD_SP.TUMOR	0.321
PIK3C2B	Li2014	chr1	204391755	204459552	TCGA.PRAD_SP.TUMOR	0.035
PIK3C2B	Li2014	chr1	204391755	204459552	TCGA.PRAD_SP.TUMOR	0.103
NCOA4	Li2014	chr10	51565107	51590731	GTEx.Prostate	1.67e-145	*
NCOA4	Li2014	chr10	51565107	51590731	NTR.BLOOD.RNAARR	3.69e-99	*
NCOA4	Li2014	chr10	51565107	51590731	YFS.BLOOD.RNAARR	3.64e-75	*
AS3MT	Li2014	chr10	104629209	104661655	CMC.BRAIN.RNASEQ	6.42e-06
AS3MT	Li2014	chr10	104629209	104661655	METSIM.ADIPOSE.RNASEQ	0.000258
AS3MT	Li2014	chr10	104629209	104661655	NTR.BLOOD.RNAARR	3.62e-05
AS3MT	Li2014	chr10	104629209	104661655	TCGA.PRAD.TUMOR	0.000568
AS3MT	Li2014	chr10	104629209	104661655	TCGA.PRAD_SP.TUMOR	0.000145
C1QL4	Li2014	chr12	49726193	49730971	TCGA.PRAD.TUMOR	0.000477
KRT5	Li2014	chr12	52908358	52914243	GTEx.Adipose_Visceral_Omentum	0.429
KRT5	Li2014	chr12	52908358	52914243	METSIM.ADIPOSE.RNASEQ	0.951
VPS53	Li2014	chr17	411907	618096	CMC.BRAIN.RNASEQ	1.43e-17	*
VPS53	Li2014	chr17	411907	618096	GTEx.Adipose_Subcutaneous	0.0674
VPS53	Li2014	chr17	411907	618096	GTEx.Adipose_Visceral_Omentum	0.0337
VPS53	Li2014	chr17	411907	618096	GTEx.Artery_Aorta	0.909
VPS53	Li2014	chr17	411907	618096	GTEx.Artery_Coronary	0.0279
VPS53	Li2014	chr17	411907	618096	GTEx.Artery_Tibial	0.000858
VPS53	Li2014	chr17	411907	618096	GTEx.Brain_Caudate_basal_ganglia	7.18e-08	*
VPS53	Li2014	chr17	411907	618096	GTEx.Brain_Cerebellum	0.0168
VPS53	Li2014	chr17	411907	618096	GTEx.Brain_Cortex	3.23e-12	*
VPS53	Li2014	chr17	411907	618096	GTEx.Brain_Nucleus_accumbens_basal_ganglia	0.0199
VPS53	Li2014	chr17	411907	618096	GTEx.Breast_Mammary_Tissue	0.24
VPS53	Li2014	chr17	411907	618096	GTEx.Cells_EBV-transformed_lymphocytes	0.667
VPS53	Li2014	chr17	411907	618096	GTEx.Cells_Transformed_fibroblasts	3.41e-05
VPS53	Li2014	chr17	411907	618096	GTEx.Colon_Sigmoid	0.03274
VPS53	Li2014	chr17	411907	618096	GTEx.Colon_Transverse	6.03e-05
VPS53	Li2014	chr17	411907	618096	GTEx.Esophagus_Gastroesophageal_Junction	0.446
VPS53	Li2014	chr17	411907	618096	GTEx.Esophagus_Mucosa	0.00512
VPS53	Li2014	chr17	411907	618096	GTEx.Esophagus_Muscularis	0.0132
VPS53	Li2014	chr17	411907	618096	GTEx.Heart_Atrial_Appendage	0.0436
VPS53	Li2014	chr17	411907	618096	GTEx.Heart_Left_Ventricle	0.055787
VPS53	Li2014	chr17	411907	618096	GTEx.Lung	0.0568
VPS53	Li2014	chr17	411907	618096	GTEx.Muscle_Skeletal	4.76e-07
VPS53	Li2014	chr17	411907	618096	GTEx.Nerve_Tibial	0.139
VPS53	Li2014	chr17	411907	618096	GTEx.Ovary	0.287
VPS53	Li2014	chr17	411907	618096	GTEx.Pancreas	0.0118
VPS53	Li2014	chr17	411907	618096	GTEx.Pituitary	0.00504
VPS53	Li2014	chr17	411907	618096	GTEx.Prostate	0.369
VPS53	Li2014	chr17	411907	618096	GTEx.Skin_Not_Sun_Exposed_Suprapubic	0.0248
VPS53	Li2014	chr17	411907	618096	GTEx.Skin_Sun_Exposed_Lower_leg	0.00669
VPS53	Li2014	chr17	411907	618096	GTEx.Spleen	0.0783
VPS53	Li2014	chr17	411907	618096	GTEx.Stomach	1.82e-07	*
VPS53	Li2014	chr17	411907	618096	GTEx.Testis	0.816
VPS53	Li2014	chr17	411907	618096	GTEx.Thyroid	0.504
VPS53	Li2014	chr17	411907	618096	GTEx.Whole_Blood	0.0115
VPS53	Li2014	chr17	411907	618096	METSIM.ADIPOSE.RNASEQ	0.0107
VPS53	Li2014	chr17	411907	618096	YFS.BLOOD.RNAARR	0.961
VPS53	Li2014	chr17	411907	618096	NTR.BLOOD.RNAARR	0.000928
VPS53	Li2014	chr17	411907	618096	TCGA.PRAD_SP.TUMOR	4.68e-13	*
VPS53	Li2014	chr17	411907	618096	TCGA.PRAD_SP.TUMOR	4.81e-17	*
VPS53	Li2014	chr17	411907	618096	TCGA.PRAD_SP.TUMOR	4.38e-15	*
VPS53	Li2014	chr17	411907	618096	TCGA.PRAD_SP.TUMOR	6.29e-14	*
VPS53	Li2014	chr17	411907	618096	TCGA.PRAD_SP.TUMOR	1.87e-10	*
VPS53	Li2014	chr17	411907	618096	TCGA.PRAD_SP.TUMOR	1.03e-13	*
VPS53	Li2014	chr17	411907	618096	TCGA.PRAD_SP.TUMOR	1.25e-16	*
ZNF652	Li2014	chr17	47366567	47367222	GTEx.Cells_Transformed_fibroblasts	0.000992
ZNF652	Li2014	chr17	47366567	47367222	GTEx.Testis	0.126
ZNF652	Li2014	chr17	47366567	47367222	METSIM.ADIPOSE.RNASEQ	0.179
ZNF652	Li2014	chr17	47366567	47367222	YFS.BLOOD.RNAARR	0.0411
CEACAM21	Li2014	chr19	42041928	42093196	NTR.BLOOD.RNAARR	2.7e-09	*
CEACAM21	Li2014	chr19	42041928	42093196	TCGA.PRAD.TUMOR	1.61e-08	*
CEACAM21	Li2014	chr19	42041928	42093196	YFS.BLOOD.RNAARR	2.48e-08	*
GNLY	Li2014	chr2	85921413	85925974	GTEx.Adipose_Subcutaneous	0.0582
GNLY	Li2014	chr2	85921413	85925974	GTEx.Esophagus_Muscularis	0.000996
GNLY	Li2014	chr2	85921413	85925974	GTEx.Lung	4.66e-07
GNLY	Li2014	chr2	85921413	85925974	GTEx.Spleen	0.105
GNLY	Li2014	chr2	85921413	85925974	GTEx.Thyroid	6.64e-05
GNLY	Li2014	chr2	85921413	85925974	GTEx.Whole_Blood	6.76e-05
GNLY	Li2014	chr2	85921413	85925974	METSIM.ADIPOSE.RNASEQ	0.135
GNLY	Li2014	chr2	85921413	85925974	YFS.BLOOD.RNAARR	0.00417
GNLY	Li2014	chr2	85921413	85925974	TCGA.PRAD.TUMOR	0.733
GNLY	Li2014	chr2	85921413	85925974	TCGA.PRAD_SP.TUMOR	0.679
GNLY	Li2014	chr2	85921413	85925974	TCGA.PRAD_SP.TUMOR	0.458
GNLY	Li2014	chr2	85921413	85925974	TCGA.PRAD_SP.TUMOR	0.202
ITGA6	Li2014	chr2	173292081	173371181	CMC.BRAIN.RNASEQ	0.00106
ITGA6	Li2014	chr2	173292081	173371181	GTEx.Adipose_Subcutaneous	0.663
ITGA6	Li2014	chr2	173292081	173371181	GTEx.Artery_Aorta	0.943
ITGA6	Li2014	chr2	173292081	173371181	YFS.BLOOD.RNAARR	0.381
ITGA6	Li2014	chr2	173292081	173371181	TCGA.PRAD.TUMOR	2.95e-38	*
ITGA6	Li2014	chr2	173292081	173371181	TCGA.PRAD_SP.TUMOR	2.88e-38	*
ITGA6	Li2014	chr2	173292081	173371181	TCGA.PRAD_SP.TUMOR	2.88e-38	*
ITGA6	Li2014	chr2	173292081	173371181	TCGA.PRAD_SP.TUMOR	1.59e-37	*
ITGA6	Li2014	chr2	173292081	173371181	TCGA.PRAD_SP.TUMOR	2.88e-38	*
ITGA6	Li2014	chr2	173292081	173371181	TCGA.PRAD_SP.TUMOR	2.18e-40	*
ITGA6	Li2014	chr2	173292081	173371181	TCGA.PRAD_SP.TUMOR	1.16e-40	*
ITGA6	Li2014	chr2	173292081	173371181	TCGA.PRAD_SP.TUMOR	2.88e-38	*
ITGA6	Li2014	chr2	173292081	173371181	TCGA.PRAD_SP.TUMOR	3.6e-38	*
ITGA6	Li2014	chr2	173292081	173371181	TCGA.PRAD_SP.TUMOR	2.88e-38	*
MLPH	Li2014	chr2	238394070	238463961	GTEx.Lung	0.00862
MLPH	Li2014	chr2	238394070	238463961	GTEx.Prostate	6.69e-09	*
MLPH	Li2014	chr2	238394070	238463961	TCGA.PRAD.TUMOR	1.25e-11	*
MLPH	Li2014	chr2	238394070	238463961	TCGA.PRAD_SP.TUMOR	2.69e-10	*
MLPH	Li2014	chr2	238394070	238463961	TCGA.PRAD_SP.TUMOR	2.56e-09	*
MLPH	Li2014	chr2	238394070	238463961	TCGA.PRAD_SP.TUMOR	6.62e-09	*
MLPH	Li2014	chr2	238394070	238463961	TCGA.PRAD_SP.TUMOR	1.37e-08	*
MLPH	Li2014	chr2	238394070	238463961	TCGA.PRAD_SP.TUMOR	8.91e-11	*
MLPH	Li2014	chr2	238394070	238463961	TCGA.PRAD_SP.TUMOR	0.306
MLPH	Li2014	chr2	238394070	238463961	TCGA.PRAD_SP.TUMOR	8.13e-12	*
MLPH	Li2014	chr2	238394070	238463961	TCGA.PRAD_SP.TUMOR	4.4e-11	*
MLPH	Li2014	chr2	238394070	238463961	TCGA.PRAD_SP.TUMOR	0.398
MLPH	Li2014	chr2	238394070	238463961	TCGA.PRAD_SP.TUMOR	1.26e-11	*
MLPH	Li2014	chr2	238394070	238463961	TCGA.PRAD_SP.TUMOR	1.13e-05
MLPH	Li2014	chr2	238394070	238463961	TCGA.PRAD_SP.TUMOR	1.21e-11	*
MLPH	Li2014	chr2	238394070	238463961	TCGA.PRAD_SP.TUMOR	1.69e-11	*
MLPH	Li2014	chr2	238394070	238463961	TCGA.PRAD_SP.TUMOR	1.76e-10	*
MLPH	Li2014	chr2	238394070	238463961	TCGA.PRAD_SP.TUMOR	2.06e-11	*
MLPH	Li2014	chr2	238394070	238463961	TCGA.PRAD_SP.TUMOR	3.02e-11	*
MLPH	Li2014	chr2	238394070	238463961	TCGA.PRAD_SP.TUMOR	5.46e-10	*
MLPH	Li2014	chr2	238394070	238463961	TCGA.PRAD_SP.TUMOR	3.42e-10	*
HDLBP	Li2014	chr2	242166678	242211380	CMC.BRAIN.RNASEQ	6.22e-05
HDLBP	Li2014	chr2	242166678	242211380	GTEx.Adipose_Subcutaneous	0.00437
HDLBP	Li2014	chr2	242166678	242211380	GTEx.Adipose_Visceral_Omentum	0.963
HDLBP	Li2014	chr2	242166678	242211380	GTEx.Artery_Aorta	0.000128
HDLBP	Li2014	chr2	242166678	242211380	GTEx.Artery_Coronary	0.00173
HDLBP	Li2014	chr2	242166678	242211380	GTEx.Artery_Tibial	1.43e-06
HDLBP	Li2014	chr2	242166678	242211380	GTEx.Brain_Cerebellar_Hemisphere	0.000458
HDLBP	Li2014	chr2	242166678	242211380	GTEx.Brain_Cerebellum	0.000143
HDLBP	Li2014	chr2	242166678	242211380	GTEx.Breast_Mammary_Tissue	0.0234
HDLBP	Li2014	chr2	242166678	242211380	GTEx.Cells_Transformed_fibroblasts	0.00586
HDLBP	Li2014	chr2	242166678	242211380	GTEx.Esophagus_Mucosa	0.000123
HDLBP	Li2014	chr2	242166678	242211380	GTEx.Esophagus_Muscularis	0.00121
HDLBP	Li2014	chr2	242166678	242211380	GTEx.Heart_Atrial_Appendage	0.851
HDLBP	Li2014	chr2	242166678	242211380	GTEx.Heart_Left_Ventricle	0.000186
HDLBP	Li2014	chr2	242166678	242211380	GTEx.Muscle_Skeletal	0.00173
HDLBP	Li2014	chr2	242166678	242211380	GTEx.Nerve_Tibial	0.000198
HDLBP	Li2014	chr2	242166678	242211380	GTEx.Skin_Not_Sun_Exposed_Suprapubic	0.000881
HDLBP	Li2014	chr2	242166678	242211380	GTEx.Skin_Sun_Exposed_Lower_leg	0.000818
HDLBP	Li2014	chr2	242166678	242211380	GTEx.Thyroid	0.0601
HDLBP	Li2014	chr2	242166678	242211380	METSIM.ADIPOSE.RNASEQ	0.00285
CHMP2B	Li2014	chr3	87276412	87304698	GTEx.Artery_Tibial	2.78e-10	*
CHMP2B	Li2014	chr3	87276412	87304698	GTEx.Esophagus_Mucosa	1.05e-28	*
CHMP2B	Li2014	chr3	87276412	87304698	GTEx.Nerve_Tibial	6.44e-13	*
CHMP2B	Li2014	chr3	87276412	87304698	METSIM.ADIPOSE.RNASEQ	5.68e-31	*
CHMP2B	Li2014	chr3	87276412	87304698	YFS.BLOOD.RNAARR	3.64e-26	*
GRAMD1C	Li2014	chr3	113547028	113664407	CMC.BRAIN.RNASEQ	0.541
GRAMD1C	Li2014	chr3	113547028	113664407	GTEx.Artery_Aorta	0.511
GRAMD1C	Li2014	chr3	113547028	113664407	GTEx.Cells_Transformed_fibroblasts	0.298
GRAMD1C	Li2014	chr3	113547028	113664407	GTEx.Esophagus_Muscularis	0.779
GRAMD1C	Li2014	chr3	113547028	113664407	GTEx.Nerve_Tibial	0.754
GRAMD1C	Li2014	chr3	113547028	113664407	METSIM.ADIPOSE.RNASEQ	0.52
GRAMD1C	Li2014	chr3	113547028	113664407	NTR.BLOOD.RNAARR	0.933
GRAMD1C	Li2014	chr3	113547028	113664407	YFS.BLOOD.RNAARR	0.204
RUVBL1	Li2014	chr3	127783627	127872757	CMC.BRAIN.RNASEQ	2.52e-11	*
RUVBL1	Li2014	chr3	127783627	127872757	GTEx.Cells_Transformed_fibroblasts	2.4e-17	*
RUVBL1	Li2014	chr3	127783627	127872757	GTEx.Testis	7.71e-18	*
RUVBL1	Li2014	chr3	127783627	127872757	METSIM.ADIPOSE.RNASEQ	0.00207
ACPL2	Li2014	chr3	140950669	141013748	CMC.BRAIN.RNASEQ	0.404
ACPL2	Li2014	chr3	140950669	141013748	GTEx.Artery_Aorta	0.177
ACPL2	Li2014	chr3	140950669	141013748	GTEx.Artery_Tibial	0.146
ACPL2	Li2014	chr3	140950669	141013748	GTEx.Skin_Sun_Exposed_Lower_leg	0.415
ACPL2	Li2014	chr3	140950669	141013748	GTEx.Spleen	0.341
ACPL2	Li2014	chr3	140950669	141013748	GTEx.Testis	0.396
ACPL2	Li2014	chr3	140950669	141013748	GTEx.Thyroid	0.309
ACPL2	Li2014	chr3	140950669	141013748	NTR.BLOOD.RNAARR	0.158
ACPL2	Li2014	chr3	140950669	141013748	YFS.BLOOD.RNAARR	0.0749
BMPR1B	Li2014	chr4	95679118	96079599	TCGA.PRAD_SP.TUMOR	1.44e-10	*
BMPR1B	Li2014	chr4	95679118	96079599	CMC.BRAIN.RNASEQ	0.943
BMPR1B	Li2014	chr4	95679118	96079599	GTEx.Heart_Left_Ventricle	0.49784
BMPR1B	Li2014	chr4	95679118	96079599	GTEx.Lung	0.303
BMPR1B	Li2014	chr4	95679118	96079599	TCGA.PRAD.TUMOR	3.89e-18	*
BMPR1B	Li2014	chr4	95679118	96079599	TCGA.PRAD_SP.TUMOR	7.19e-19	*
BMPR1B	Li2014	chr4	95679118	96079599	TCGA.PRAD_SP.TUMOR	1.54e-18	*
BMPR1B	Li2014	chr4	95679118	96079599	TCGA.PRAD_SP.TUMOR	1.32e-18	*
IRX4	Li2014	chr5	1877526	1887350	TCGA.PRAD.TUMOR	3.46e-20	*
IRX4	Li2014	chr5	1877526	1887350	TCGA.PRAD_SP.TUMOR	3.17e-21	*
IRX4	Li2014	chr5	1877526	1887350	TCGA.PRAD_SP.TUMOR	2.68e-19	*
IRX4	Li2014	chr5	1877526	1887350	TCGA.PRAD_SP.TUMOR	5.3e-23	*
SESN1	Li2014	chr6	109307639	109330191	NTR.BLOOD.RNAARR	1.66e-08	*
SESN1	Li2014	chr6	109307639	109330191	YFS.BLOOD.RNAARR	7.62e-09	*
SESN1	Li2014	chr6	109307639	109330191	TCGA.PRAD.TUMOR	7.12e-09	*
SESN1	Li2014	chr6	109307639	109330191	TCGA.PRAD_SP.TUMOR	7.12e-09	*
SESN1	Li2014	chr6	109307639	109330191	TCGA.PRAD_SP.TUMOR	6.59e-09	*
SESN1	Li2014	chr6	109307639	109330191	TCGA.PRAD_SP.TUMOR	8.74e-09	*
RGS17	Li2014	chr6	153325593	153365178	CMC.BRAIN.RNASEQ	2.08e-09	*
RGS17	Li2014	chr6	153325593	153365178	GTEx.Adipose_Subcutaneous	5.31e-13	*
RGS17	Li2014	chr6	153325593	153365178	GTEx.Cells_Transformed_fibroblasts	5.32e-08	*
RGS17	Li2014	chr6	153325593	153365178	GTEx.Esophagus_Mucosa	7.4e-20	*
RGS17	Li2014	chr6	153325593	153365178	GTEx.Thyroid	1.22e-10	*
RGS17	Li2014	chr6	153325593	153365178	YFS.BLOOD.RNAARR	4.73e-05
RGS17	Li2014	chr6	153325593	153365178	TCGA.PRAD.TUMOR	1.34e-20	*
RGS17	Li2014	chr6	153325593	153365178	TCGA.PRAD_SP.TUMOR	3.13e-21	*
RGS17	Li2014	chr6	153325593	153365178	TCGA.PRAD_SP.TUMOR	1.03e-19	*
RGS17	Li2014	chr6	153325593	153365178	TCGA.PRAD_SP.TUMOR	5.48e-21	*
PNLDC1	Li2014	chr6	160221280	160241735	METSIM.ADIPOSE.RNASEQ	1.03e-09	*
PNLDC1	Li2014	chr6	160221280	160241735	TCGA.PRAD.TUMOR	4.69e-06
LMTK2	Li2014	chr7	97736196	97838944	GTEx.Artery_Tibial	7.17e-15	*
LMTK2	Li2014	chr7	97736196	97838944	GTEx.Cells_EBV-transformed_lymphocytes	0.000212
LMTK2	Li2014	chr7	97736196	97838944	GTEx.Esophagus_Mucosa	2.14e-26	*
LMTK2	Li2014	chr7	97736196	97838944	GTEx.Heart_Left_Ventricle	1.01e-05
LMTK2	Li2014	chr7	97736196	97838944	GTEx.Thyroid	1.26e-30	*
LMTK2	Li2014	chr7	97736196	97838944	YFS.BLOOD.RNAARR	0.737
LOXL2	Li2014	chr8	23154409	23261722	TCGA.PRAD_SP.TUMOR	1.68e-09	*
LOXL2	Li2014	chr8	23154409	23261722	CMC.BRAIN.RNASEQ	0.573
LOXL2	Li2014	chr8	23154409	23261722	GTEx.Artery_Aorta	0.954
LOXL2	Li2014	chr8	23154409	23261722	GTEx.Esophagus_Muscularis	0.000513
LOXL2	Li2014	chr8	23154409	23261722	GTEx.Whole_Blood	0.64892
EBF2	Li2014	chr8	25699245	25902640	TCGA.PRAD.TUMOR	9.4e-13	*
RAD23B	Li2014	chr9	110045417	110094475	NTR.BLOOD.RNAARR	0.093
RAD23B	Li2014	chr9	110045417	110094475	YFS.BLOOD.RNAARR	0.778
NCOA4	Penney2014	chr10	51565107	51590731	GTEx.Prostate	1.67e-145	*
NCOA4	Penney2014	chr10	51565107	51590731	NTR.BLOOD.RNAARR	3.69e-99	*
NCOA4	Penney2014	chr10	51565107	51590731	YFS.BLOOD.RNAARR	3.64e-75	*
ASCL2	Penney2014	chr11	2289724	2292182	METSIM.ADIPOSE.RNASEQ	0.175382
ASCL2	Penney2014	chr11	2289724	2292182	YFS.BLOOD.RNAARR	0.143
ASCL2	Penney2014	chr11	2289724	2292182	TCGA.PRAD.TUMOR	3.79e-42	*
KCNQ1	Penney2014	chr11	2465913	2870339	METSIM.ADIPOSE.RNASEQ	0.9427
MTL5	Penney2014	chr11	68474907	68519032	CMC.BRAIN.RNASEQ	1.76e-06
MTL5	Penney2014	chr11	68474907	68519032	METSIM.ADIPOSE.RNASEQ	0.001168
MTL5	Penney2014	chr11	68474907	68519032	YFS.BLOOD.RNAARR	0.392
MTL5	Penney2014	chr11	68474907	68519032	TCGA.PRAD.TUMOR	0.644
MTL5	Penney2014	chr11	68474907	68519032	TCGA.PRAD_SP.TUMOR	0.694
MTL5	Penney2014	chr11	68474907	68519032	TCGA.PRAD_SP.TUMOR	0.664
MTL5	Penney2014	chr11	68474907	68519032	TCGA.PRAD_SP.TUMOR	0.717
IGHMBP2	Penney2014	chr11	68671309	68708067	CMC.BRAIN.RNASEQ	0.0862
IGHMBP2	Penney2014	chr11	68671309	68708067	GTEx.Adipose_Subcutaneous	0.0115
IGHMBP2	Penney2014	chr11	68671309	68708067	GTEx.Adipose_Visceral_Omentum	0.151
IGHMBP2	Penney2014	chr11	68671309	68708067	GTEx.Adrenal_Gland	0.153329
IGHMBP2	Penney2014	chr11	68671309	68708067	GTEx.Artery_Aorta	0.0212
IGHMBP2	Penney2014	chr11	68671309	68708067	GTEx.Artery_Tibial	0.016
IGHMBP2	Penney2014	chr11	68671309	68708067	GTEx.Brain_Caudate_basal_ganglia	0.198113
IGHMBP2	Penney2014	chr11	68671309	68708067	GTEx.Brain_Cerebellar_Hemisphere	0.114
IGHMBP2	Penney2014	chr11	68671309	68708067	GTEx.Brain_Cerebellum	0.00506
IGHMBP2	Penney2014	chr11	68671309	68708067	GTEx.Brain_Nucleus_accumbens_basal_ganglia	0.221
IGHMBP2	Penney2014	chr11	68671309	68708067	GTEx.Breast_Mammary_Tissue	0.0481
IGHMBP2	Penney2014	chr11	68671309	68708067	GTEx.Cells_EBV-transformed_lymphocytes	0.11567
IGHMBP2	Penney2014	chr11	68671309	68708067	GTEx.Cells_Transformed_fibroblasts	0.0122
IGHMBP2	Penney2014	chr11	68671309	68708067	GTEx.Esophagus_Mucosa	0.418
IGHMBP2	Penney2014	chr11	68671309	68708067	GTEx.Esophagus_Muscularis	0.0143
IGHMBP2	Penney2014	chr11	68671309	68708067	GTEx.Heart_Atrial_Appendage	0.083
IGHMBP2	Penney2014	chr11	68671309	68708067	GTEx.Heart_Left_Ventricle	0.0101
IGHMBP2	Penney2014	chr11	68671309	68708067	GTEx.Liver	0.00706
IGHMBP2	Penney2014	chr11	68671309	68708067	GTEx.Lung	0.00866
IGHMBP2	Penney2014	chr11	68671309	68708067	GTEx.Muscle_Skeletal	0.119
IGHMBP2	Penney2014	chr11	68671309	68708067	GTEx.Nerve_Tibial	0.0833
IGHMBP2	Penney2014	chr11	68671309	68708067	GTEx.Ovary	0.000368
IGHMBP2	Penney2014	chr11	68671309	68708067	GTEx.Pancreas	0.010771
IGHMBP2	Penney2014	chr11	68671309	68708067	GTEx.Pituitary	0.00982
IGHMBP2	Penney2014	chr11	68671309	68708067	GTEx.Prostate	0.0131
IGHMBP2	Penney2014	chr11	68671309	68708067	GTEx.Skin_Not_Sun_Exposed_Suprapubic	0.00687
IGHMBP2	Penney2014	chr11	68671309	68708067	GTEx.Skin_Sun_Exposed_Lower_leg	0.013
IGHMBP2	Penney2014	chr11	68671309	68708067	GTEx.Spleen	0.00875
IGHMBP2	Penney2014	chr11	68671309	68708067	GTEx.Stomach	0.012245
IGHMBP2	Penney2014	chr11	68671309	68708067	GTEx.Thyroid	0.0111
IGHMBP2	Penney2014	chr11	68671309	68708067	GTEx.Vagina	0.685
IGHMBP2	Penney2014	chr11	68671309	68708067	GTEx.Whole_Blood	0.117645
IGHMBP2	Penney2014	chr11	68671309	68708067	METSIM.ADIPOSE.RNASEQ	0.0058
IGHMBP2	Penney2014	chr11	68671309	68708067	NTR.BLOOD.RNAARR	0.0243
IGHMBP2	Penney2014	chr11	68671309	68708067	YFS.BLOOD.RNAARR	0.0269
IGHMBP2	Penney2014	chr11	68671309	68708067	TCGA.PRAD.TUMOR	0.573
IGHMBP2	Penney2014	chr11	68671309	68708067	TCGA.PRAD_SP.TUMOR	0.0171
IGHMBP2	Penney2014	chr11	68671309	68708067	TCGA.PRAD_SP.TUMOR	0.00643
IGHMBP2	Penney2014	chr11	68671309	68708067	TCGA.PRAD_SP.TUMOR	0.162
IGHMBP2	Penney2014	chr11	68671309	68708067	TCGA.PRAD_SP.TUMOR	0.982
IGHMBP2	Penney2014	chr11	68671309	68708067	TCGA.PRAD_SP.TUMOR	0.0133
IGHMBP2	Penney2014	chr11	68671309	68708067	TCGA.PRAD_SP.TUMOR	0.00385
IGHMBP2	Penney2014	chr11	68671309	68708067	TCGA.PRAD_SP.TUMOR	0.567
IGHMBP2	Penney2014	chr11	68671309	68708067	TCGA.PRAD_SP.TUMOR	0.0549
SP7	Penney2014	chr12	53720358	53730166	METSIM.ADIPOSE.RNASEQ	0.666
SPINT2	Penney2014	chr19	38734674	38783254	GTEx.Adrenal_Gland	0.44
SPINT2	Penney2014	chr19	38734674	38783254	GTEx.Cells_EBV-transformed_lymphocytes	1.21e-12	*
SPINT2	Penney2014	chr19	38734674	38783254	GTEx.Nerve_Tibial	8.04e-25	*
SPINT2	Penney2014	chr19	38734674	38783254	GTEx.Testis	0.292
SPINT2	Penney2014	chr19	38734674	38783254	YFS.BLOOD.RNAARR	0.658
SPINT2	Penney2014	chr19	38734674	38783254	TCGA.PRAD_SP.TUMOR	3.63e-12	*
PPP1R14A	Penney2014	chr19	38741876	38743897	NTR.BLOOD.RNAARR	0.242
PPP1R14A	Penney2014	chr19	38741876	38743897	GTEx.Colon_Sigmoid	1.33e-33	*
PPP1R14A	Penney2014	chr19	38741876	38743897	GTEx.Esophagus_Gastroesophageal_Junction	2.56e-34	*
PPP1R14A	Penney2014	chr19	38741876	38743897	GTEx.Esophagus_Mucosa	7.55e-32	*
PPP1R14A	Penney2014	chr19	38741876	38743897	GTEx.Esophagus_Muscularis	2.53e-34	*
PPP1R14A	Penney2014	chr19	38741876	38743897	GTEx.Nerve_Tibial	8.24e-18	*
PPP1R14A	Penney2014	chr19	38741876	38743897	GTEx.Whole_Blood	0.00757
PPP1R14A	Penney2014	chr19	38741876	38743897	YFS.BLOOD.RNAARR	1.02e-18	*
PPP1R14A	Penney2014	chr19	38741876	38743897	TCGA.PRAD.TUMOR	5.92e-32	*
PPP1R14A	Penney2014	chr19	38741876	38743897	TCGA.PRAD_SP.TUMOR	2.06e-29	*
PPP1R14A	Penney2014	chr19	38741876	38743897	TCGA.PRAD_SP.TUMOR	6.82e-28	*
PPP1R14A	Penney2014	chr19	38741876	38743897	TCGA.PRAD_SP.TUMOR	2.49e-30	*
AXL	Penney2014	chr19	41725103	41767672	GTEx.Adipose_Subcutaneous	0.965
AXL	Penney2014	chr19	41725103	41767672	GTEx.Artery_Tibial	0.769
AXL	Penney2014	chr19	41725103	41767672	GTEx.Esophagus_Muscularis	0.916
AXL	Penney2014	chr19	41725103	41767672	GTEx.Lung	0.543
AXL	Penney2014	chr19	41725103	41767672	GTEx.Nerve_Tibial	0.137
AXL	Penney2014	chr19	41725103	41767672	TCGA.PRAD_SP.TUMOR	0.848
AXL	Penney2014	chr19	41725103	41767672	TCGA.PRAD_SP.TUMOR	0.0392
C2orf43	Penney2014	chr2	20883802	21022864	CMC.BRAIN.RNASEQ	2.12e-09	*
C2orf43	Penney2014	chr2	20883802	21022864	GTEx.Adipose_Subcutaneous	1.43e-11	*
C2orf43	Penney2014	chr2	20883802	21022864	GTEx.Adipose_Visceral_Omentum	1.04e-10	*
C2orf43	Penney2014	chr2	20883802	21022864	GTEx.Adrenal_Gland	2.11e-09	*
C2orf43	Penney2014	chr2	20883802	21022864	GTEx.Artery_Aorta	1.03e-07	*
C2orf43	Penney2014	chr2	20883802	21022864	GTEx.Artery_Coronary	4.2e-09	*
C2orf43	Penney2014	chr2	20883802	21022864	GTEx.Artery_Tibial	6.04e-12	*
C2orf43	Penney2014	chr2	20883802	21022864	GTEx.Brain_Frontal_Cortex_BA9	7.15e-11	*
C2orf43	Penney2014	chr2	20883802	21022864	GTEx.Brain_Hippocampus	3.54e-07	*
C2orf43	Penney2014	chr2	20883802	21022864	GTEx.Brain_Nucleus_accumbens_basal_ganglia	2.93e-08	*
C2orf43	Penney2014	chr2	20883802	21022864	GTEx.Brain_Putamen_basal_ganglia	4.02e-09	*
C2orf43	Penney2014	chr2	20883802	21022864	GTEx.Cells_EBV-transformed_lymphocytes	4.39e-12	*
C2orf43	Penney2014	chr2	20883802	21022864	GTEx.Cells_Transformed_fibroblasts	2e-11	*
C2orf43	Penney2014	chr2	20883802	21022864	GTEx.Colon_Sigmoid	4.86e-11	*
C2orf43	Penney2014	chr2	20883802	21022864	GTEx.Colon_Transverse	4.08e-09	*
C2orf43	Penney2014	chr2	20883802	21022864	GTEx.Esophagus_Gastroesophageal_Junction	3.43e-09	*
C2orf43	Penney2014	chr2	20883802	21022864	GTEx.Esophagus_Mucosa	1.96e-13	*
C2orf43	Penney2014	chr2	20883802	21022864	GTEx.Esophagus_Muscularis	4.81e-09	*
C2orf43	Penney2014	chr2	20883802	21022864	GTEx.Heart_Atrial_Appendage	0.000138
C2orf43	Penney2014	chr2	20883802	21022864	GTEx.Heart_Left_Ventricle	4.98e-07
C2orf43	Penney2014	chr2	20883802	21022864	GTEx.Lung	7.34e-09	*
C2orf43	Penney2014	chr2	20883802	21022864	GTEx.Nerve_Tibial	1.58e-09	*
C2orf43	Penney2014	chr2	20883802	21022864	GTEx.Pancreas	3.04e-12	*
C2orf43	Penney2014	chr2	20883802	21022864	GTEx.Skin_Sun_Exposed_Lower_leg	9.36e-14	*
C2orf43	Penney2014	chr2	20883802	21022864	GTEx.Spleen	2.64e-14	*
C2orf43	Penney2014	chr2	20883802	21022864	GTEx.Stomach	1.32e-15	*
C2orf43	Penney2014	chr2	20883802	21022864	GTEx.Testis	5.26e-09	*
C2orf43	Penney2014	chr2	20883802	21022864	GTEx.Thyroid	2.05e-11	*
C2orf43	Penney2014	chr2	20883802	21022864	METSIM.ADIPOSE.RNASEQ	7.98e-10	*
C2orf43	Penney2014	chr2	20883802	21022864	TCGA.PRAD.TUMOR	9.07e-07
ITGA6	Penney2014	chr2	173292081	173371181	CMC.BRAIN.RNASEQ	0.00106
ITGA6	Penney2014	chr2	173292081	173371181	GTEx.Adipose_Subcutaneous	0.663
ITGA6	Penney2014	chr2	173292081	173371181	GTEx.Artery_Aorta	0.943
ITGA6	Penney2014	chr2	173292081	173371181	YFS.BLOOD.RNAARR	0.381
ITGA6	Penney2014	chr2	173292081	173371181	TCGA.PRAD.TUMOR	2.95e-38	*
ITGA6	Penney2014	chr2	173292081	173371181	TCGA.PRAD_SP.TUMOR	2.88e-38	*
ITGA6	Penney2014	chr2	173292081	173371181	TCGA.PRAD_SP.TUMOR	2.88e-38	*
ITGA6	Penney2014	chr2	173292081	173371181	TCGA.PRAD_SP.TUMOR	1.59e-37	*
ITGA6	Penney2014	chr2	173292081	173371181	TCGA.PRAD_SP.TUMOR	2.88e-38	*
ITGA6	Penney2014	chr2	173292081	173371181	TCGA.PRAD_SP.TUMOR	2.18e-40	*
ITGA6	Penney2014	chr2	173292081	173371181	TCGA.PRAD_SP.TUMOR	1.16e-40	*
ITGA6	Penney2014	chr2	173292081	173371181	TCGA.PRAD_SP.TUMOR	2.88e-38	*
ITGA6	Penney2014	chr2	173292081	173371181	TCGA.PRAD_SP.TUMOR	3.6e-38	*
ITGA6	Penney2014	chr2	173292081	173371181	TCGA.PRAD_SP.TUMOR	2.88e-38	*
MLPH	Penney2014	chr2	238394070	238463961	GTEx.Lung	0.00862
MLPH	Penney2014	chr2	238394070	238463961	GTEx.Prostate	6.69e-09	*
MLPH	Penney2014	chr2	238394070	238463961	TCGA.PRAD.TUMOR	1.25e-11	*
MLPH	Penney2014	chr2	238394070	238463961	TCGA.PRAD_SP.TUMOR	2.69e-10	*
MLPH	Penney2014	chr2	238394070	238463961	TCGA.PRAD_SP.TUMOR	2.56e-09	*
MLPH	Penney2014	chr2	238394070	238463961	TCGA.PRAD_SP.TUMOR	6.62e-09	*
MLPH	Penney2014	chr2	238394070	238463961	TCGA.PRAD_SP.TUMOR	1.37e-08	*
MLPH	Penney2014	chr2	238394070	238463961	TCGA.PRAD_SP.TUMOR	8.91e-11	*
MLPH	Penney2014	chr2	238394070	238463961	TCGA.PRAD_SP.TUMOR	0.306
MLPH	Penney2014	chr2	238394070	238463961	TCGA.PRAD_SP.TUMOR	8.13e-12	*
MLPH	Penney2014	chr2	238394070	238463961	TCGA.PRAD_SP.TUMOR	4.4e-11	*
MLPH	Penney2014	chr2	238394070	238463961	TCGA.PRAD_SP.TUMOR	0.398
MLPH	Penney2014	chr2	238394070	238463961	TCGA.PRAD_SP.TUMOR	1.26e-11	*
MLPH	Penney2014	chr2	238394070	238463961	TCGA.PRAD_SP.TUMOR	1.13e-05
MLPH	Penney2014	chr2	238394070	238463961	TCGA.PRAD_SP.TUMOR	1.21e-11	*
MLPH	Penney2014	chr2	238394070	238463961	TCGA.PRAD_SP.TUMOR	1.69e-11	*
MLPH	Penney2014	chr2	238394070	238463961	TCGA.PRAD_SP.TUMOR	1.76e-10	*
MLPH	Penney2014	chr2	238394070	238463961	TCGA.PRAD_SP.TUMOR	2.06e-11	*
MLPH	Penney2014	chr2	238394070	238463961	TCGA.PRAD_SP.TUMOR	3.02e-11	*
MLPH	Penney2014	chr2	238394070	238463961	TCGA.PRAD_SP.TUMOR	5.46e-10	*
MLPH	Penney2014	chr2	238394070	238463961	TCGA.PRAD_SP.TUMOR	3.42e-10	*
LRRFIP1	Penney2014	chr2	238536218	238688958	CMC.BRAIN.RNASEQ	0.666
LRRFIP1	Penney2014	chr2	238536218	238688958	GTEx.Artery_Aorta	0.000536
LRRFIP1	Penney2014	chr2	238536218	238688958	GTEx.Cells_Transformed_fibroblasts	0.0984
LRRFIP1	Penney2014	chr2	238536218	238688958	NTR.BLOOD.RNAARR	0.647
LRRFIP1	Penney2014	chr2	238536218	238688958	TCGA.PRAD_SP.TUMOR	0.318
CHMP2B	Penney2014	chr3	87276412	87304698	GTEx.Artery_Tibial	2.78e-10	*
CHMP2B	Penney2014	chr3	87276412	87304698	GTEx.Esophagus_Mucosa	1.05e-28	*
CHMP2B	Penney2014	chr3	87276412	87304698	GTEx.Nerve_Tibial	6.44e-13	*
CHMP2B	Penney2014	chr3	87276412	87304698	METSIM.ADIPOSE.RNASEQ	5.68e-31	*
CHMP2B	Penney2014	chr3	87276412	87304698	YFS.BLOOD.RNAARR	3.64e-26	*
BMPR1B	Penney2014	chr4	95679118	96079599	TCGA.PRAD_SP.TUMOR	1.44e-10	*
BMPR1B	Penney2014	chr4	95679118	96079599	CMC.BRAIN.RNASEQ	0.943
BMPR1B	Penney2014	chr4	95679118	96079599	GTEx.Heart_Left_Ventricle	0.49784
BMPR1B	Penney2014	chr4	95679118	96079599	GTEx.Lung	0.303
BMPR1B	Penney2014	chr4	95679118	96079599	TCGA.PRAD.TUMOR	3.89e-18	*
BMPR1B	Penney2014	chr4	95679118	96079599	TCGA.PRAD_SP.TUMOR	7.19e-19	*
BMPR1B	Penney2014	chr4	95679118	96079599	TCGA.PRAD_SP.TUMOR	1.54e-18	*
BMPR1B	Penney2014	chr4	95679118	96079599	TCGA.PRAD_SP.TUMOR	1.32e-18	*
IRX4	Penney2014	chr5	1877526	1887350	TCGA.PRAD.TUMOR	3.46e-20	*
IRX4	Penney2014	chr5	1877526	1887350	TCGA.PRAD_SP.TUMOR	3.17e-21	*
IRX4	Penney2014	chr5	1877526	1887350	TCGA.PRAD_SP.TUMOR	2.68e-19	*
IRX4	Penney2014	chr5	1877526	1887350	TCGA.PRAD_SP.TUMOR	5.3e-23	*
MED20	Penney2014	chr6	41873090	41888681	CMC.BRAIN.RNASEQ	0.0881
MED20	Penney2014	chr6	41873090	41888681	GTEx.Adipose_Subcutaneous	0.254
MED20	Penney2014	chr6	41873090	41888681	GTEx.Artery_Coronary	0.999
MED20	Penney2014	chr6	41873090	41888681	GTEx.Artery_Tibial	0.382
MED20	Penney2014	chr6	41873090	41888681	GTEx.Cells_EBV-transformed_lymphocytes	0.209
MED20	Penney2014	chr6	41873090	41888681	GTEx.Cells_Transformed_fibroblasts	0.514
MED20	Penney2014	chr6	41873090	41888681	GTEx.Colon_Transverse	0.465
MED20	Penney2014	chr6	41873090	41888681	GTEx.Esophagus_Gastroesophageal_Junction	0.736
MED20	Penney2014	chr6	41873090	41888681	GTEx.Esophagus_Mucosa	0.129
MED20	Penney2014	chr6	41873090	41888681	GTEx.Esophagus_Muscularis	0.18
MED20	Penney2014	chr6	41873090	41888681	GTEx.Heart_Atrial_Appendage	0.0886
MED20	Penney2014	chr6	41873090	41888681	GTEx.Heart_Left_Ventricle	0.253
MED20	Penney2014	chr6	41873090	41888681	GTEx.Liver	0.82
MED20	Penney2014	chr6	41873090	41888681	GTEx.Muscle_Skeletal	0.428
MED20	Penney2014	chr6	41873090	41888681	GTEx.Nerve_Tibial	0.212
MED20	Penney2014	chr6	41873090	41888681	GTEx.Spleen	0.373
MED20	Penney2014	chr6	41873090	41888681	GTEx.Thyroid	0.24
MED20	Penney2014	chr6	41873090	41888681	METSIM.ADIPOSE.RNASEQ	0.402
MED20	Penney2014	chr6	41873090	41888681	YFS.BLOOD.RNAARR	0.739
RSPH4A	Penney2014	chr6	116937641	116954148	GTEx.Skin_Sun_Exposed_Lower_leg	0.305
RSPH4A	Penney2014	chr6	116937641	116954148	GTEx.Testis	0.0539
RSPH4A	Penney2014	chr6	116937641	116954148	METSIM.ADIPOSE.RNASEQ	0.152
IGF2R	Penney2014	chr6	160390130	160527583	TCGA.PRAD_SP.TUMOR	6.05e-13	*
IGF2R	Penney2014	chr6	160390130	160527583	TCGA.PRAD_SP.TUMOR	0.88
IGF2R	Penney2014	chr6	160390130	160527583	GTEx.Artery_Aorta	0.0225
IGF2R	Penney2014	chr6	160390130	160527583	GTEx.Muscle_Skeletal	0.000463
IGF2R	Penney2014	chr6	160390130	160527583	TCGA.PRAD_SP.TUMOR	0.861
HIBADH	Penney2014	chr7	27565058	27702620	CMC.BRAIN.RNASEQ	0.3174
HIBADH	Penney2014	chr7	27565058	27702620	GTEx.Artery_Aorta	1.61e-14	*
HIBADH	Penney2014	chr7	27565058	27702620	GTEx.Artery_Tibial	3.67e-17	*
HIBADH	Penney2014	chr7	27565058	27702620	GTEx.Brain_Cerebellar_Hemisphere	1.13e-06
HIBADH	Penney2014	chr7	27565058	27702620	GTEx.Brain_Cerebellum	1.65e-07	*
HIBADH	Penney2014	chr7	27565058	27702620	GTEx.Cells_EBV-transformed_lymphocytes	0.598
HIBADH	Penney2014	chr7	27565058	27702620	GTEx.Cells_Transformed_fibroblasts	0.68
HIBADH	Penney2014	chr7	27565058	27702620	GTEx.Colon_Transverse	0.00866
HIBADH	Penney2014	chr7	27565058	27702620	GTEx.Esophagus_Mucosa	0.0243
HIBADH	Penney2014	chr7	27565058	27702620	GTEx.Esophagus_Muscularis	1.4e-07	*
HIBADH	Penney2014	chr7	27565058	27702620	GTEx.Lung	0.00278
HIBADH	Penney2014	chr7	27565058	27702620	GTEx.Muscle_Skeletal	0.000195
HIBADH	Penney2014	chr7	27565058	27702620	GTEx.Nerve_Tibial	8.35e-06
HIBADH	Penney2014	chr7	27565058	27702620	YFS.BLOOD.RNAARR	7.59e-09	*
TAX1BP1	Penney2014	chr7	27778949	27868880	GTEx.Brain_Nucleus_accumbens_basal_ganglia	1.16e-11	*
TAX1BP1	Penney2014	chr7	27778949	27868880	GTEx.Testis	1.45e-08	*
TAX1BP1	Penney2014	chr7	27778949	27868880	YFS.BLOOD.RNAARR	3.92e-22	*
LMTK2	Penney2014	chr7	97736196	97838944	GTEx.Artery_Tibial	7.17e-15	*
LMTK2	Penney2014	chr7	97736196	97838944	GTEx.Cells_EBV-transformed_lymphocytes	0.000212
LMTK2	Penney2014	chr7	97736196	97838944	GTEx.Esophagus_Mucosa	2.14e-26	*
LMTK2	Penney2014	chr7	97736196	97838944	GTEx.Heart_Left_Ventricle	1.01e-05
LMTK2	Penney2014	chr7	97736196	97838944	GTEx.Thyroid	1.26e-30	*
LMTK2	Penney2014	chr7	97736196	97838944	YFS.BLOOD.RNAARR	0.737
RAB14	Penney2014	chr9	123940414	123964147	GTEx.Artery_Aorta	0.219
RAB14	Penney2014	chr9	123940414	123964147	GTEx.Esophagus_Mucosa	0.00915
RAB14	Penney2014	chr9	123940414	123964147	GTEx.Skin_Not_Sun_Exposed_Suprapubic	0.0111
RAB14	Penney2014	chr9	123940414	123964147	METSIM.ADIPOSE.RNASEQ	0.0235
TTLL11	Penney2014	chr9	124584203	124855885	GTEx.Adipose_Subcutaneous	0.646
TTLL11	Penney2014	chr9	124584203	124855885	GTEx.Artery_Aorta	0.981
TTLL11	Penney2014	chr9	124584203	124855885	GTEx.Cells_Transformed_fibroblasts	0.686
TTLL11	Penney2014	chr9	124584203	124855885	GTEx.Spleen	0.953
TTLL11	Penney2014	chr9	124584203	124855885	GTEx.Thyroid	0.489
TTLL11	Penney2014	chr9	124584203	124855885	METSIM.ADIPOSE.RNASEQ	0.45
TTLL11	Penney2014	chr9	124584203	124855885	TCGA.PRAD.TUMOR	0.44
TTLL11	Penney2014	chr9	124584203	124855885	TCGA.PRAD_SP.TUMOR	0.389
NDUFA8	Penney2014	chr9	124894744	124922066	YFS.BLOOD.RNAARR	0.886
SV2A	Thibodeau2015	chr1	149874869	149889434	GTEx.Adipose_Subcutaneous	5.64e-05
SV2A	Thibodeau2015	chr1	149874869	149889434	GTEx.Artery_Tibial	0.00168
SV2A	Thibodeau2015	chr1	149874869	149889434	GTEx.Cells_Transformed_fibroblasts	0.00173
SV2A	Thibodeau2015	chr1	149874869	149889434	GTEx.Esophagus_Muscularis	0.000263
SV2A	Thibodeau2015	chr1	149874869	149889434	GTEx.Heart_Atrial_Appendage	0.00118
SV2A	Thibodeau2015	chr1	149874869	149889434	GTEx.Lung	0.00219
SV2A	Thibodeau2015	chr1	149874869	149889434	GTEx.Nerve_Tibial	0.00089
SV2A	Thibodeau2015	chr1	149874869	149889434	GTEx.Skin_Sun_Exposed_Lower_leg	0.000205
SV2A	Thibodeau2015	chr1	149874869	149889434	METSIM.ADIPOSE.RNASEQ	0.00425
SV2A	Thibodeau2015	chr1	149874869	149889434	TCGA.PRAD.TUMOR	0.000984
CTSS	Thibodeau2015	chr1	150702550	150738305	CMC.BRAIN.RNASEQ	1.42e-07	*
CTSS	Thibodeau2015	chr1	150702550	150738305	GTEx.Adrenal_Gland	0.428
CTSS	Thibodeau2015	chr1	150702550	150738305	GTEx.Brain_Cerebellar_Hemisphere	0.142
CTSS	Thibodeau2015	chr1	150702550	150738305	GTEx.Brain_Cerebellum	4.94e-11	*
CTSS	Thibodeau2015	chr1	150702550	150738305	GTEx.Brain_Cortex	6.94e-12	*
CTSS	Thibodeau2015	chr1	150702550	150738305	GTEx.Cells_EBV-transformed_lymphocytes	0.00201
CTSS	Thibodeau2015	chr1	150702550	150738305	GTEx.Cells_Transformed_fibroblasts	0.521
CTSS	Thibodeau2015	chr1	150702550	150738305	GTEx.Colon_Transverse	6.54e-05
CTSS	Thibodeau2015	chr1	150702550	150738305	GTEx.Esophagus_Mucosa	4.65e-10	*
CTSS	Thibodeau2015	chr1	150702550	150738305	GTEx.Esophagus_Muscularis	8.8e-08	*
CTSS	Thibodeau2015	chr1	150702550	150738305	GTEx.Liver	0.474958
CTSS	Thibodeau2015	chr1	150702550	150738305	GTEx.Muscle_Skeletal	0.000204
CTSS	Thibodeau2015	chr1	150702550	150738305	GTEx.Pancreas	0.974
CTSS	Thibodeau2015	chr1	150702550	150738305	GTEx.Skin_Sun_Exposed_Lower_leg	1.25e-05
CTSS	Thibodeau2015	chr1	150702550	150738305	GTEx.Testis	0.473
CTSS	Thibodeau2015	chr1	150702550	150738305	GTEx.Thyroid	0.0147
CTSS	Thibodeau2015	chr1	150702550	150738305	GTEx.Vagina	NA	NA
CTSS	Thibodeau2015	chr1	150702550	150738305	METSIM.ADIPOSE.RNASEQ	0.00322
CTSS	Thibodeau2015	chr1	150702550	150738305	YFS.BLOOD.RNAARR	0.0175
NUCKS1	Thibodeau2015	chr1	205681946	205719372	GTEx.Adipose_Subcutaneous	4.99e-09	*
NUCKS1	Thibodeau2015	chr1	205681946	205719372	GTEx.Artery_Aorta	2.07e-08	*
NUCKS1	Thibodeau2015	chr1	205681946	205719372	GTEx.Artery_Tibial	4.42e-08	*
NUCKS1	Thibodeau2015	chr1	205681946	205719372	GTEx.Brain_Caudate_basal_ganglia	1.93e-09	*
NUCKS1	Thibodeau2015	chr1	205681946	205719372	GTEx.Brain_Cerebellum	2.14e-09	*
NUCKS1	Thibodeau2015	chr1	205681946	205719372	GTEx.Brain_Hippocampus	3.61e-05
NUCKS1	Thibodeau2015	chr1	205681946	205719372	GTEx.Brain_Putamen_basal_ganglia	2.59e-08	*
NUCKS1	Thibodeau2015	chr1	205681946	205719372	GTEx.Breast_Mammary_Tissue	1.45e-07	*
NUCKS1	Thibodeau2015	chr1	205681946	205719372	GTEx.Colon_Sigmoid	5.54e-06
NUCKS1	Thibodeau2015	chr1	205681946	205719372	GTEx.Esophagus_Mucosa	2.4e-10	*
NUCKS1	Thibodeau2015	chr1	205681946	205719372	GTEx.Esophagus_Muscularis	1.23e-08	*
NUCKS1	Thibodeau2015	chr1	205681946	205719372	GTEx.Heart_Atrial_Appendage	2.81e-09	*
NUCKS1	Thibodeau2015	chr1	205681946	205719372	GTEx.Heart_Left_Ventricle	3.61e-09	*
NUCKS1	Thibodeau2015	chr1	205681946	205719372	GTEx.Lung	1e-08	*
NUCKS1	Thibodeau2015	chr1	205681946	205719372	GTEx.Nerve_Tibial	1.11e-08	*
NUCKS1	Thibodeau2015	chr1	205681946	205719372	GTEx.Pituitary	1.32e-07	*
NUCKS1	Thibodeau2015	chr1	205681946	205719372	GTEx.Prostate	9.57e-09	*
NUCKS1	Thibodeau2015	chr1	205681946	205719372	GTEx.Skin_Not_Sun_Exposed_Suprapubic	1.38e-08	*
NUCKS1	Thibodeau2015	chr1	205681946	205719372	GTEx.Skin_Sun_Exposed_Lower_leg	4.77e-09	*
NUCKS1	Thibodeau2015	chr1	205681946	205719372	GTEx.Spleen	9.05e-07
NUCKS1	Thibodeau2015	chr1	205681946	205719372	GTEx.Stomach	2.29e-09	*
NUCKS1	Thibodeau2015	chr1	205681946	205719372	GTEx.Testis	3.84e-10	*
NUCKS1	Thibodeau2015	chr1	205681946	205719372	GTEx.Thyroid	3.4e-10	*
NUCKS1	Thibodeau2015	chr1	205681946	205719372	METSIM.ADIPOSE.RNASEQ	2.97e-10	*
NUCKS1	Thibodeau2015	chr1	205681946	205719372	YFS.BLOOD.RNAARR	5.73e-10	*
NUCKS1	Thibodeau2015	chr1	205681946	205719372	TCGA.PRAD_SP.TUMOR	1.55e-06
NUCKS1	Thibodeau2015	chr1	205681946	205719372	TCGA.PRAD_SP.TUMOR	4.15e-07	*
NUCKS1	Thibodeau2015	chr1	205681946	205719372	TCGA.PRAD_SP.TUMOR	1.45e-06
RAB7L1	Thibodeau2015	chr1	205737113	205744574	CMC.BRAIN.RNASEQ	7.41e-10	*
RAB7L1	Thibodeau2015	chr1	205737113	205744574	GTEx.Adipose_Subcutaneous	3.31e-07	*
RAB7L1	Thibodeau2015	chr1	205737113	205744574	GTEx.Adipose_Visceral_Omentum	6.07e-07
RAB7L1	Thibodeau2015	chr1	205737113	205744574	GTEx.Artery_Aorta	9.34e-08	*
RAB7L1	Thibodeau2015	chr1	205737113	205744574	GTEx.Artery_Coronary	6.85e-05
RAB7L1	Thibodeau2015	chr1	205737113	205744574	GTEx.Artery_Tibial	2.33e-09	*
RAB7L1	Thibodeau2015	chr1	205737113	205744574	GTEx.Breast_Mammary_Tissue	0.000114
RAB7L1	Thibodeau2015	chr1	205737113	205744574	GTEx.Cells_Transformed_fibroblasts	8.65e-10	*
RAB7L1	Thibodeau2015	chr1	205737113	205744574	GTEx.Colon_Transverse	5.5e-07
RAB7L1	Thibodeau2015	chr1	205737113	205744574	GTEx.Esophagus_Mucosa	6.87e-08	*
RAB7L1	Thibodeau2015	chr1	205737113	205744574	GTEx.Esophagus_Muscularis	1.01e-06
RAB7L1	Thibodeau2015	chr1	205737113	205744574	GTEx.Heart_Atrial_Appendage	9.5e-10	*
RAB7L1	Thibodeau2015	chr1	205737113	205744574	GTEx.Heart_Left_Ventricle	1.25e-07	*
RAB7L1	Thibodeau2015	chr1	205737113	205744574	GTEx.Lung	2.76e-07	*
RAB7L1	Thibodeau2015	chr1	205737113	205744574	GTEx.Muscle_Skeletal	4.64e-06
RAB7L1	Thibodeau2015	chr1	205737113	205744574	GTEx.Nerve_Tibial	3.28e-07	*
RAB7L1	Thibodeau2015	chr1	205737113	205744574	GTEx.Pancreas	0.00569
RAB7L1	Thibodeau2015	chr1	205737113	205744574	GTEx.Skin_Not_Sun_Exposed_Suprapubic	1.51e-05
RAB7L1	Thibodeau2015	chr1	205737113	205744574	GTEx.Skin_Sun_Exposed_Lower_leg	9.9e-06
RAB7L1	Thibodeau2015	chr1	205737113	205744574	GTEx.Stomach	1.62e-07	*
RAB7L1	Thibodeau2015	chr1	205737113	205744574	GTEx.Testis	2.06e-06
RAB7L1	Thibodeau2015	chr1	205737113	205744574	GTEx.Thyroid	4.74e-06
RAB7L1	Thibodeau2015	chr1	205737113	205744574	GTEx.Whole_Blood	2.4e-06
RAB7L1	Thibodeau2015	chr1	205737113	205744574	METSIM.ADIPOSE.RNASEQ	1.83e-08	*
RAB7L1	Thibodeau2015	chr1	205737113	205744574	NTR.BLOOD.RNAARR	1.46e-05
RAB7L1	Thibodeau2015	chr1	205737113	205744574	YFS.BLOOD.RNAARR	1.98e-10	*
RAB7L1	Thibodeau2015	chr1	205737113	205744574	TCGA.PRAD.TUMOR	3.17e-09	*
RAB7L1	Thibodeau2015	chr1	205737113	205744574	TCGA.PRAD_SP.TUMOR	2.53e-05
RAB7L1	Thibodeau2015	chr1	205737113	205744574	TCGA.PRAD_SP.TUMOR	1.09e-08	*
RAB7L1	Thibodeau2015	chr1	205737113	205744574	TCGA.PRAD_SP.TUMOR	2.48e-08	*
RAB7L1	Thibodeau2015	chr1	205737113	205744574	TCGA.PRAD_SP.TUMOR	5.69e-08	*
AGAP7	Thibodeau2015	chr10	51464150	51486327	GTEx.Adipose_Subcutaneous	0.0633
AGAP7	Thibodeau2015	chr10	51464150	51486327	GTEx.Adipose_Visceral_Omentum	0.0101
AGAP7	Thibodeau2015	chr10	51464150	51486327	GTEx.Adrenal_Gland	0.916
AGAP7	Thibodeau2015	chr10	51464150	51486327	GTEx.Artery_Aorta	0.187
AGAP7	Thibodeau2015	chr10	51464150	51486327	GTEx.Artery_Coronary	0.675
AGAP7	Thibodeau2015	chr10	51464150	51486327	GTEx.Artery_Tibial	0.00716
AGAP7	Thibodeau2015	chr10	51464150	51486327	GTEx.Brain_Caudate_basal_ganglia	0.748
AGAP7	Thibodeau2015	chr10	51464150	51486327	GTEx.Brain_Cerebellar_Hemisphere	0.716
AGAP7	Thibodeau2015	chr10	51464150	51486327	GTEx.Brain_Cerebellum	0.0598
AGAP7	Thibodeau2015	chr10	51464150	51486327	GTEx.Brain_Cortex	0.227
AGAP7	Thibodeau2015	chr10	51464150	51486327	GTEx.Brain_Frontal_Cortex_BA9	0.645
AGAP7	Thibodeau2015	chr10	51464150	51486327	GTEx.Brain_Hippocampus	0.00314
AGAP7	Thibodeau2015	chr10	51464150	51486327	GTEx.Brain_Hypothalamus	0.00621
AGAP7	Thibodeau2015	chr10	51464150	51486327	GTEx.Brain_Nucleus_accumbens_basal_ganglia	0.597
AGAP7	Thibodeau2015	chr10	51464150	51486327	GTEx.Brain_Putamen_basal_ganglia	0.18215
AGAP7	Thibodeau2015	chr10	51464150	51486327	GTEx.Breast_Mammary_Tissue	8.87e-08	*
AGAP7	Thibodeau2015	chr10	51464150	51486327	GTEx.Cells_EBV-transformed_lymphocytes	0.0462
AGAP7	Thibodeau2015	chr10	51464150	51486327	GTEx.Cells_Transformed_fibroblasts	0.533
AGAP7	Thibodeau2015	chr10	51464150	51486327	GTEx.Colon_Sigmoid	9.35e-17	*
AGAP7	Thibodeau2015	chr10	51464150	51486327	GTEx.Colon_Transverse	0.0717
AGAP7	Thibodeau2015	chr10	51464150	51486327	GTEx.Esophagus_Gastroesophageal_Junction	0.000377
AGAP7	Thibodeau2015	chr10	51464150	51486327	GTEx.Esophagus_Mucosa	0.000547
AGAP7	Thibodeau2015	chr10	51464150	51486327	GTEx.Esophagus_Muscularis	2.25e-10	*
AGAP7	Thibodeau2015	chr10	51464150	51486327	GTEx.Heart_Atrial_Appendage	0.153
AGAP7	Thibodeau2015	chr10	51464150	51486327	GTEx.Heart_Left_Ventricle	0.63
AGAP7	Thibodeau2015	chr10	51464150	51486327	GTEx.Liver	1.36e-08	*
AGAP7	Thibodeau2015	chr10	51464150	51486327	GTEx.Lung	0.268
AGAP7	Thibodeau2015	chr10	51464150	51486327	GTEx.Muscle_Skeletal	0.507
AGAP7	Thibodeau2015	chr10	51464150	51486327	GTEx.Nerve_Tibial	0.768
AGAP7	Thibodeau2015	chr10	51464150	51486327	GTEx.Pancreas	0.319
AGAP7	Thibodeau2015	chr10	51464150	51486327	GTEx.Pituitary	0.216
AGAP7	Thibodeau2015	chr10	51464150	51486327	GTEx.Skin_Not_Sun_Exposed_Suprapubic	0.002688
AGAP7	Thibodeau2015	chr10	51464150	51486327	GTEx.Skin_Sun_Exposed_Lower_leg	0.0478
AGAP7	Thibodeau2015	chr10	51464150	51486327	GTEx.Small_Intestine_Terminal_Ileum	0.000855
AGAP7	Thibodeau2015	chr10	51464150	51486327	GTEx.Spleen	8.48e-06
AGAP7	Thibodeau2015	chr10	51464150	51486327	GTEx.Stomach	0.0845
AGAP7	Thibodeau2015	chr10	51464150	51486327	GTEx.Testis	0.717
AGAP7	Thibodeau2015	chr10	51464150	51486327	GTEx.Thyroid	0.475
AGAP7	Thibodeau2015	chr10	51464150	51486327	GTEx.Uterus	0.000634
AGAP7	Thibodeau2015	chr10	51464150	51486327	GTEx.Whole_Blood	5.39e-57	*
AGAP7	Thibodeau2015	chr10	51464150	51486327	METSIM.ADIPOSE.RNASEQ	0.042
AGAP7	Thibodeau2015	chr10	51464150	51486327	GTEx.Adipose_Subcutaneous	0.0633
AGAP7	Thibodeau2015	chr10	51464150	51486327	GTEx.Adipose_Visceral_Omentum	0.0101
AGAP7	Thibodeau2015	chr10	51464150	51486327	GTEx.Adrenal_Gland	0.916
AGAP7	Thibodeau2015	chr10	51464150	51486327	GTEx.Artery_Aorta	0.187
AGAP7	Thibodeau2015	chr10	51464150	51486327	GTEx.Artery_Coronary	0.675
AGAP7	Thibodeau2015	chr10	51464150	51486327	GTEx.Artery_Tibial	0.00716
AGAP7	Thibodeau2015	chr10	51464150	51486327	GTEx.Brain_Caudate_basal_ganglia	0.748
AGAP7	Thibodeau2015	chr10	51464150	51486327	GTEx.Brain_Cerebellar_Hemisphere	0.716
AGAP7	Thibodeau2015	chr10	51464150	51486327	GTEx.Brain_Cerebellum	0.0598
AGAP7	Thibodeau2015	chr10	51464150	51486327	GTEx.Brain_Cortex	0.227
AGAP7	Thibodeau2015	chr10	51464150	51486327	GTEx.Brain_Frontal_Cortex_BA9	0.645
AGAP7	Thibodeau2015	chr10	51464150	51486327	GTEx.Brain_Hippocampus	0.00314
AGAP7	Thibodeau2015	chr10	51464150	51486327	GTEx.Brain_Hypothalamus	0.00621
AGAP7	Thibodeau2015	chr10	51464150	51486327	GTEx.Brain_Nucleus_accumbens_basal_ganglia	0.597
AGAP7	Thibodeau2015	chr10	51464150	51486327	GTEx.Brain_Putamen_basal_ganglia	0.18215
AGAP7	Thibodeau2015	chr10	51464150	51486327	GTEx.Breast_Mammary_Tissue	8.87e-08	*
AGAP7	Thibodeau2015	chr10	51464150	51486327	GTEx.Cells_EBV-transformed_lymphocytes	0.0462
AGAP7	Thibodeau2015	chr10	51464150	51486327	GTEx.Cells_Transformed_fibroblasts	0.533
AGAP7	Thibodeau2015	chr10	51464150	51486327	GTEx.Colon_Sigmoid	9.35e-17	*
AGAP7	Thibodeau2015	chr10	51464150	51486327	GTEx.Colon_Transverse	0.0717
AGAP7	Thibodeau2015	chr10	51464150	51486327	GTEx.Esophagus_Gastroesophageal_Junction	0.000377
AGAP7	Thibodeau2015	chr10	51464150	51486327	GTEx.Esophagus_Mucosa	0.000547
AGAP7	Thibodeau2015	chr10	51464150	51486327	GTEx.Esophagus_Muscularis	2.25e-10	*
AGAP7	Thibodeau2015	chr10	51464150	51486327	GTEx.Heart_Atrial_Appendage	0.153
AGAP7	Thibodeau2015	chr10	51464150	51486327	GTEx.Heart_Left_Ventricle	0.63
AGAP7	Thibodeau2015	chr10	51464150	51486327	GTEx.Liver	1.36e-08	*
AGAP7	Thibodeau2015	chr10	51464150	51486327	GTEx.Lung	0.268
AGAP7	Thibodeau2015	chr10	51464150	51486327	GTEx.Muscle_Skeletal	0.507
AGAP7	Thibodeau2015	chr10	51464150	51486327	GTEx.Nerve_Tibial	0.768
AGAP7	Thibodeau2015	chr10	51464150	51486327	GTEx.Pancreas	0.319
AGAP7	Thibodeau2015	chr10	51464150	51486327	GTEx.Pituitary	0.216
AGAP7	Thibodeau2015	chr10	51464150	51486327	GTEx.Skin_Not_Sun_Exposed_Suprapubic	0.002688
AGAP7	Thibodeau2015	chr10	51464150	51486327	GTEx.Skin_Sun_Exposed_Lower_leg	0.0478
AGAP7	Thibodeau2015	chr10	51464150	51486327	GTEx.Small_Intestine_Terminal_Ileum	0.000855
AGAP7	Thibodeau2015	chr10	51464150	51486327	GTEx.Spleen	8.48e-06
AGAP7	Thibodeau2015	chr10	51464150	51486327	GTEx.Stomach	0.0845
AGAP7	Thibodeau2015	chr10	51464150	51486327	GTEx.Testis	0.717
AGAP7	Thibodeau2015	chr10	51464150	51486327	GTEx.Thyroid	0.475
AGAP7	Thibodeau2015	chr10	51464150	51486327	GTEx.Uterus	0.000634
AGAP7	Thibodeau2015	chr10	51464150	51486327	GTEx.Whole_Blood	5.39e-57	*
AGAP7	Thibodeau2015	chr10	51464150	51486327	METSIM.ADIPOSE.RNASEQ	0.042
NCOA4	Thibodeau2015	chr10	51565107	51590731	GTEx.Prostate	1.67e-145	*
NCOA4	Thibodeau2015	chr10	51565107	51590731	NTR.BLOOD.RNAARR	3.69e-99	*
NCOA4	Thibodeau2015	chr10	51565107	51590731	YFS.BLOOD.RNAARR	3.64e-75	*
NCOA4	Thibodeau2015	chr10	51565107	51590731	GTEx.Prostate	1.67e-145	*
NCOA4	Thibodeau2015	chr10	51565107	51590731	NTR.BLOOD.RNAARR	3.69e-99	*
NCOA4	Thibodeau2015	chr10	51565107	51590731	YFS.BLOOD.RNAARR	3.64e-75	*
LOC100505761	Thibodeau2015	chr10	104209573	104216050	CMC.BRAIN.RNASEQ	1.08e-07	*
C10orf95	Thibodeau2015	chr10	104209593	104211300	GTEx.Skin_Sun_Exposed_Lower_leg	0.000627
C10orf95	Thibodeau2015	chr10	104209593	104211300	GTEx.Thyroid	0.00242
C10orf95	Thibodeau2015	chr10	104209593	104211300	TCGA.PRAD.TUMOR	6.29e-14	*
TMEM180	Thibodeau2015	chr10	104221148	104236005	CMC.BRAIN.RNASEQ	0.32
TMEM180	Thibodeau2015	chr10	104221148	104236005	GTEx.Adipose_Subcutaneous	2.33e-08	*
TMEM180	Thibodeau2015	chr10	104221148	104236005	GTEx.Adipose_Visceral_Omentum	1.05e-06
TMEM180	Thibodeau2015	chr10	104221148	104236005	GTEx.Adrenal_Gland	1.22e-13	*
TMEM180	Thibodeau2015	chr10	104221148	104236005	GTEx.Artery_Aorta	1.43e-05
TMEM180	Thibodeau2015	chr10	104221148	104236005	GTEx.Artery_Coronary	8.65e-11	*
TMEM180	Thibodeau2015	chr10	104221148	104236005	GTEx.Artery_Tibial	6.11e-09	*
TMEM180	Thibodeau2015	chr10	104221148	104236005	GTEx.Brain_Cerebellar_Hemisphere	4.47e-12	*
TMEM180	Thibodeau2015	chr10	104221148	104236005	GTEx.Brain_Cerebellum	7.44e-12	*
TMEM180	Thibodeau2015	chr10	104221148	104236005	GTEx.Brain_Hypothalamus	2.07e-10	*
TMEM180	Thibodeau2015	chr10	104221148	104236005	GTEx.Breast_Mammary_Tissue	5.71e-12	*
TMEM180	Thibodeau2015	chr10	104221148	104236005	GTEx.Cells_Transformed_fibroblasts	2.29e-09	*
TMEM180	Thibodeau2015	chr10	104221148	104236005	GTEx.Colon_Sigmoid	3.66e-11	*
TMEM180	Thibodeau2015	chr10	104221148	104236005	GTEx.Colon_Transverse	8.45e-11	*
TMEM180	Thibodeau2015	chr10	104221148	104236005	GTEx.Esophagus_Gastroesophageal_Junction	3.03e-10	*
TMEM180	Thibodeau2015	chr10	104221148	104236005	GTEx.Esophagus_Muscularis	9.43e-13	*
TMEM180	Thibodeau2015	chr10	104221148	104236005	GTEx.Heart_Atrial_Appendage	1.8e-08	*
TMEM180	Thibodeau2015	chr10	104221148	104236005	GTEx.Heart_Left_Ventricle	1.33e-10	*
TMEM180	Thibodeau2015	chr10	104221148	104236005	GTEx.Liver	1.96e-09	*
TMEM180	Thibodeau2015	chr10	104221148	104236005	GTEx.Lung	4.5e-10	*
TMEM180	Thibodeau2015	chr10	104221148	104236005	GTEx.Nerve_Tibial	2.22e-11	*
TMEM180	Thibodeau2015	chr10	104221148	104236005	GTEx.Ovary	2.97e-08	*
TMEM180	Thibodeau2015	chr10	104221148	104236005	GTEx.Pancreas	5.62e-07
TMEM180	Thibodeau2015	chr10	104221148	104236005	GTEx.Pituitary	3.82e-11	*
TMEM180	Thibodeau2015	chr10	104221148	104236005	GTEx.Spleen	8.26e-10	*
TMEM180	Thibodeau2015	chr10	104221148	104236005	GTEx.Stomach	2.49e-10	*
TMEM180	Thibodeau2015	chr10	104221148	104236005	GTEx.Testis	0.000165
TMEM180	Thibodeau2015	chr10	104221148	104236005	GTEx.Thyroid	1.91e-09	*
TMEM180	Thibodeau2015	chr10	104221148	104236005	METSIM.ADIPOSE.RNASEQ	7.95e-10	*
TMEM180	Thibodeau2015	chr10	104221148	104236005	YFS.BLOOD.RNAARR	0.0216
TMEM180	Thibodeau2015	chr10	104221148	104236005	TCGA.PRAD.TUMOR	3.83e-10	*
TMEM180	Thibodeau2015	chr10	104221148	104236005	TCGA.PRAD_SP.TUMOR	5.97e-09	*
TMEM180	Thibodeau2015	chr10	104221148	104236005	TCGA.PRAD_SP.TUMOR	7.95e-11	*
TMEM180	Thibodeau2015	chr10	104221148	104236005	TCGA.PRAD_SP.TUMOR	1.08e-08	*
TMEM180	Thibodeau2015	chr10	104221148	104236005	TCGA.PRAD_SP.TUMOR	5.87e-09	*
TMEM180	Thibodeau2015	chr10	104221148	104236005	TCGA.PRAD_SP.TUMOR	1.04e-10	*
TMEM180	Thibodeau2015	chr10	104221148	104236005	TCGA.PRAD_SP.TUMOR	4.37e-11	*
SFXN2	Thibodeau2015	chr10	104474274	104498947	YFS.BLOOD.RNAARR	0.0835
SFXN2	Thibodeau2015	chr10	104474274	104498947	TCGA.PRAD.TUMOR	0.517
SFXN2	Thibodeau2015	chr10	104474274	104498947	TCGA.PRAD_SP.TUMOR	0.824
SFXN2	Thibodeau2015	chr10	104474274	104498947	TCGA.PRAD_SP.TUMOR	0.312
SFXN2	Thibodeau2015	chr10	104474274	104498947	TCGA.PRAD_SP.TUMOR	0.251
SFXN2	Thibodeau2015	chr10	104474274	104498947	TCGA.PRAD_SP.TUMOR	0.283
SFXN2	Thibodeau2015	chr10	104474274	104498947	TCGA.PRAD_SP.TUMOR	0.258
SFXN2	Thibodeau2015	chr10	104474274	104498947	TCGA.PRAD_SP.TUMOR	0.42
SFXN2	Thibodeau2015	chr10	104474274	104498947	TCGA.PRAD_SP.TUMOR	0.365
SFXN2	Thibodeau2015	chr10	104474274	104498947	TCGA.PRAD_SP.TUMOR	0.401
SFXN2	Thibodeau2015	chr10	104474274	104498947	TCGA.PRAD_SP.TUMOR	0.303
SFXN2	Thibodeau2015	chr10	104474274	104498947	TCGA.PRAD_SP.TUMOR	0.194
SFXN2	Thibodeau2015	chr10	104474274	104498947	TCGA.PRAD_SP.TUMOR	0.251
SFXN2	Thibodeau2015	chr10	104474274	104498947	GTEx.Adipose_Visceral_Omentum	0.0387
SFXN2	Thibodeau2015	chr10	104474274	104498947	GTEx.Breast_Mammary_Tissue	5.35e-07
SFXN2	Thibodeau2015	chr10	104474274	104498947	GTEx.Cells_EBV-transformed_lymphocytes	0.0829
SFXN2	Thibodeau2015	chr10	104474274	104498947	GTEx.Cells_Transformed_fibroblasts	0.127
SFXN2	Thibodeau2015	chr10	104474274	104498947	GTEx.Colon_Transverse	0.000433
SFXN2	Thibodeau2015	chr10	104474274	104498947	GTEx.Esophagus_Mucosa	0.00384
SFXN2	Thibodeau2015	chr10	104474274	104498947	GTEx.Lung	0.0829
SFXN2	Thibodeau2015	chr10	104474274	104498947	GTEx.Muscle_Skeletal	3.44e-09	*
SFXN2	Thibodeau2015	chr10	104474274	104498947	GTEx.Nerve_Tibial	1.98e-12	*
SFXN2	Thibodeau2015	chr10	104474274	104498947	GTEx.Pancreas	6e-05
SFXN2	Thibodeau2015	chr10	104474274	104498947	GTEx.Skin_Not_Sun_Exposed_Suprapubic	0.09246
SFXN2	Thibodeau2015	chr10	104474274	104498947	GTEx.Skin_Sun_Exposed_Lower_leg	0.00533
SFXN2	Thibodeau2015	chr10	104474274	104498947	GTEx.Stomach	0.119
SFXN2	Thibodeau2015	chr10	104474274	104498947	GTEx.Thyroid	0.0508
SFXN2	Thibodeau2015	chr10	104474274	104498947	METSIM.ADIPOSE.RNASEQ	0.00688
C10orf32	Thibodeau2015	chr10	104613966	104624718	CMC.BRAIN.RNASEQ	3.11e-05
C10orf32	Thibodeau2015	chr10	104613966	104624718	METSIM.ADIPOSE.RNASEQ	0.000435
C10orf32	Thibodeau2015	chr10	104613966	104624718	NTR.BLOOD.RNAARR	3.39e-05
C10orf32	Thibodeau2015	chr10	104613966	104624718	TCGA.PRAD.TUMOR	6.96e-06
C10orf32	Thibodeau2015	chr10	104613966	104624718	TCGA.PRAD_SP.TUMOR	5.99e-08	*
AS3MT	Thibodeau2015	chr10	104629209	104661655	CMC.BRAIN.RNASEQ	6.42e-06
AS3MT	Thibodeau2015	chr10	104629209	104661655	METSIM.ADIPOSE.RNASEQ	0.000258
AS3MT	Thibodeau2015	chr10	104629209	104661655	NTR.BLOOD.RNAARR	3.62e-05
AS3MT	Thibodeau2015	chr10	104629209	104661655	TCGA.PRAD.TUMOR	0.000568
AS3MT	Thibodeau2015	chr10	104629209	104661655	TCGA.PRAD_SP.TUMOR	0.000145
NT5C2	Thibodeau2015	chr10	104845939	104953056	CMC.BRAIN.RNASEQ	0.477
NT5C2	Thibodeau2015	chr10	104845939	104953056	GTEx.Adipose_Subcutaneous	0.00276
NT5C2	Thibodeau2015	chr10	104845939	104953056	GTEx.Adipose_Visceral_Omentum	0.000864
NT5C2	Thibodeau2015	chr10	104845939	104953056	GTEx.Artery_Tibial	0.000193
NT5C2	Thibodeau2015	chr10	104845939	104953056	GTEx.Brain_Cerebellar_Hemisphere	1.77e-05
NT5C2	Thibodeau2015	chr10	104845939	104953056	GTEx.Brain_Cerebellum	0.00313
NT5C2	Thibodeau2015	chr10	104845939	104953056	GTEx.Brain_Cortex	0.0193
NT5C2	Thibodeau2015	chr10	104845939	104953056	GTEx.Testis	0.0412
NT5C2	Thibodeau2015	chr10	104845939	104953056	YFS.BLOOD.RNAARR	0.152
NT5C2	Thibodeau2015	chr10	104845939	104953056	TCGA.PRAD.TUMOR	0.00244
NT5C2	Thibodeau2015	chr10	104845939	104953056	TCGA.PRAD_SP.TUMOR	0.0095
NT5C2	Thibodeau2015	chr10	104845939	104953056	TCGA.PRAD_SP.TUMOR	0.00221
NT5C2	Thibodeau2015	chr10	104845939	104953056	TCGA.PRAD_SP.TUMOR	8.5e-06
NT5C2	Thibodeau2015	chr10	104845939	104953056	TCGA.PRAD_SP.TUMOR	0.00055
NT5C2	Thibodeau2015	chr10	104845939	104953056	TCGA.PRAD_SP.TUMOR	0.000321
NT5C2	Thibodeau2015	chr10	104845939	104953056	TCGA.PRAD_SP.TUMOR	0.000463
NT5C2	Thibodeau2015	chr10	104845939	104953056	TCGA.PRAD_SP.TUMOR	0.00178
NT5C2	Thibodeau2015	chr10	104845939	104953056	TCGA.PRAD_SP.TUMOR	0.0886
NT5C2	Thibodeau2015	chr10	104845939	104953056	TCGA.PRAD_SP.TUMOR	0.0745
NT5C2	Thibodeau2015	chr10	104845939	104953056	TCGA.PRAD_SP.TUMOR	0.0104
NT5C2	Thibodeau2015	chr10	104845939	104953056	TCGA.PRAD_SP.TUMOR	0.00569
NT5C2	Thibodeau2015	chr10	104845939	104953056	TCGA.PRAD_SP.TUMOR	0.00264
NT5C2	Thibodeau2015	chr10	104845939	104953056	TCGA.PRAD_SP.TUMOR	0.0258
NT5C2	Thibodeau2015	chr10	104845939	104953056	TCGA.PRAD_SP.TUMOR	6.29e-05
NT5C2	Thibodeau2015	chr10	104845939	104953056	TCGA.PRAD_SP.TUMOR	0.000665
NT5C2	Thibodeau2015	chr10	104845939	104953056	TCGA.PRAD_SP.TUMOR	0.00111
CTBP2	Thibodeau2015	chr10	126672885	126849082	CMC.BRAIN.RNASEQ	0.000178
CTBP2	Thibodeau2015	chr10	126672885	126849082	TCGA.PRAD.TUMOR	9.4e-11	*
CTBP2	Thibodeau2015	chr10	126672885	126849082	TCGA.PRAD_SP.TUMOR	0.000141
CTBP2	Thibodeau2015	chr10	126672885	126849082	TCGA.PRAD_SP.TUMOR	4.08e-11	*
ASCL2	Thibodeau2015	chr11	2289724	2292182	METSIM.ADIPOSE.RNASEQ	0.175382
ASCL2	Thibodeau2015	chr11	2289724	2292182	YFS.BLOOD.RNAARR	0.143
ASCL2	Thibodeau2015	chr11	2289724	2292182	TCGA.PRAD.TUMOR	3.79e-42	*
DTX4	Thibodeau2015	chr11	58938902	58967246	GTEx.Cells_Transformed_fibroblasts	0.759
DTX4	Thibodeau2015	chr11	58938902	58967246	GTEx.Colon_Transverse	0.156
DTX4	Thibodeau2015	chr11	58938902	58967246	GTEx.Esophagus_Gastroesophageal_Junction	0.009998
DTX4	Thibodeau2015	chr11	58938902	58967246	GTEx.Esophagus_Mucosa	0.174
DTX4	Thibodeau2015	chr11	58938902	58967246	GTEx.Esophagus_Muscularis	0.0801
DTX4	Thibodeau2015	chr11	58938902	58967246	GTEx.Lung	0.275
DTX4	Thibodeau2015	chr11	58938902	58967246	GTEx.Nerve_Tibial	0.0118
DTX4	Thibodeau2015	chr11	58938902	58967246	GTEx.Stomach	0.176449
DTX4	Thibodeau2015	chr11	58938902	58967246	GTEx.Testis	0.385
DTX4	Thibodeau2015	chr11	58938902	58967246	YFS.BLOOD.RNAARR	0.95
MMP7	Thibodeau2015	chr11	102391238	102401484	TCGA.PRAD.TUMOR	2.68e-18	*
MMP7	Thibodeau2015	chr11	102391238	102401484	TCGA.PRAD_SP.TUMOR	1.2e-17	*
MMP7	Thibodeau2015	chr11	102391238	102401484	TCGA.PRAD_SP.TUMOR	4.38e-18	*
MMP7	Thibodeau2015	chr11	102391238	102401484	TCGA.PRAD_SP.TUMOR	2.63e-18	*
MMP7	Thibodeau2015	chr11	102391238	102401484	TCGA.PRAD_SP.TUMOR	2.87e-18	*
MMP7	Thibodeau2015	chr11	102391238	102401484	TCGA.PRAD_SP.TUMOR	8.5e-18	*
TUBA1B	Thibodeau2015	chr12	49521564	49525178	CMC.BRAIN.RNASEQ	5.61e-09	*
TUBA1B	Thibodeau2015	chr12	49521564	49525178	GTEx.Esophagus_Mucosa	0.00162
TUBA1B	Thibodeau2015	chr12	49521564	49525178	GTEx.Esophagus_Muscularis	1.2e-09	*
TUBA1B	Thibodeau2015	chr12	49521564	49525178	GTEx.Testis	1.32e-06
TUBA1B	Thibodeau2015	chr12	49521564	49525178	YFS.BLOOD.RNAARR	1.55e-10	*
KRT8	Thibodeau2015	chr12	53290970	53298868	GTEx.Pancreas	0.516
KRT8	Thibodeau2015	chr12	53290970	53298868	TCGA.PRAD_SP.TUMOR	4.05e-11	*
KRT18	Thibodeau2015	chr12	53342654	53346684	GTEx.Nerve_Tibial	9.01e-05
KRT18	Thibodeau2015	chr12	53342654	53346684	TCGA.PRAD_SP.TUMOR	0.0145
C14orf39	Thibodeau2015	chr14	60863186	60921768	GTEx.Adipose_Subcutaneous	0.007719
C14orf39	Thibodeau2015	chr14	60863186	60921768	GTEx.Esophagus_Muscularis	0.196
C14orf39	Thibodeau2015	chr14	60863186	60921768	GTEx.Muscle_Skeletal	0.008606
C14orf39	Thibodeau2015	chr14	60863186	60921768	GTEx.Pituitary	0.00189
C14orf39	Thibodeau2015	chr14	60863186	60921768	TCGA.PRAD.TUMOR	0.247
SYNJ2BP	Thibodeau2015	chr14	70833212	70883762	TCGA.PRAD.TUMOR	0.000243
MARVELD3	Thibodeau2015	chr16	71660055	71670108	CMC.BRAIN.RNASEQ	0.000157
MARVELD3	Thibodeau2015	chr16	71660055	71670108	TCGA.PRAD.TUMOR	0.0717
VPS53	Thibodeau2015	chr17	411907	618096	CMC.BRAIN.RNASEQ	1.43e-17	*
VPS53	Thibodeau2015	chr17	411907	618096	GTEx.Adipose_Subcutaneous	0.0674
VPS53	Thibodeau2015	chr17	411907	618096	GTEx.Adipose_Visceral_Omentum	0.0337
VPS53	Thibodeau2015	chr17	411907	618096	GTEx.Artery_Aorta	0.909
VPS53	Thibodeau2015	chr17	411907	618096	GTEx.Artery_Coronary	0.0279
VPS53	Thibodeau2015	chr17	411907	618096	GTEx.Artery_Tibial	0.000858
VPS53	Thibodeau2015	chr17	411907	618096	GTEx.Brain_Caudate_basal_ganglia	7.18e-08	*
VPS53	Thibodeau2015	chr17	411907	618096	GTEx.Brain_Cerebellum	0.0168
VPS53	Thibodeau2015	chr17	411907	618096	GTEx.Brain_Cortex	3.23e-12	*
VPS53	Thibodeau2015	chr17	411907	618096	GTEx.Brain_Nucleus_accumbens_basal_ganglia	0.0199
VPS53	Thibodeau2015	chr17	411907	618096	GTEx.Breast_Mammary_Tissue	0.24
VPS53	Thibodeau2015	chr17	411907	618096	GTEx.Cells_EBV-transformed_lymphocytes	0.667
VPS53	Thibodeau2015	chr17	411907	618096	GTEx.Cells_Transformed_fibroblasts	3.41e-05
VPS53	Thibodeau2015	chr17	411907	618096	GTEx.Colon_Sigmoid	0.03274
VPS53	Thibodeau2015	chr17	411907	618096	GTEx.Colon_Transverse	6.03e-05
VPS53	Thibodeau2015	chr17	411907	618096	GTEx.Esophagus_Gastroesophageal_Junction	0.446
VPS53	Thibodeau2015	chr17	411907	618096	GTEx.Esophagus_Mucosa	0.00512
VPS53	Thibodeau2015	chr17	411907	618096	GTEx.Esophagus_Muscularis	0.0132
VPS53	Thibodeau2015	chr17	411907	618096	GTEx.Heart_Atrial_Appendage	0.0436
VPS53	Thibodeau2015	chr17	411907	618096	GTEx.Heart_Left_Ventricle	0.055787
VPS53	Thibodeau2015	chr17	411907	618096	GTEx.Lung	0.0568
VPS53	Thibodeau2015	chr17	411907	618096	GTEx.Muscle_Skeletal	4.76e-07
VPS53	Thibodeau2015	chr17	411907	618096	GTEx.Nerve_Tibial	0.139
VPS53	Thibodeau2015	chr17	411907	618096	GTEx.Ovary	0.287
VPS53	Thibodeau2015	chr17	411907	618096	GTEx.Pancreas	0.0118
VPS53	Thibodeau2015	chr17	411907	618096	GTEx.Pituitary	0.00504
VPS53	Thibodeau2015	chr17	411907	618096	GTEx.Prostate	0.369
VPS53	Thibodeau2015	chr17	411907	618096	GTEx.Skin_Not_Sun_Exposed_Suprapubic	0.0248
VPS53	Thibodeau2015	chr17	411907	618096	GTEx.Skin_Sun_Exposed_Lower_leg	0.00669
VPS53	Thibodeau2015	chr17	411907	618096	GTEx.Spleen	0.0783
VPS53	Thibodeau2015	chr17	411907	618096	GTEx.Stomach	1.82e-07	*
VPS53	Thibodeau2015	chr17	411907	618096	GTEx.Testis	0.816
VPS53	Thibodeau2015	chr17	411907	618096	GTEx.Thyroid	0.504
VPS53	Thibodeau2015	chr17	411907	618096	GTEx.Whole_Blood	0.0115
VPS53	Thibodeau2015	chr17	411907	618096	METSIM.ADIPOSE.RNASEQ	0.0107
VPS53	Thibodeau2015	chr17	411907	618096	YFS.BLOOD.RNAARR	0.961
VPS53	Thibodeau2015	chr17	411907	618096	NTR.BLOOD.RNAARR	0.000928
VPS53	Thibodeau2015	chr17	411907	618096	TCGA.PRAD_SP.TUMOR	4.68e-13	*
VPS53	Thibodeau2015	chr17	411907	618096	TCGA.PRAD_SP.TUMOR	4.81e-17	*
VPS53	Thibodeau2015	chr17	411907	618096	TCGA.PRAD_SP.TUMOR	4.38e-15	*
VPS53	Thibodeau2015	chr17	411907	618096	TCGA.PRAD_SP.TUMOR	6.29e-14	*
VPS53	Thibodeau2015	chr17	411907	618096	TCGA.PRAD_SP.TUMOR	1.87e-10	*
VPS53	Thibodeau2015	chr17	411907	618096	TCGA.PRAD_SP.TUMOR	1.03e-13	*
VPS53	Thibodeau2015	chr17	411907	618096	TCGA.PRAD_SP.TUMOR	1.25e-16	*
FAM57A	Thibodeau2015	chr17	635651	646206	GTEx.Adipose_Subcutaneous	0.505
FAM57A	Thibodeau2015	chr17	635651	646206	GTEx.Cells_Transformed_fibroblasts	0.000212
FAM57A	Thibodeau2015	chr17	635651	646206	GTEx.Colon_Transverse	1.25e-22	*
FAM57A	Thibodeau2015	chr17	635651	646206	GTEx.Esophagus_Mucosa	0.0196
FAM57A	Thibodeau2015	chr17	635651	646206	GTEx.Lung	0.0414
FAM57A	Thibodeau2015	chr17	635651	646206	GTEx.Nerve_Tibial	0.825
FAM57A	Thibodeau2015	chr17	635651	646206	GTEx.Pancreas	1.01e-15	*
FAM57A	Thibodeau2015	chr17	635651	646206	GTEx.Stomach	9.54e-07
FAM57A	Thibodeau2015	chr17	635651	646206	GTEx.Thyroid	0.875
FAM57A	Thibodeau2015	chr17	635651	646206	METSIM.ADIPOSE.RNASEQ	0.00232
FAM57A	Thibodeau2015	chr17	635651	646206	CMC.BRAIN.RNASEQ	0.000934
FAM57A	Thibodeau2015	chr17	635651	646206	TCGA.PRAD.TUMOR	3.44e-24	*
FAM57A	Thibodeau2015	chr17	635651	646206	TCGA.PRAD_SP.TUMOR	3.51e-24	*
FAM57A	Thibodeau2015	chr17	635651	646206	TCGA.PRAD_SP.TUMOR	2.15e-23	*
FAM57A	Thibodeau2015	chr17	635651	646206	TCGA.PRAD_SP.TUMOR	1.78e-24	*
FAM57A	Thibodeau2015	chr17	635651	646206	TCGA.PRAD_SP.TUMOR	3.44e-24	*
GEMIN4	Thibodeau2015	chr17	647653	655501	GTEx.Cells_Transformed_fibroblasts	0.784
GEMIN4	Thibodeau2015	chr17	647653	655501	GTEx.Colon_Transverse	6.96e-17	*
GEMIN4	Thibodeau2015	chr17	647653	655501	GTEx.Esophagus_Gastroesophageal_Junction	0.107
GEMIN4	Thibodeau2015	chr17	647653	655501	GTEx.Nerve_Tibial	0.138
GEMIN4	Thibodeau2015	chr17	647653	655501	METSIM.ADIPOSE.RNASEQ	0.00255
GEMIN4	Thibodeau2015	chr17	647653	655501	CMC.BRAIN.RNASEQ	0.000717
GEMIN4	Thibodeau2015	chr17	647653	655501	TCGA.PRAD.TUMOR	2.53e-14	*
DBIL5P	Thibodeau2015	chr17	655572	658576	CMC.BRAIN.RNASEQ	0.0129
SPINT2	Thibodeau2015	chr19	38734674	38783254	GTEx.Adrenal_Gland	0.44
SPINT2	Thibodeau2015	chr19	38734674	38783254	GTEx.Cells_EBV-transformed_lymphocytes	1.21e-12	*
SPINT2	Thibodeau2015	chr19	38734674	38783254	GTEx.Nerve_Tibial	8.04e-25	*
SPINT2	Thibodeau2015	chr19	38734674	38783254	GTEx.Testis	0.292
SPINT2	Thibodeau2015	chr19	38734674	38783254	YFS.BLOOD.RNAARR	0.658
SPINT2	Thibodeau2015	chr19	38734674	38783254	TCGA.PRAD_SP.TUMOR	3.63e-12	*
PPP1R14A	Thibodeau2015	chr19	38741876	38743897	NTR.BLOOD.RNAARR	0.242
PPP1R14A	Thibodeau2015	chr19	38741876	38743897	GTEx.Colon_Sigmoid	1.33e-33	*
PPP1R14A	Thibodeau2015	chr19	38741876	38743897	GTEx.Esophagus_Gastroesophageal_Junction	2.56e-34	*
PPP1R14A	Thibodeau2015	chr19	38741876	38743897	GTEx.Esophagus_Mucosa	7.55e-32	*
PPP1R14A	Thibodeau2015	chr19	38741876	38743897	GTEx.Esophagus_Muscularis	2.53e-34	*
PPP1R14A	Thibodeau2015	chr19	38741876	38743897	GTEx.Nerve_Tibial	8.24e-18	*
PPP1R14A	Thibodeau2015	chr19	38741876	38743897	GTEx.Whole_Blood	0.00757
PPP1R14A	Thibodeau2015	chr19	38741876	38743897	YFS.BLOOD.RNAARR	1.02e-18	*
PPP1R14A	Thibodeau2015	chr19	38741876	38743897	TCGA.PRAD.TUMOR	5.92e-32	*
PPP1R14A	Thibodeau2015	chr19	38741876	38743897	TCGA.PRAD_SP.TUMOR	2.06e-29	*
PPP1R14A	Thibodeau2015	chr19	38741876	38743897	TCGA.PRAD_SP.TUMOR	6.82e-28	*
PPP1R14A	Thibodeau2015	chr19	38741876	38743897	TCGA.PRAD_SP.TUMOR	2.49e-30	*
CATSPERG	Thibodeau2015	chr19	38826414	38861583	GTEx.Adipose_Subcutaneous	0.514
CATSPERG	Thibodeau2015	chr19	38826414	38861583	GTEx.Artery_Aorta	0.351
CATSPERG	Thibodeau2015	chr19	38826414	38861583	GTEx.Artery_Coronary	0.299134
CATSPERG	Thibodeau2015	chr19	38826414	38861583	GTEx.Colon_Transverse	0.24
CATSPERG	Thibodeau2015	chr19	38826414	38861583	GTEx.Esophagus_Gastroesophageal_Junction	0.119
CATSPERG	Thibodeau2015	chr19	38826414	38861583	GTEx.Esophagus_Mucosa	0.631
CATSPERG	Thibodeau2015	chr19	38826414	38861583	GTEx.Esophagus_Muscularis	0.632
CATSPERG	Thibodeau2015	chr19	38826414	38861583	GTEx.Lung	0.737
CATSPERG	Thibodeau2015	chr19	38826414	38861583	GTEx.Nerve_Tibial	0.166
CATSPERG	Thibodeau2015	chr19	38826414	38861583	GTEx.Prostate	0.322
CATSPERG	Thibodeau2015	chr19	38826414	38861583	GTEx.Skin_Not_Sun_Exposed_Suprapubic	0.821
CATSPERG	Thibodeau2015	chr19	38826414	38861583	GTEx.Skin_Sun_Exposed_Lower_leg	0.389
CATSPERG	Thibodeau2015	chr19	38826414	38861583	GTEx.Stomach	0.439
CATSPERG	Thibodeau2015	chr19	38826414	38861583	GTEx.Thyroid	0.506
CATSPERG	Thibodeau2015	chr19	38826414	38861583	GTEx.Whole_Blood	0.232
CATSPERG	Thibodeau2015	chr19	38826414	38861583	CMC.BRAIN.RNASEQ	0.893
CATSPERG	Thibodeau2015	chr19	38826414	38861583	TCGA.PRAD.TUMOR	0.156
CATSPERG	Thibodeau2015	chr19	38826414	38861583	TCGA.PRAD_SP.TUMOR	2.95e-06
CATSPERG	Thibodeau2015	chr19	38826414	38861583	TCGA.PRAD_SP.TUMOR	8.8e-05
CATSPERG	Thibodeau2015	chr19	38826414	38861583	TCGA.PRAD_SP.TUMOR	0.0069
CATSPERG	Thibodeau2015	chr19	38826414	38861583	TCGA.PRAD_SP.TUMOR	2.51e-05
LOC100505495	Thibodeau2015	chr19	41960073	42006554	CMC.BRAIN.RNASEQ	1.17e-19	*
LOC100505495	Thibodeau2015	chr19	41960073	42006554	CMC.BRAIN.RNASEQ	1.17e-19	*
CEACAM21	Thibodeau2015	chr19	42041928	42093196	NTR.BLOOD.RNAARR	2.7e-09	*
CEACAM21	Thibodeau2015	chr19	42041928	42093196	TCGA.PRAD.TUMOR	1.61e-08	*
CEACAM21	Thibodeau2015	chr19	42041928	42093196	YFS.BLOOD.RNAARR	2.48e-08	*
CEACAM21	Thibodeau2015	chr19	42041928	42093196	NTR.BLOOD.RNAARR	2.7e-09	*
CEACAM21	Thibodeau2015	chr19	42041928	42093196	TCGA.PRAD.TUMOR	1.61e-08	*
CEACAM21	Thibodeau2015	chr19	42041928	42093196	YFS.BLOOD.RNAARR	2.48e-08	*
NOL10	Thibodeau2015	chr2	10710891	10830098	TCGA.PRAD_SP.TUMOR	5e-06
NOL10	Thibodeau2015	chr2	10710891	10830098	CMC.BRAIN.RNASEQ	6.48e-14	*
NOL10	Thibodeau2015	chr2	10710891	10830098	GTEx.Artery_Tibial	0.00245
NOL10	Thibodeau2015	chr2	10710891	10830098	GTEx.Nerve_Tibial	0.0034
NOL10	Thibodeau2015	chr2	10710891	10830098	GTEx.Spleen	0.00101
NOL10	Thibodeau2015	chr2	10710891	10830098	GTEx.Testis	6.54e-11	*
NOL10	Thibodeau2015	chr2	10710891	10830098	GTEx.Thyroid	1.63e-06
NOL10	Thibodeau2015	chr2	10710891	10830098	METSIM.ADIPOSE.RNASEQ	0.0956
NOL10	Thibodeau2015	chr2	10710891	10830098	TCGA.PRAD.TUMOR	0.554
NOL10	Thibodeau2015	chr2	10710891	10830098	TCGA.PRAD_SP.TUMOR	0.000889
NOL10	Thibodeau2015	chr2	10710891	10830098	TCGA.PRAD_SP.TUMOR	0.000206
NOL10	Thibodeau2015	chr2	10710891	10830098	TCGA.PRAD_SP.TUMOR	5.08e-13	*
C2orf43	Thibodeau2015	chr2	20883802	21022864	CMC.BRAIN.RNASEQ	2.12e-09	*
C2orf43	Thibodeau2015	chr2	20883802	21022864	GTEx.Adipose_Subcutaneous	1.43e-11	*
C2orf43	Thibodeau2015	chr2	20883802	21022864	GTEx.Adipose_Visceral_Omentum	1.04e-10	*
C2orf43	Thibodeau2015	chr2	20883802	21022864	GTEx.Adrenal_Gland	2.11e-09	*
C2orf43	Thibodeau2015	chr2	20883802	21022864	GTEx.Artery_Aorta	1.03e-07	*
C2orf43	Thibodeau2015	chr2	20883802	21022864	GTEx.Artery_Coronary	4.2e-09	*
C2orf43	Thibodeau2015	chr2	20883802	21022864	GTEx.Artery_Tibial	6.04e-12	*
C2orf43	Thibodeau2015	chr2	20883802	21022864	GTEx.Brain_Frontal_Cortex_BA9	7.15e-11	*
C2orf43	Thibodeau2015	chr2	20883802	21022864	GTEx.Brain_Hippocampus	3.54e-07	*
C2orf43	Thibodeau2015	chr2	20883802	21022864	GTEx.Brain_Nucleus_accumbens_basal_ganglia	2.93e-08	*
C2orf43	Thibodeau2015	chr2	20883802	21022864	GTEx.Brain_Putamen_basal_ganglia	4.02e-09	*
C2orf43	Thibodeau2015	chr2	20883802	21022864	GTEx.Cells_EBV-transformed_lymphocytes	4.39e-12	*
C2orf43	Thibodeau2015	chr2	20883802	21022864	GTEx.Cells_Transformed_fibroblasts	2e-11	*
C2orf43	Thibodeau2015	chr2	20883802	21022864	GTEx.Colon_Sigmoid	4.86e-11	*
C2orf43	Thibodeau2015	chr2	20883802	21022864	GTEx.Colon_Transverse	4.08e-09	*
C2orf43	Thibodeau2015	chr2	20883802	21022864	GTEx.Esophagus_Gastroesophageal_Junction	3.43e-09	*
C2orf43	Thibodeau2015	chr2	20883802	21022864	GTEx.Esophagus_Mucosa	1.96e-13	*
C2orf43	Thibodeau2015	chr2	20883802	21022864	GTEx.Esophagus_Muscularis	4.81e-09	*
C2orf43	Thibodeau2015	chr2	20883802	21022864	GTEx.Heart_Atrial_Appendage	0.000138
C2orf43	Thibodeau2015	chr2	20883802	21022864	GTEx.Heart_Left_Ventricle	4.98e-07
C2orf43	Thibodeau2015	chr2	20883802	21022864	GTEx.Lung	7.34e-09	*
C2orf43	Thibodeau2015	chr2	20883802	21022864	GTEx.Nerve_Tibial	1.58e-09	*
C2orf43	Thibodeau2015	chr2	20883802	21022864	GTEx.Pancreas	3.04e-12	*
C2orf43	Thibodeau2015	chr2	20883802	21022864	GTEx.Skin_Sun_Exposed_Lower_leg	9.36e-14	*
C2orf43	Thibodeau2015	chr2	20883802	21022864	GTEx.Spleen	2.64e-14	*
C2orf43	Thibodeau2015	chr2	20883802	21022864	GTEx.Stomach	1.32e-15	*
C2orf43	Thibodeau2015	chr2	20883802	21022864	GTEx.Testis	5.26e-09	*
C2orf43	Thibodeau2015	chr2	20883802	21022864	GTEx.Thyroid	2.05e-11	*
C2orf43	Thibodeau2015	chr2	20883802	21022864	METSIM.ADIPOSE.RNASEQ	7.98e-10	*
C2orf43	Thibodeau2015	chr2	20883802	21022864	TCGA.PRAD.TUMOR	9.07e-07
GGCX	Thibodeau2015	chr2	85771842	85788657	GTEx.Adipose_Subcutaneous	1.77e-19	*
GGCX	Thibodeau2015	chr2	85771842	85788657	GTEx.Adipose_Visceral_Omentum	3.46e-19	*
GGCX	Thibodeau2015	chr2	85771842	85788657	GTEx.Artery_Aorta	1.65e-17	*
GGCX	Thibodeau2015	chr2	85771842	85788657	GTEx.Artery_Tibial	1.29e-17	*
GGCX	Thibodeau2015	chr2	85771842	85788657	GTEx.Brain_Cerebellar_Hemisphere	6.21e-22	*
GGCX	Thibodeau2015	chr2	85771842	85788657	GTEx.Brain_Cerebellum	2.79e-20	*
GGCX	Thibodeau2015	chr2	85771842	85788657	GTEx.Cells_EBV-transformed_lymphocytes	1.79e-24	*
GGCX	Thibodeau2015	chr2	85771842	85788657	GTEx.Colon_Transverse	7.4e-20	*
GGCX	Thibodeau2015	chr2	85771842	85788657	GTEx.Esophagus_Gastroesophageal_Junction	6.91e-19	*
GGCX	Thibodeau2015	chr2	85771842	85788657	GTEx.Esophagus_Mucosa	4.93e-20	*
GGCX	Thibodeau2015	chr2	85771842	85788657	GTEx.Esophagus_Muscularis	8.61e-22	*
GGCX	Thibodeau2015	chr2	85771842	85788657	GTEx.Lung	1.15e-20	*
GGCX	Thibodeau2015	chr2	85771842	85788657	GTEx.Muscle_Skeletal	1.69e-20	*
GGCX	Thibodeau2015	chr2	85771842	85788657	GTEx.Nerve_Tibial	4.52e-18	*
GGCX	Thibodeau2015	chr2	85771842	85788657	GTEx.Prostate	1.09e-22	*
GGCX	Thibodeau2015	chr2	85771842	85788657	GTEx.Skin_Not_Sun_Exposed_Suprapubic	8.1e-17	*
GGCX	Thibodeau2015	chr2	85771842	85788657	GTEx.Skin_Sun_Exposed_Lower_leg	4.88e-14	*
GGCX	Thibodeau2015	chr2	85771842	85788657	GTEx.Testis	8.98e-20	*
GGCX	Thibodeau2015	chr2	85771842	85788657	GTEx.Thyroid	4.53e-17	*
GGCX	Thibodeau2015	chr2	85771842	85788657	GTEx.Whole_Blood	3.57e-20	*
GGCX	Thibodeau2015	chr2	85771842	85788657	METSIM.ADIPOSE.RNASEQ	4.29e-23	*
GGCX	Thibodeau2015	chr2	85771842	85788657	NTR.BLOOD.RNAARR	1.42e-08	*
GGCX	Thibodeau2015	chr2	85771842	85788657	YFS.BLOOD.RNAARR	0.311
ITGA6	Thibodeau2015	chr2	173292081	173371181	CMC.BRAIN.RNASEQ	0.00106
ITGA6	Thibodeau2015	chr2	173292081	173371181	GTEx.Adipose_Subcutaneous	0.663
ITGA6	Thibodeau2015	chr2	173292081	173371181	GTEx.Artery_Aorta	0.943
ITGA6	Thibodeau2015	chr2	173292081	173371181	YFS.BLOOD.RNAARR	0.381
ITGA6	Thibodeau2015	chr2	173292081	173371181	TCGA.PRAD.TUMOR	2.95e-38	*
ITGA6	Thibodeau2015	chr2	173292081	173371181	TCGA.PRAD_SP.TUMOR	2.88e-38	*
ITGA6	Thibodeau2015	chr2	173292081	173371181	TCGA.PRAD_SP.TUMOR	2.88e-38	*
ITGA6	Thibodeau2015	chr2	173292081	173371181	TCGA.PRAD_SP.TUMOR	1.59e-37	*
ITGA6	Thibodeau2015	chr2	173292081	173371181	TCGA.PRAD_SP.TUMOR	2.88e-38	*
ITGA6	Thibodeau2015	chr2	173292081	173371181	TCGA.PRAD_SP.TUMOR	2.18e-40	*
ITGA6	Thibodeau2015	chr2	173292081	173371181	TCGA.PRAD_SP.TUMOR	1.16e-40	*
ITGA6	Thibodeau2015	chr2	173292081	173371181	TCGA.PRAD_SP.TUMOR	2.88e-38	*
ITGA6	Thibodeau2015	chr2	173292081	173371181	TCGA.PRAD_SP.TUMOR	3.6e-38	*
ITGA6	Thibodeau2015	chr2	173292081	173371181	TCGA.PRAD_SP.TUMOR	2.88e-38	*
MLPH	Thibodeau2015	chr2	238394070	238463961	GTEx.Lung	0.00862
MLPH	Thibodeau2015	chr2	238394070	238463961	GTEx.Prostate	6.69e-09	*
MLPH	Thibodeau2015	chr2	238394070	238463961	TCGA.PRAD.TUMOR	1.25e-11	*
MLPH	Thibodeau2015	chr2	238394070	238463961	TCGA.PRAD_SP.TUMOR	2.69e-10	*
MLPH	Thibodeau2015	chr2	238394070	238463961	TCGA.PRAD_SP.TUMOR	2.56e-09	*
MLPH	Thibodeau2015	chr2	238394070	238463961	TCGA.PRAD_SP.TUMOR	6.62e-09	*
MLPH	Thibodeau2015	chr2	238394070	238463961	TCGA.PRAD_SP.TUMOR	1.37e-08	*
MLPH	Thibodeau2015	chr2	238394070	238463961	TCGA.PRAD_SP.TUMOR	8.91e-11	*
MLPH	Thibodeau2015	chr2	238394070	238463961	TCGA.PRAD_SP.TUMOR	0.306
MLPH	Thibodeau2015	chr2	238394070	238463961	TCGA.PRAD_SP.TUMOR	8.13e-12	*
MLPH	Thibodeau2015	chr2	238394070	238463961	TCGA.PRAD_SP.TUMOR	4.4e-11	*
MLPH	Thibodeau2015	chr2	238394070	238463961	TCGA.PRAD_SP.TUMOR	0.398
MLPH	Thibodeau2015	chr2	238394070	238463961	TCGA.PRAD_SP.TUMOR	1.26e-11	*
MLPH	Thibodeau2015	chr2	238394070	238463961	TCGA.PRAD_SP.TUMOR	1.13e-05
MLPH	Thibodeau2015	chr2	238394070	238463961	TCGA.PRAD_SP.TUMOR	1.21e-11	*
MLPH	Thibodeau2015	chr2	238394070	238463961	TCGA.PRAD_SP.TUMOR	1.69e-11	*
MLPH	Thibodeau2015	chr2	238394070	238463961	TCGA.PRAD_SP.TUMOR	1.76e-10	*
MLPH	Thibodeau2015	chr2	238394070	238463961	TCGA.PRAD_SP.TUMOR	2.06e-11	*
MLPH	Thibodeau2015	chr2	238394070	238463961	TCGA.PRAD_SP.TUMOR	3.02e-11	*
MLPH	Thibodeau2015	chr2	238394070	238463961	TCGA.PRAD_SP.TUMOR	5.46e-10	*
MLPH	Thibodeau2015	chr2	238394070	238463961	TCGA.PRAD_SP.TUMOR	3.42e-10	*
MLPH	Thibodeau2015	chr2	238394070	238463961	GTEx.Lung	0.00862
MLPH	Thibodeau2015	chr2	238394070	238463961	GTEx.Prostate	6.69e-09	*
MLPH	Thibodeau2015	chr2	238394070	238463961	TCGA.PRAD.TUMOR	1.25e-11	*
MLPH	Thibodeau2015	chr2	238394070	238463961	TCGA.PRAD_SP.TUMOR	2.69e-10	*
MLPH	Thibodeau2015	chr2	238394070	238463961	TCGA.PRAD_SP.TUMOR	2.56e-09	*
MLPH	Thibodeau2015	chr2	238394070	238463961	TCGA.PRAD_SP.TUMOR	6.62e-09	*
MLPH	Thibodeau2015	chr2	238394070	238463961	TCGA.PRAD_SP.TUMOR	1.37e-08	*
MLPH	Thibodeau2015	chr2	238394070	238463961	TCGA.PRAD_SP.TUMOR	8.91e-11	*
MLPH	Thibodeau2015	chr2	238394070	238463961	TCGA.PRAD_SP.TUMOR	0.306
MLPH	Thibodeau2015	chr2	238394070	238463961	TCGA.PRAD_SP.TUMOR	8.13e-12	*
MLPH	Thibodeau2015	chr2	238394070	238463961	TCGA.PRAD_SP.TUMOR	4.4e-11	*
MLPH	Thibodeau2015	chr2	238394070	238463961	TCGA.PRAD_SP.TUMOR	0.398
MLPH	Thibodeau2015	chr2	238394070	238463961	TCGA.PRAD_SP.TUMOR	1.26e-11	*
MLPH	Thibodeau2015	chr2	238394070	238463961	TCGA.PRAD_SP.TUMOR	1.13e-05
MLPH	Thibodeau2015	chr2	238394070	238463961	TCGA.PRAD_SP.TUMOR	1.21e-11	*
MLPH	Thibodeau2015	chr2	238394070	238463961	TCGA.PRAD_SP.TUMOR	1.69e-11	*
MLPH	Thibodeau2015	chr2	238394070	238463961	TCGA.PRAD_SP.TUMOR	1.76e-10	*
MLPH	Thibodeau2015	chr2	238394070	238463961	TCGA.PRAD_SP.TUMOR	2.06e-11	*
MLPH	Thibodeau2015	chr2	238394070	238463961	TCGA.PRAD_SP.TUMOR	3.02e-11	*
MLPH	Thibodeau2015	chr2	238394070	238463961	TCGA.PRAD_SP.TUMOR	5.46e-10	*
MLPH	Thibodeau2015	chr2	238394070	238463961	TCGA.PRAD_SP.TUMOR	3.42e-10	*
RAB17	Thibodeau2015	chr2	238482964	238499131	CMC.BRAIN.RNASEQ	0.602
RAB17	Thibodeau2015	chr2	238482964	238499131	NTR.BLOOD.RNAARR	4.36e-05
RAB17	Thibodeau2015	chr2	238482964	238499131	GTEx.Esophagus_Mucosa	0.0773
RAB17	Thibodeau2015	chr2	238482964	238499131	CMC.BRAIN.RNASEQ	0.602
RAB17	Thibodeau2015	chr2	238482964	238499131	NTR.BLOOD.RNAARR	4.36e-05
RAB17	Thibodeau2015	chr2	238482964	238499131	GTEx.Esophagus_Mucosa	0.0773
2018-09-02	Thibodeau2015	chr2	242254514	242293439	CMC.BRAIN.RNASEQ	0.000132
2018-09-02	Thibodeau2015	chr2	242254514	242293439	GTEx.Adipose_Subcutaneous	0.000258
2018-09-02	Thibodeau2015	chr2	242254514	242293439	GTEx.Adipose_Visceral_Omentum	0.000469
2018-09-02	Thibodeau2015	chr2	242254514	242293439	GTEx.Adrenal_Gland	0.000137
2018-09-02	Thibodeau2015	chr2	242254514	242293439	GTEx.Artery_Aorta	0.000191
2018-09-02	Thibodeau2015	chr2	242254514	242293439	GTEx.Artery_Coronary	1.03e-06
2018-09-02	Thibodeau2015	chr2	242254514	242293439	GTEx.Artery_Tibial	0.000216
2018-09-02	Thibodeau2015	chr2	242254514	242293439	GTEx.Breast_Mammary_Tissue	0.000664
2018-09-02	Thibodeau2015	chr2	242254514	242293439	GTEx.Cells_EBV-transformed_lymphocytes	0.187
2018-09-02	Thibodeau2015	chr2	242254514	242293439	GTEx.Cells_Transformed_fibroblasts	0.0281
2018-09-02	Thibodeau2015	chr2	242254514	242293439	GTEx.Colon_Sigmoid	0.000824
2018-09-02	Thibodeau2015	chr2	242254514	242293439	GTEx.Colon_Transverse	0.000158
2018-09-02	Thibodeau2015	chr2	242254514	242293439	GTEx.Esophagus_Gastroesophageal_Junction	0.0269
2018-09-02	Thibodeau2015	chr2	242254514	242293439	GTEx.Esophagus_Mucosa	0.0145
2018-09-02	Thibodeau2015	chr2	242254514	242293439	GTEx.Esophagus_Muscularis	0.000707
2018-09-02	Thibodeau2015	chr2	242254514	242293439	GTEx.Heart_Atrial_Appendage	0.000539
2018-09-02	Thibodeau2015	chr2	242254514	242293439	GTEx.Heart_Left_Ventricle	3.24e-05
2018-09-02	Thibodeau2015	chr2	242254514	242293439	GTEx.Lung	0.000709
2018-09-02	Thibodeau2015	chr2	242254514	242293439	GTEx.Muscle_Skeletal	0.000359
2018-09-02	Thibodeau2015	chr2	242254514	242293439	GTEx.Nerve_Tibial	0.000242
2018-09-02	Thibodeau2015	chr2	242254514	242293439	GTEx.Ovary	0.00128
2018-09-02	Thibodeau2015	chr2	242254514	242293439	GTEx.Pancreas	2.42e-06
2018-09-02	Thibodeau2015	chr2	242254514	242293439	GTEx.Skin_Not_Sun_Exposed_Suprapubic	0.000123
2018-09-02	Thibodeau2015	chr2	242254514	242293439	GTEx.Skin_Sun_Exposed_Lower_leg	0.000664
2018-09-02	Thibodeau2015	chr2	242254514	242293439	GTEx.Spleen	7.76e-05
2018-09-02	Thibodeau2015	chr2	242254514	242293439	GTEx.Stomach	0.000702
2018-09-02	Thibodeau2015	chr2	242254514	242293439	GTEx.Testis	0.0104
2018-09-02	Thibodeau2015	chr2	242254514	242293439	GTEx.Thyroid	3.78e-05
2018-09-02	Thibodeau2015	chr2	242254514	242293439	GTEx.Vagina	0.000125
2018-09-02	Thibodeau2015	chr2	242254514	242293439	GTEx.Whole_Blood	0.0089
2018-09-02	Thibodeau2015	chr2	242254514	242293439	METSIM.ADIPOSE.RNASEQ	0.000597
2018-09-02	Thibodeau2015	chr2	242254514	242293439	NTR.BLOOD.RNAARR	0.0642
2018-09-02	Thibodeau2015	chr2	242254514	242293439	YFS.BLOOD.RNAARR	0.00156
2018-09-02	Thibodeau2015	chr2	242254514	242293439	TCGA.PRAD.TUMOR	0.00142
2018-09-02	Thibodeau2015	chr2	242254514	242293439	TCGA.PRAD_SP.TUMOR	0.0372
2018-09-02	Thibodeau2015	chr2	242254514	242293439	TCGA.PRAD_SP.TUMOR	6.54e-07
2018-09-02	Thibodeau2015	chr2	242254514	242293439	TCGA.PRAD_SP.TUMOR	7.72e-05
2018-09-02	Thibodeau2015	chr2	242254514	242293439	TCGA.PRAD_SP.TUMOR	0.244
2018-09-02	Thibodeau2015	chr2	242254514	242293439	TCGA.PRAD_SP.TUMOR	0.00269
2018-09-02	Thibodeau2015	chr2	242254514	242293439	TCGA.PRAD_SP.TUMOR	1.21e-08	*
2018-09-02	Thibodeau2015	chr2	242254514	242293439	TCGA.PRAD_SP.TUMOR	4.99e-06
2018-09-02	Thibodeau2015	chr2	242254514	242293439	TCGA.PRAD_SP.TUMOR	1.87e-07	*
2018-09-02	Thibodeau2015	chr2	242254514	242293439	TCGA.PRAD_SP.TUMOR	2.04e-06
2018-09-02	Thibodeau2015	chr2	242254514	242293439	TCGA.PRAD_SP.TUMOR	5.95e-06
2018-09-02	Thibodeau2015	chr2	242254514	242293439	TCGA.PRAD_SP.TUMOR	9.16e-08	*
2018-09-02	Thibodeau2015	chr2	242254514	242293439	TCGA.PRAD_SP.TUMOR	7.49e-07
2018-09-02	Thibodeau2015	chr2	242254514	242293439	TCGA.PRAD_SP.TUMOR	4.69e-06
2018-09-02	Thibodeau2015	chr2	242254514	242293439	TCGA.PRAD_SP.TUMOR	3.85e-07	*
2018-09-02	Thibodeau2015	chr2	242254514	242293439	TCGA.PRAD_SP.TUMOR	7.76e-08	*
ZGPAT	Thibodeau2015	chr20	62338793	62367493	TCGA.PRAD.TUMOR	2.54e-11	*
ZGPAT	Thibodeau2015	chr20	62338793	62367493	GTEx.Artery_Coronary	0.00537
ZGPAT	Thibodeau2015	chr20	62338793	62367493	TCGA.PRAD_SP.TUMOR	7.75e-06
LIME1	Thibodeau2015	chr20	62367052	62370460	METSIM.ADIPOSE.RNASEQ	0.31
LIME1	Thibodeau2015	chr20	62367052	62370460	YFS.BLOOD.RNAARR	1.86e-17	*
LIME1	Thibodeau2015	chr20	62367052	62370460	CMC.BRAIN.RNASEQ	1.51e-06
LIME1	Thibodeau2015	chr20	62367052	62370460	TCGA.PRAD.TUMOR	6.31e-13	*
LIME1	Thibodeau2015	chr20	62367052	62370460	TCGA.PRAD_SP.TUMOR	0.529
LIME1	Thibodeau2015	chr20	62367052	62370460	TCGA.PRAD_SP.TUMOR	1.06e-05
LIME1	Thibodeau2015	chr20	62367052	62370460	TCGA.PRAD_SP.TUMOR	0.0568
TMPRSS2	Thibodeau2015	chr21	42836477	42879992	TCGA.PRAD_SP.TUMOR	0.00363
TBX1	Thibodeau2015	chr22	19744225	19754855	METSIM.ADIPOSE.RNASEQ	0.174
TBX1	Thibodeau2015	chr22	19744225	19754855	TCGA.PRAD_SP.TUMOR	6.5e-05
TBX1	Thibodeau2015	chr22	19744225	19754855	TCGA.PRAD_SP.TUMOR	0.000298
TBX1	Thibodeau2015	chr22	19744225	19754855	TCGA.PRAD_SP.TUMOR	0.00104
ARFGAP3	Thibodeau2015	chr22	43192507	43253408	GTEx.Adipose_Subcutaneous	0.00271
ARFGAP3	Thibodeau2015	chr22	43192507	43253408	GTEx.Adipose_Visceral_Omentum	0.0236
ARFGAP3	Thibodeau2015	chr22	43192507	43253408	GTEx.Artery_Tibial	4.28e-11	*
ARFGAP3	Thibodeau2015	chr22	43192507	43253408	GTEx.Breast_Mammary_Tissue	0.011
ARFGAP3	Thibodeau2015	chr22	43192507	43253408	GTEx.Esophagus_Mucosa	0.0188
ARFGAP3	Thibodeau2015	chr22	43192507	43253408	GTEx.Lung	0.000307
ARFGAP3	Thibodeau2015	chr22	43192507	43253408	GTEx.Muscle_Skeletal	0.00731
ARFGAP3	Thibodeau2015	chr22	43192507	43253408	GTEx.Skin_Sun_Exposed_Lower_leg	0.001301
ARFGAP3	Thibodeau2015	chr22	43192507	43253408	GTEx.Thyroid	0.00352
ARFGAP3	Thibodeau2015	chr22	43192507	43253408	GTEx.Whole_Blood	0.000808
ARFGAP3	Thibodeau2015	chr22	43192507	43253408	CMC.BRAIN.RNASEQ	1.07e-05
ARFGAP3	Thibodeau2015	chr22	43192507	43253408	TCGA.PRAD.TUMOR	0.00102
ARFGAP3	Thibodeau2015	chr22	43192507	43253408	TCGA.PRAD_SP.TUMOR	0.00816
ARFGAP3	Thibodeau2015	chr22	43192507	43253408	TCGA.PRAD_SP.TUMOR	0.0148
ARFGAP3	Thibodeau2015	chr22	43192507	43253408	TCGA.PRAD_SP.TUMOR	0.00021
ARFGAP3	Thibodeau2015	chr22	43192507	43253408	TCGA.PRAD_SP.TUMOR	0.00367
ARFGAP3	Thibodeau2015	chr22	43192507	43253408	TCGA.PRAD_SP.TUMOR	0.0699
CHMP2B	Thibodeau2015	chr3	87276412	87304698	GTEx.Artery_Tibial	2.78e-10	*
CHMP2B	Thibodeau2015	chr3	87276412	87304698	GTEx.Esophagus_Mucosa	1.05e-28	*
CHMP2B	Thibodeau2015	chr3	87276412	87304698	GTEx.Nerve_Tibial	6.44e-13	*
CHMP2B	Thibodeau2015	chr3	87276412	87304698	METSIM.ADIPOSE.RNASEQ	5.68e-31	*
CHMP2B	Thibodeau2015	chr3	87276412	87304698	YFS.BLOOD.RNAARR	3.64e-26	*
CHMP2B	Thibodeau2015	chr3	87276412	87304698	GTEx.Artery_Tibial	2.78e-10	*
CHMP2B	Thibodeau2015	chr3	87276412	87304698	GTEx.Esophagus_Mucosa	1.05e-28	*
CHMP2B	Thibodeau2015	chr3	87276412	87304698	GTEx.Nerve_Tibial	6.44e-13	*
CHMP2B	Thibodeau2015	chr3	87276412	87304698	METSIM.ADIPOSE.RNASEQ	5.68e-31	*
CHMP2B	Thibodeau2015	chr3	87276412	87304698	YFS.BLOOD.RNAARR	3.64e-26	*
WDR52	Thibodeau2015	chr3	113005776	113022964	CMC.BRAIN.RNASEQ	1.93e-09	*
WDR52	Thibodeau2015	chr3	113005776	113022964	GTEx.Adipose_Subcutaneous	8.13e-14	*
WDR52	Thibodeau2015	chr3	113005776	113022964	GTEx.Adipose_Visceral_Omentum	1.9e-12	*
WDR52	Thibodeau2015	chr3	113005776	113022964	GTEx.Adrenal_Gland	2.51e-09	*
WDR52	Thibodeau2015	chr3	113005776	113022964	GTEx.Artery_Tibial	9.81e-13	*
WDR52	Thibodeau2015	chr3	113005776	113022964	GTEx.Cells_Transformed_fibroblasts	1.16e-10	*
WDR52	Thibodeau2015	chr3	113005776	113022964	GTEx.Colon_Transverse	1.36e-12	*
WDR52	Thibodeau2015	chr3	113005776	113022964	GTEx.Esophagus_Muscularis	8.73e-15	*
WDR52	Thibodeau2015	chr3	113005776	113022964	GTEx.Nerve_Tibial	2.95e-12	*
WDR52	Thibodeau2015	chr3	113005776	113022964	GTEx.Ovary	6.2e-24	*
WDR52	Thibodeau2015	chr3	113005776	113022964	GTEx.Skin_Not_Sun_Exposed_Suprapubic	1.41e-13	*
WDR52	Thibodeau2015	chr3	113005776	113022964	GTEx.Skin_Sun_Exposed_Lower_leg	5.45e-13	*
WDR52	Thibodeau2015	chr3	113005776	113022964	GTEx.Testis	4.31e-06
WDR52	Thibodeau2015	chr3	113005776	113022964	GTEx.Thyroid	7.1e-12	*
WDR52	Thibodeau2015	chr3	113005776	113022964	METSIM.ADIPOSE.RNASEQ	2.1e-06
WDR52	Thibodeau2015	chr3	113005776	113022964	TCGA.PRAD_SP.TUMOR	4.05e-06
RUVBL1	Thibodeau2015	chr3	127783627	127872757	CMC.BRAIN.RNASEQ	2.52e-11	*
RUVBL1	Thibodeau2015	chr3	127783627	127872757	GTEx.Cells_Transformed_fibroblasts	2.4e-17	*
RUVBL1	Thibodeau2015	chr3	127783627	127872757	GTEx.Testis	7.71e-18	*
RUVBL1	Thibodeau2015	chr3	127783627	127872757	METSIM.ADIPOSE.RNASEQ	0.00207
BMPR1B	Thibodeau2015	chr4	95679118	96079599	TCGA.PRAD_SP.TUMOR	1.44e-10	*
BMPR1B	Thibodeau2015	chr4	95679118	96079599	CMC.BRAIN.RNASEQ	0.943
BMPR1B	Thibodeau2015	chr4	95679118	96079599	GTEx.Heart_Left_Ventricle	0.49784
BMPR1B	Thibodeau2015	chr4	95679118	96079599	GTEx.Lung	0.303
BMPR1B	Thibodeau2015	chr4	95679118	96079599	TCGA.PRAD.TUMOR	3.89e-18	*
BMPR1B	Thibodeau2015	chr4	95679118	96079599	TCGA.PRAD_SP.TUMOR	7.19e-19	*
BMPR1B	Thibodeau2015	chr4	95679118	96079599	TCGA.PRAD_SP.TUMOR	1.54e-18	*
BMPR1B	Thibodeau2015	chr4	95679118	96079599	TCGA.PRAD_SP.TUMOR	1.32e-18	*
BMPR1B	Thibodeau2015	chr4	95679118	96079599	TCGA.PRAD_SP.TUMOR	1.44e-10	*
BMPR1B	Thibodeau2015	chr4	95679118	96079599	CMC.BRAIN.RNASEQ	0.943
BMPR1B	Thibodeau2015	chr4	95679118	96079599	GTEx.Heart_Left_Ventricle	0.49784
BMPR1B	Thibodeau2015	chr4	95679118	96079599	GTEx.Lung	0.303
BMPR1B	Thibodeau2015	chr4	95679118	96079599	TCGA.PRAD.TUMOR	3.89e-18	*
BMPR1B	Thibodeau2015	chr4	95679118	96079599	TCGA.PRAD_SP.TUMOR	7.19e-19	*
BMPR1B	Thibodeau2015	chr4	95679118	96079599	TCGA.PRAD_SP.TUMOR	1.54e-18	*
BMPR1B	Thibodeau2015	chr4	95679118	96079599	TCGA.PRAD_SP.TUMOR	1.32e-18	*
IRX4	Thibodeau2015	chr5	1877526	1887350	TCGA.PRAD.TUMOR	3.46e-20	*
IRX4	Thibodeau2015	chr5	1877526	1887350	TCGA.PRAD_SP.TUMOR	3.17e-21	*
IRX4	Thibodeau2015	chr5	1877526	1887350	TCGA.PRAD_SP.TUMOR	2.68e-19	*
IRX4	Thibodeau2015	chr5	1877526	1887350	TCGA.PRAD_SP.TUMOR	5.3e-23	*
COMMD10	Thibodeau2015	chr5	115420672	115526635	TCGA.PRAD_SP.TUMOR	0.0613
COMMD10	Thibodeau2015	chr5	115420672	115526635	CMC.BRAIN.RNASEQ	0.18432
COMMD10	Thibodeau2015	chr5	115420672	115526635	GTEx.Adipose_Subcutaneous	0.07618
COMMD10	Thibodeau2015	chr5	115420672	115526635	GTEx.Brain_Cerebellum	0.1849
COMMD10	Thibodeau2015	chr5	115420672	115526635	GTEx.Breast_Mammary_Tissue	0.98941
COMMD10	Thibodeau2015	chr5	115420672	115526635	GTEx.Cells_EBV-transformed_lymphocytes	0.864
COMMD10	Thibodeau2015	chr5	115420672	115526635	GTEx.Lung	0.14983
COMMD10	Thibodeau2015	chr5	115420672	115526635	GTEx.Muscle_Skeletal	0.88448
COMMD10	Thibodeau2015	chr5	115420672	115526635	GTEx.Nerve_Tibial	0.4553
COMMD10	Thibodeau2015	chr5	115420672	115526635	GTEx.Pancreas	0.40389
COMMD10	Thibodeau2015	chr5	115420672	115526635	GTEx.Skin_Not_Sun_Exposed_Suprapubic	0.28278
COMMD10	Thibodeau2015	chr5	115420672	115526635	GTEx.Skin_Sun_Exposed_Lower_leg	0.439013
COMMD10	Thibodeau2015	chr5	115420672	115526635	METSIM.ADIPOSE.RNASEQ	0.34979
COMMD10	Thibodeau2015	chr5	115420672	115526635	YFS.BLOOD.RNAARR	0.786608
FOXP4	Thibodeau2015	chr6	41514163	41570121	GTEx.Esophagus_Mucosa	1.49e-11	*
FOXP4	Thibodeau2015	chr6	41514163	41570121	METSIM.ADIPOSE.RNASEQ	0.0168
MYO6	Thibodeau2015	chr6	76458892	76629254	CMC.BRAIN.RNASEQ	0.971
MYO6	Thibodeau2015	chr6	76458892	76629254	GTEx.Artery_Aorta	0.17
MYO6	Thibodeau2015	chr6	76458892	76629254	GTEx.Artery_Tibial	0.0617
MYO6	Thibodeau2015	chr6	76458892	76629254	GTEx.Brain_Cerebellar_Hemisphere	0.085
MYO6	Thibodeau2015	chr6	76458892	76629254	GTEx.Brain_Cerebellum	0.0202
MYO6	Thibodeau2015	chr6	76458892	76629254	GTEx.Lung	0.00706
MYO6	Thibodeau2015	chr6	76458892	76629254	GTEx.Nerve_Tibial	0.595
MYO6	Thibodeau2015	chr6	76458892	76629254	GTEx.Skin_Not_Sun_Exposed_Suprapubic	0.727
MYO6	Thibodeau2015	chr6	76458892	76629254	GTEx.Thyroid	0.259
MYO6	Thibodeau2015	chr6	76458892	76629254	TCGA.PRAD.TUMOR	0.000477
SESN1	Thibodeau2015	chr6	109307639	109330191	NTR.BLOOD.RNAARR	1.66e-08	*
SESN1	Thibodeau2015	chr6	109307639	109330191	YFS.BLOOD.RNAARR	7.62e-09	*
SESN1	Thibodeau2015	chr6	109307639	109330191	TCGA.PRAD.TUMOR	7.12e-09	*
SESN1	Thibodeau2015	chr6	109307639	109330191	TCGA.PRAD_SP.TUMOR	7.12e-09	*
SESN1	Thibodeau2015	chr6	109307639	109330191	TCGA.PRAD_SP.TUMOR	6.59e-09	*
SESN1	Thibodeau2015	chr6	109307639	109330191	TCGA.PRAD_SP.TUMOR	8.74e-09	*
RGS17	Thibodeau2015	chr6	153325593	153365178	CMC.BRAIN.RNASEQ	2.08e-09	*
RGS17	Thibodeau2015	chr6	153325593	153365178	GTEx.Adipose_Subcutaneous	5.31e-13	*
RGS17	Thibodeau2015	chr6	153325593	153365178	GTEx.Cells_Transformed_fibroblasts	5.32e-08	*
RGS17	Thibodeau2015	chr6	153325593	153365178	GTEx.Esophagus_Mucosa	7.4e-20	*
RGS17	Thibodeau2015	chr6	153325593	153365178	GTEx.Thyroid	1.22e-10	*
RGS17	Thibodeau2015	chr6	153325593	153365178	YFS.BLOOD.RNAARR	4.73e-05
RGS17	Thibodeau2015	chr6	153325593	153365178	TCGA.PRAD.TUMOR	1.34e-20	*
RGS17	Thibodeau2015	chr6	153325593	153365178	TCGA.PRAD_SP.TUMOR	3.13e-21	*
RGS17	Thibodeau2015	chr6	153325593	153365178	TCGA.PRAD_SP.TUMOR	1.03e-19	*
RGS17	Thibodeau2015	chr6	153325593	153365178	TCGA.PRAD_SP.TUMOR	5.48e-21	*
SLC22A2	Thibodeau2015	chr6	160592092	160698670	TCGA.PRAD.TUMOR	4.11e-24	*
SLC22A3	Thibodeau2015	chr6	160769299	160873613	CMC.BRAIN.RNASEQ	1.65e-21	*
SLC22A3	Thibodeau2015	chr6	160769299	160873613	GTEx.Adipose_Visceral_Omentum	7.21e-32	*
SLC22A3	Thibodeau2015	chr6	160769299	160873613	GTEx.Artery_Tibial	1.64e-09	*
SLC22A3	Thibodeau2015	chr6	160769299	160873613	GTEx.Brain_Caudate_basal_ganglia	1.07e-29	*
SLC22A3	Thibodeau2015	chr6	160769299	160873613	GTEx.Brain_Frontal_Cortex_BA9	8.77e-35	*
SLC22A3	Thibodeau2015	chr6	160769299	160873613	GTEx.Esophagus_Mucosa	1.16e-05
SLC22A3	Thibodeau2015	chr6	160769299	160873613	GTEx.Nerve_Tibial	4.74e-31	*
SLC22A3	Thibodeau2015	chr6	160769299	160873613	GTEx.Ovary	1.85e-33	*
SLC22A3	Thibodeau2015	chr6	160769299	160873613	GTEx.Pancreas	0.0409
SLC22A3	Thibodeau2015	chr6	160769299	160873613	GTEx.Skin_Not_Sun_Exposed_Suprapubic	3.01e-26	*
SLC22A3	Thibodeau2015	chr6	160769299	160873613	GTEx.Skin_Sun_Exposed_Lower_leg	2.94e-20	*
SLC22A3	Thibodeau2015	chr6	160769299	160873613	GTEx.Small_Intestine_Terminal_Ileum	0.000282
SLC22A3	Thibodeau2015	chr6	160769299	160873613	GTEx.Testis	4.14e-23	*
SLC22A3	Thibodeau2015	chr6	160769299	160873613	METSIM.ADIPOSE.RNASEQ	1.08e-07	*
SLC22A3	Thibodeau2015	chr6	160769299	160873613	CMC.BRAIN.RNASEQ	1.65e-21	*
SLC22A3	Thibodeau2015	chr6	160769299	160873613	GTEx.Adipose_Visceral_Omentum	7.21e-32	*
SLC22A3	Thibodeau2015	chr6	160769299	160873613	GTEx.Artery_Tibial	1.64e-09	*
SLC22A3	Thibodeau2015	chr6	160769299	160873613	GTEx.Brain_Caudate_basal_ganglia	1.07e-29	*
SLC22A3	Thibodeau2015	chr6	160769299	160873613	GTEx.Brain_Frontal_Cortex_BA9	8.77e-35	*
SLC22A3	Thibodeau2015	chr6	160769299	160873613	GTEx.Esophagus_Mucosa	1.16e-05
SLC22A3	Thibodeau2015	chr6	160769299	160873613	GTEx.Nerve_Tibial	4.74e-31	*
SLC22A3	Thibodeau2015	chr6	160769299	160873613	GTEx.Ovary	1.85e-33	*
SLC22A3	Thibodeau2015	chr6	160769299	160873613	GTEx.Pancreas	0.0409
SLC22A3	Thibodeau2015	chr6	160769299	160873613	GTEx.Skin_Not_Sun_Exposed_Suprapubic	3.01e-26	*
SLC22A3	Thibodeau2015	chr6	160769299	160873613	GTEx.Skin_Sun_Exposed_Lower_leg	2.94e-20	*
SLC22A3	Thibodeau2015	chr6	160769299	160873613	GTEx.Small_Intestine_Terminal_Ileum	0.000282
SLC22A3	Thibodeau2015	chr6	160769299	160873613	GTEx.Testis	4.14e-23	*
SLC22A3	Thibodeau2015	chr6	160769299	160873613	METSIM.ADIPOSE.RNASEQ	1.08e-07	*
LMTK2	Thibodeau2015	chr7	97736196	97838944	GTEx.Artery_Tibial	7.17e-15	*
LMTK2	Thibodeau2015	chr7	97736196	97838944	GTEx.Cells_EBV-transformed_lymphocytes	0.000212
LMTK2	Thibodeau2015	chr7	97736196	97838944	GTEx.Esophagus_Mucosa	2.14e-26	*
LMTK2	Thibodeau2015	chr7	97736196	97838944	GTEx.Heart_Left_Ventricle	1.01e-05
LMTK2	Thibodeau2015	chr7	97736196	97838944	GTEx.Thyroid	1.26e-30	*
LMTK2	Thibodeau2015	chr7	97736196	97838944	YFS.BLOOD.RNAARR	0.737
BHLHA15	Thibodeau2015	chr7	97840738	97842291	TCGA.PRAD.TUMOR	1.01e-17	*
APITD1	Whitington2016	chr1	10490158	10512210	METSIM.ADIPOSE.RNASEQ	9.41e-06
APITD1	Whitington2016	chr1	10490158	10512210	YFS.BLOOD.RNAARR	0.00196
APITD1	Whitington2016	chr1	10490158	10512210	TCGA.PRAD.TUMOR	2.62e-05
APITD1	Whitington2016	chr1	10490158	10512210	TCGA.PRAD_SP.TUMOR	0.000472
PM20D1	Whitington2016	chr1	205797149	205819245	CMC.BRAIN.RNASEQ	5.47e-08	*
PM20D1	Whitington2016	chr1	205797149	205819245	METSIM.ADIPOSE.RNASEQ	3.36e-08	*
PM20D1	Whitington2016	chr1	205797149	205819245	TCGA.PRAD.TUMOR	6.62e-08	*
C10orf95	Whitington2016	chr10	104209593	104211300	GTEx.Skin_Sun_Exposed_Lower_leg	0.000627
C10orf95	Whitington2016	chr10	104209593	104211300	GTEx.Thyroid	0.00242
C10orf95	Whitington2016	chr10	104209593	104211300	TCGA.PRAD.TUMOR	6.29e-14	*
TMEM180	Whitington2016	chr10	104221148	104236005	CMC.BRAIN.RNASEQ	0.32
TMEM180	Whitington2016	chr10	104221148	104236005	GTEx.Adipose_Subcutaneous	2.33e-08	*
TMEM180	Whitington2016	chr10	104221148	104236005	GTEx.Adipose_Visceral_Omentum	1.05e-06
TMEM180	Whitington2016	chr10	104221148	104236005	GTEx.Adrenal_Gland	1.22e-13	*
TMEM180	Whitington2016	chr10	104221148	104236005	GTEx.Artery_Aorta	1.43e-05
TMEM180	Whitington2016	chr10	104221148	104236005	GTEx.Artery_Coronary	8.65e-11	*
TMEM180	Whitington2016	chr10	104221148	104236005	GTEx.Artery_Tibial	6.11e-09	*
TMEM180	Whitington2016	chr10	104221148	104236005	GTEx.Brain_Cerebellar_Hemisphere	4.47e-12	*
TMEM180	Whitington2016	chr10	104221148	104236005	GTEx.Brain_Cerebellum	7.44e-12	*
TMEM180	Whitington2016	chr10	104221148	104236005	GTEx.Brain_Hypothalamus	2.07e-10	*
TMEM180	Whitington2016	chr10	104221148	104236005	GTEx.Breast_Mammary_Tissue	5.71e-12	*
TMEM180	Whitington2016	chr10	104221148	104236005	GTEx.Cells_Transformed_fibroblasts	2.29e-09	*
TMEM180	Whitington2016	chr10	104221148	104236005	GTEx.Colon_Sigmoid	3.66e-11	*
TMEM180	Whitington2016	chr10	104221148	104236005	GTEx.Colon_Transverse	8.45e-11	*
TMEM180	Whitington2016	chr10	104221148	104236005	GTEx.Esophagus_Gastroesophageal_Junction	3.03e-10	*
TMEM180	Whitington2016	chr10	104221148	104236005	GTEx.Esophagus_Muscularis	9.43e-13	*
TMEM180	Whitington2016	chr10	104221148	104236005	GTEx.Heart_Atrial_Appendage	1.8e-08	*
TMEM180	Whitington2016	chr10	104221148	104236005	GTEx.Heart_Left_Ventricle	1.33e-10	*
TMEM180	Whitington2016	chr10	104221148	104236005	GTEx.Liver	1.96e-09	*
TMEM180	Whitington2016	chr10	104221148	104236005	GTEx.Lung	4.5e-10	*
TMEM180	Whitington2016	chr10	104221148	104236005	GTEx.Nerve_Tibial	2.22e-11	*
TMEM180	Whitington2016	chr10	104221148	104236005	GTEx.Ovary	2.97e-08	*
TMEM180	Whitington2016	chr10	104221148	104236005	GTEx.Pancreas	5.62e-07
TMEM180	Whitington2016	chr10	104221148	104236005	GTEx.Pituitary	3.82e-11	*
TMEM180	Whitington2016	chr10	104221148	104236005	GTEx.Spleen	8.26e-10	*
TMEM180	Whitington2016	chr10	104221148	104236005	GTEx.Stomach	2.49e-10	*
TMEM180	Whitington2016	chr10	104221148	104236005	GTEx.Testis	0.000165
TMEM180	Whitington2016	chr10	104221148	104236005	GTEx.Thyroid	1.91e-09	*
TMEM180	Whitington2016	chr10	104221148	104236005	METSIM.ADIPOSE.RNASEQ	7.95e-10	*
TMEM180	Whitington2016	chr10	104221148	104236005	YFS.BLOOD.RNAARR	0.0216
TMEM180	Whitington2016	chr10	104221148	104236005	TCGA.PRAD.TUMOR	3.83e-10	*
TMEM180	Whitington2016	chr10	104221148	104236005	TCGA.PRAD_SP.TUMOR	5.97e-09	*
TMEM180	Whitington2016	chr10	104221148	104236005	TCGA.PRAD_SP.TUMOR	7.95e-11	*
TMEM180	Whitington2016	chr10	104221148	104236005	TCGA.PRAD_SP.TUMOR	1.08e-08	*
TMEM180	Whitington2016	chr10	104221148	104236005	TCGA.PRAD_SP.TUMOR	5.87e-09	*
TMEM180	Whitington2016	chr10	104221148	104236005	TCGA.PRAD_SP.TUMOR	1.04e-10	*
TMEM180	Whitington2016	chr10	104221148	104236005	TCGA.PRAD_SP.TUMOR	4.37e-11	*
AS3MT	Whitington2016	chr10	104629209	104661655	CMC.BRAIN.RNASEQ	6.42e-06
AS3MT	Whitington2016	chr10	104629209	104661655	METSIM.ADIPOSE.RNASEQ	0.000258
AS3MT	Whitington2016	chr10	104629209	104661655	NTR.BLOOD.RNAARR	3.62e-05
AS3MT	Whitington2016	chr10	104629209	104661655	TCGA.PRAD.TUMOR	0.000568
AS3MT	Whitington2016	chr10	104629209	104661655	TCGA.PRAD_SP.TUMOR	0.000145
CTBP2	Whitington2016	chr10	126672885	126849082	CMC.BRAIN.RNASEQ	0.000178
CTBP2	Whitington2016	chr10	126672885	126849082	TCGA.PRAD.TUMOR	9.4e-11	*
CTBP2	Whitington2016	chr10	126672885	126849082	TCGA.PRAD_SP.TUMOR	0.000141
CTBP2	Whitington2016	chr10	126672885	126849082	TCGA.PRAD_SP.TUMOR	4.08e-11	*
ASCL2	Whitington2016	chr11	2289724	2292182	METSIM.ADIPOSE.RNASEQ	0.175382
ASCL2	Whitington2016	chr11	2289724	2292182	YFS.BLOOD.RNAARR	0.143
ASCL2	Whitington2016	chr11	2289724	2292182	TCGA.PRAD.TUMOR	3.79e-42	*
MMP7	Whitington2016	chr11	102391238	102401484	TCGA.PRAD.TUMOR	2.68e-18	*
MMP7	Whitington2016	chr11	102391238	102401484	TCGA.PRAD_SP.TUMOR	1.2e-17	*
MMP7	Whitington2016	chr11	102391238	102401484	TCGA.PRAD_SP.TUMOR	4.38e-18	*
MMP7	Whitington2016	chr11	102391238	102401484	TCGA.PRAD_SP.TUMOR	2.63e-18	*
MMP7	Whitington2016	chr11	102391238	102401484	TCGA.PRAD_SP.TUMOR	2.87e-18	*
MMP7	Whitington2016	chr11	102391238	102401484	TCGA.PRAD_SP.TUMOR	8.5e-18	*
TUBA1C	Whitington2016	chr12	49602328	49667114	CMC.BRAIN.RNASEQ	1.35e-06
TUBA1C	Whitington2016	chr12	49602328	49667114	GTEx.Skin_Sun_Exposed_Lower_leg	5.11e-09	*
TUBA1C	Whitington2016	chr12	49602328	49667114	YFS.BLOOD.RNAARR	0.505
TUBA1C	Whitington2016	chr12	49602328	49667114	TCGA.PRAD.TUMOR	8.69e-15	*
TUBA1C	Whitington2016	chr12	49602328	49667114	TCGA.PRAD_SP.TUMOR	3.05e-14	*
TUBA1C	Whitington2016	chr12	49602328	49667114	TCGA.PRAD_SP.TUMOR	2.32e-14	*
KRT8	Whitington2016	chr12	53290970	53298868	GTEx.Pancreas	0.516
KRT8	Whitington2016	chr12	53290970	53298868	TCGA.PRAD_SP.TUMOR	4.05e-11	*
PTPN11	Whitington2016	chr12	112856154	112856885	GTEx.Muscle_Skeletal	0.976
C14orf39	Whitington2016	chr14	60863186	60921768	GTEx.Adipose_Subcutaneous	0.007719
C14orf39	Whitington2016	chr14	60863186	60921768	GTEx.Esophagus_Muscularis	0.196
C14orf39	Whitington2016	chr14	60863186	60921768	GTEx.Muscle_Skeletal	0.008606
C14orf39	Whitington2016	chr14	60863186	60921768	GTEx.Pituitary	0.00189
C14orf39	Whitington2016	chr14	60863186	60921768	TCGA.PRAD.TUMOR	0.247
COX16	Whitington2016	chr14	70791797	70826444	GTEx.Adipose_Subcutaneous	0.042223
COX16	Whitington2016	chr14	70791797	70826444	GTEx.Adipose_Visceral_Omentum	0.016682
COX16	Whitington2016	chr14	70791797	70826444	GTEx.Artery_Aorta	0.011251
COX16	Whitington2016	chr14	70791797	70826444	GTEx.Artery_Tibial	0.000572
COX16	Whitington2016	chr14	70791797	70826444	GTEx.Cells_Transformed_fibroblasts	0.002281
COX16	Whitington2016	chr14	70791797	70826444	GTEx.Colon_Transverse	0.000217
COX16	Whitington2016	chr14	70791797	70826444	GTEx.Esophagus_Mucosa	0.024574
COX16	Whitington2016	chr14	70791797	70826444	GTEx.Esophagus_Muscularis	0.0328
COX16	Whitington2016	chr14	70791797	70826444	GTEx.Lung	0.15209
COX16	Whitington2016	chr14	70791797	70826444	GTEx.Muscle_Skeletal	0.300853
COX16	Whitington2016	chr14	70791797	70826444	GTEx.Nerve_Tibial	0.127497
COX16	Whitington2016	chr14	70791797	70826444	GTEx.Pancreas	1.55e-06
COX16	Whitington2016	chr14	70791797	70826444	GTEx.Skin_Sun_Exposed_Lower_leg	0.0108
COX16	Whitington2016	chr14	70791797	70826444	GTEx.Stomach	0.000139
COX16	Whitington2016	chr14	70791797	70826444	GTEx.Testis	0.19
COX16	Whitington2016	chr14	70791797	70826444	GTEx.Thyroid	0.002887
COX16	Whitington2016	chr14	70791797	70826444	METSIM.ADIPOSE.RNASEQ	0.0105
COX16	Whitington2016	chr14	70791797	70826444	TCGA.PRAD.TUMOR	1.78e-05
COX16	Whitington2016	chr14	70791797	70826444	TCGA.PRAD_SP.TUMOR	0.000245
COX16	Whitington2016	chr14	70791797	70826444	TCGA.PRAD_SP.TUMOR	3.07e-05
FAM101B	Whitington2016	chr17	289768	295730	NTR.BLOOD.RNAARR	0.000429
FAM101B	Whitington2016	chr17	289768	295730	GTEx.Brain_Caudate_basal_ganglia	0.000343
FAM101B	Whitington2016	chr17	289768	295730	GTEx.Nerve_Tibial	1.27e-07	*
FAM101B	Whitington2016	chr17	289768	295730	GTEx.Pancreas	2.24e-06
FAM101B	Whitington2016	chr17	289768	295730	GTEx.Skin_Sun_Exposed_Lower_leg	0.331
FAM101B	Whitington2016	chr17	289768	295730	GTEx.Testis	0.534
FAM101B	Whitington2016	chr17	289768	295730	METSIM.ADIPOSE.RNASEQ	0.3
FAM101B	Whitington2016	chr17	289768	295730	CMC.BRAIN.RNASEQ	0.342
VPS53	Whitington2016	chr17	411907	618096	CMC.BRAIN.RNASEQ	1.43e-17	*
VPS53	Whitington2016	chr17	411907	618096	GTEx.Adipose_Subcutaneous	0.0674
VPS53	Whitington2016	chr17	411907	618096	GTEx.Adipose_Visceral_Omentum	0.0337
VPS53	Whitington2016	chr17	411907	618096	GTEx.Artery_Aorta	0.909
VPS53	Whitington2016	chr17	411907	618096	GTEx.Artery_Coronary	0.0279
VPS53	Whitington2016	chr17	411907	618096	GTEx.Artery_Tibial	0.000858
VPS53	Whitington2016	chr17	411907	618096	GTEx.Brain_Caudate_basal_ganglia	7.18e-08	*
VPS53	Whitington2016	chr17	411907	618096	GTEx.Brain_Cerebellum	0.0168
VPS53	Whitington2016	chr17	411907	618096	GTEx.Brain_Cortex	3.23e-12	*
VPS53	Whitington2016	chr17	411907	618096	GTEx.Brain_Nucleus_accumbens_basal_ganglia	0.0199
VPS53	Whitington2016	chr17	411907	618096	GTEx.Breast_Mammary_Tissue	0.24
VPS53	Whitington2016	chr17	411907	618096	GTEx.Cells_EBV-transformed_lymphocytes	0.667
VPS53	Whitington2016	chr17	411907	618096	GTEx.Cells_Transformed_fibroblasts	3.41e-05
VPS53	Whitington2016	chr17	411907	618096	GTEx.Colon_Sigmoid	0.03274
VPS53	Whitington2016	chr17	411907	618096	GTEx.Colon_Transverse	6.03e-05
VPS53	Whitington2016	chr17	411907	618096	GTEx.Esophagus_Gastroesophageal_Junction	0.446
VPS53	Whitington2016	chr17	411907	618096	GTEx.Esophagus_Mucosa	0.00512
VPS53	Whitington2016	chr17	411907	618096	GTEx.Esophagus_Muscularis	0.0132
VPS53	Whitington2016	chr17	411907	618096	GTEx.Heart_Atrial_Appendage	0.0436
VPS53	Whitington2016	chr17	411907	618096	GTEx.Heart_Left_Ventricle	0.055787
VPS53	Whitington2016	chr17	411907	618096	GTEx.Lung	0.0568
VPS53	Whitington2016	chr17	411907	618096	GTEx.Muscle_Skeletal	4.76e-07
VPS53	Whitington2016	chr17	411907	618096	GTEx.Nerve_Tibial	0.139
VPS53	Whitington2016	chr17	411907	618096	GTEx.Ovary	0.287
VPS53	Whitington2016	chr17	411907	618096	GTEx.Pancreas	0.0118
VPS53	Whitington2016	chr17	411907	618096	GTEx.Pituitary	0.00504
VPS53	Whitington2016	chr17	411907	618096	GTEx.Prostate	0.369
VPS53	Whitington2016	chr17	411907	618096	GTEx.Skin_Not_Sun_Exposed_Suprapubic	0.0248
VPS53	Whitington2016	chr17	411907	618096	GTEx.Skin_Sun_Exposed_Lower_leg	0.00669
VPS53	Whitington2016	chr17	411907	618096	GTEx.Spleen	0.0783
VPS53	Whitington2016	chr17	411907	618096	GTEx.Stomach	1.82e-07	*
VPS53	Whitington2016	chr17	411907	618096	GTEx.Testis	0.816
VPS53	Whitington2016	chr17	411907	618096	GTEx.Thyroid	0.504
VPS53	Whitington2016	chr17	411907	618096	GTEx.Whole_Blood	0.0115
VPS53	Whitington2016	chr17	411907	618096	METSIM.ADIPOSE.RNASEQ	0.0107
VPS53	Whitington2016	chr17	411907	618096	YFS.BLOOD.RNAARR	0.961
VPS53	Whitington2016	chr17	411907	618096	NTR.BLOOD.RNAARR	0.000928
VPS53	Whitington2016	chr17	411907	618096	TCGA.PRAD_SP.TUMOR	4.68e-13	*
VPS53	Whitington2016	chr17	411907	618096	TCGA.PRAD_SP.TUMOR	4.81e-17	*
VPS53	Whitington2016	chr17	411907	618096	TCGA.PRAD_SP.TUMOR	4.38e-15	*
VPS53	Whitington2016	chr17	411907	618096	TCGA.PRAD_SP.TUMOR	6.29e-14	*
VPS53	Whitington2016	chr17	411907	618096	TCGA.PRAD_SP.TUMOR	1.87e-10	*
VPS53	Whitington2016	chr17	411907	618096	TCGA.PRAD_SP.TUMOR	1.03e-13	*
VPS53	Whitington2016	chr17	411907	618096	TCGA.PRAD_SP.TUMOR	1.25e-16	*
FAM57A	Whitington2016	chr17	635651	646206	GTEx.Adipose_Subcutaneous	0.505
FAM57A	Whitington2016	chr17	635651	646206	GTEx.Cells_Transformed_fibroblasts	0.000212
FAM57A	Whitington2016	chr17	635651	646206	GTEx.Colon_Transverse	1.25e-22	*
FAM57A	Whitington2016	chr17	635651	646206	GTEx.Esophagus_Mucosa	0.0196
FAM57A	Whitington2016	chr17	635651	646206	GTEx.Lung	0.0414
FAM57A	Whitington2016	chr17	635651	646206	GTEx.Nerve_Tibial	0.825
FAM57A	Whitington2016	chr17	635651	646206	GTEx.Pancreas	1.01e-15	*
FAM57A	Whitington2016	chr17	635651	646206	GTEx.Stomach	9.54e-07
FAM57A	Whitington2016	chr17	635651	646206	GTEx.Thyroid	0.875
FAM57A	Whitington2016	chr17	635651	646206	METSIM.ADIPOSE.RNASEQ	0.00232
FAM57A	Whitington2016	chr17	635651	646206	CMC.BRAIN.RNASEQ	0.000934
FAM57A	Whitington2016	chr17	635651	646206	TCGA.PRAD.TUMOR	3.44e-24	*
FAM57A	Whitington2016	chr17	635651	646206	TCGA.PRAD_SP.TUMOR	3.51e-24	*
FAM57A	Whitington2016	chr17	635651	646206	TCGA.PRAD_SP.TUMOR	2.15e-23	*
FAM57A	Whitington2016	chr17	635651	646206	TCGA.PRAD_SP.TUMOR	1.78e-24	*
FAM57A	Whitington2016	chr17	635651	646206	TCGA.PRAD_SP.TUMOR	3.44e-24	*
GEMIN4	Whitington2016	chr17	647653	655501	GTEx.Cells_Transformed_fibroblasts	0.784
GEMIN4	Whitington2016	chr17	647653	655501	GTEx.Colon_Transverse	6.96e-17	*
GEMIN4	Whitington2016	chr17	647653	655501	GTEx.Esophagus_Gastroesophageal_Junction	0.107
GEMIN4	Whitington2016	chr17	647653	655501	GTEx.Nerve_Tibial	0.138
GEMIN4	Whitington2016	chr17	647653	655501	METSIM.ADIPOSE.RNASEQ	0.00255
GEMIN4	Whitington2016	chr17	647653	655501	CMC.BRAIN.RNASEQ	0.000717
GEMIN4	Whitington2016	chr17	647653	655501	TCGA.PRAD.TUMOR	2.53e-14	*
ANKRD40	Whitington2016	chr17	48770550	48785270	CMC.BRAIN.RNASEQ	0.137
ANKRD40	Whitington2016	chr17	48770550	48785270	GTEx.Adipose_Subcutaneous	0.135
ANKRD40	Whitington2016	chr17	48770550	48785270	GTEx.Adipose_Visceral_Omentum	0.229
ANKRD40	Whitington2016	chr17	48770550	48785270	GTEx.Artery_Aorta	0.147
ANKRD40	Whitington2016	chr17	48770550	48785270	GTEx.Artery_Tibial	0.443
ANKRD40	Whitington2016	chr17	48770550	48785270	GTEx.Cells_Transformed_fibroblasts	0.351
ANKRD40	Whitington2016	chr17	48770550	48785270	GTEx.Esophagus_Mucosa	0.102
ANKRD40	Whitington2016	chr17	48770550	48785270	GTEx.Esophagus_Muscularis	0.206
ANKRD40	Whitington2016	chr17	48770550	48785270	GTEx.Lung	0.177
ANKRD40	Whitington2016	chr17	48770550	48785270	GTEx.Nerve_Tibial	0.186
ANKRD40	Whitington2016	chr17	48770550	48785270	GTEx.Testis	0.202
ANKRD40	Whitington2016	chr17	48770550	48785270	GTEx.Thyroid	0.262
ANKRD40	Whitington2016	chr17	48770550	48785270	METSIM.ADIPOSE.RNASEQ	0.415
PPP1R14A	Whitington2016	chr19	38741876	38743897	NTR.BLOOD.RNAARR	0.242
PPP1R14A	Whitington2016	chr19	38741876	38743897	GTEx.Colon_Sigmoid	1.33e-33	*
PPP1R14A	Whitington2016	chr19	38741876	38743897	GTEx.Esophagus_Gastroesophageal_Junction	2.56e-34	*
PPP1R14A	Whitington2016	chr19	38741876	38743897	GTEx.Esophagus_Mucosa	7.55e-32	*
PPP1R14A	Whitington2016	chr19	38741876	38743897	GTEx.Esophagus_Muscularis	2.53e-34	*
PPP1R14A	Whitington2016	chr19	38741876	38743897	GTEx.Nerve_Tibial	8.24e-18	*
PPP1R14A	Whitington2016	chr19	38741876	38743897	GTEx.Whole_Blood	0.00757
PPP1R14A	Whitington2016	chr19	38741876	38743897	YFS.BLOOD.RNAARR	1.02e-18	*
PPP1R14A	Whitington2016	chr19	38741876	38743897	TCGA.PRAD.TUMOR	5.92e-32	*
PPP1R14A	Whitington2016	chr19	38741876	38743897	TCGA.PRAD_SP.TUMOR	2.06e-29	*
PPP1R14A	Whitington2016	chr19	38741876	38743897	TCGA.PRAD_SP.TUMOR	6.82e-28	*
PPP1R14A	Whitington2016	chr19	38741876	38743897	TCGA.PRAD_SP.TUMOR	2.49e-30	*
C19orf33	Whitington2016	chr19	38794800	38794923	TCGA.PRAD.TUMOR	4.08e-06
C19orf33	Whitington2016	chr19	38794800	38794923	TCGA.PRAD_SP.TUMOR	2.68e-06
C19orf33	Whitington2016	chr19	38794800	38794923	TCGA.PRAD_SP.TUMOR	6.69e-06
CATSPERG	Whitington2016	chr19	38826414	38861583	GTEx.Adipose_Subcutaneous	0.514
CATSPERG	Whitington2016	chr19	38826414	38861583	GTEx.Artery_Aorta	0.351
CATSPERG	Whitington2016	chr19	38826414	38861583	GTEx.Artery_Coronary	0.299134
CATSPERG	Whitington2016	chr19	38826414	38861583	GTEx.Colon_Transverse	0.24
CATSPERG	Whitington2016	chr19	38826414	38861583	GTEx.Esophagus_Gastroesophageal_Junction	0.119
CATSPERG	Whitington2016	chr19	38826414	38861583	GTEx.Esophagus_Mucosa	0.631
CATSPERG	Whitington2016	chr19	38826414	38861583	GTEx.Esophagus_Muscularis	0.632
CATSPERG	Whitington2016	chr19	38826414	38861583	GTEx.Lung	0.737
CATSPERG	Whitington2016	chr19	38826414	38861583	GTEx.Nerve_Tibial	0.166
CATSPERG	Whitington2016	chr19	38826414	38861583	GTEx.Prostate	0.322
CATSPERG	Whitington2016	chr19	38826414	38861583	GTEx.Skin_Not_Sun_Exposed_Suprapubic	0.821
CATSPERG	Whitington2016	chr19	38826414	38861583	GTEx.Skin_Sun_Exposed_Lower_leg	0.389
CATSPERG	Whitington2016	chr19	38826414	38861583	GTEx.Stomach	0.439
CATSPERG	Whitington2016	chr19	38826414	38861583	GTEx.Thyroid	0.506
CATSPERG	Whitington2016	chr19	38826414	38861583	GTEx.Whole_Blood	0.232
CATSPERG	Whitington2016	chr19	38826414	38861583	CMC.BRAIN.RNASEQ	0.893
CATSPERG	Whitington2016	chr19	38826414	38861583	TCGA.PRAD.TUMOR	0.156
CATSPERG	Whitington2016	chr19	38826414	38861583	TCGA.PRAD_SP.TUMOR	2.95e-06
CATSPERG	Whitington2016	chr19	38826414	38861583	TCGA.PRAD_SP.TUMOR	8.8e-05
CATSPERG	Whitington2016	chr19	38826414	38861583	TCGA.PRAD_SP.TUMOR	0.0069
CATSPERG	Whitington2016	chr19	38826414	38861583	TCGA.PRAD_SP.TUMOR	2.51e-05
CEACAM21	Whitington2016	chr19	42041928	42093196	NTR.BLOOD.RNAARR	2.7e-09	*
CEACAM21	Whitington2016	chr19	42041928	42093196	TCGA.PRAD.TUMOR	1.61e-08	*
CEACAM21	Whitington2016	chr19	42041928	42093196	YFS.BLOOD.RNAARR	2.48e-08	*
KLK3	Whitington2016	chr19	51358170	51359963	TCGA.PRAD_SP.TUMOR	0.000683
KLK3	Whitington2016	chr19	51358170	51359963	TCGA.PRAD_SP.TUMOR	0.0106
LILRA3	Whitington2016	chr19	54799849	54804221	NTR.BLOOD.RNAARR	0.689
LILRA3	Whitington2016	chr19	54799849	54804221	YFS.BLOOD.RNAARR	0.744
VAMP8	Whitington2016	chr2	85788684	85809120	GTEx.Esophagus_Mucosa	1.08e-19	*
VAMP8	Whitington2016	chr2	85788684	85809120	GTEx.Skin_Sun_Exposed_Lower_leg	8.5e-15	*
VAMP8	Whitington2016	chr2	85788684	85809120	METSIM.ADIPOSE.RNASEQ	2.92e-13	*
VAMP8	Whitington2016	chr2	85788684	85809120	NTR.BLOOD.RNAARR	3.69e-22	*
VAMP8	Whitington2016	chr2	85788684	85809120	YFS.BLOOD.RNAARR	1.35e-21	*
VAMP8	Whitington2016	chr2	85788684	85809120	TCGA.PRAD_SP.TUMOR	1.3e-19	*
USP39	Whitington2016	chr2	85829964	85876407	GTEx.Esophagus_Muscularis	0.0396
USP39	Whitington2016	chr2	85829964	85876407	GTEx.Muscle_Skeletal	2.91e-08	*
USP39	Whitington2016	chr2	85829964	85876407	GTEx.Ovary	3.61e-06
USP39	Whitington2016	chr2	85829964	85876407	TCGA.PRAD.TUMOR	1.94e-14	*
USP39	Whitington2016	chr2	85829964	85876407	TCGA.PRAD_SP.TUMOR	3.63e-09	*
USP39	Whitington2016	chr2	85829964	85876407	TCGA.PRAD_SP.TUMOR	1.24e-11	*
USP39	Whitington2016	chr2	85829964	85876407	TCGA.PRAD_SP.TUMOR	4.01e-10	*
MLPH	Whitington2016	chr2	238394070	238463961	GTEx.Lung	0.00862
MLPH	Whitington2016	chr2	238394070	238463961	GTEx.Prostate	6.69e-09	*
MLPH	Whitington2016	chr2	238394070	238463961	TCGA.PRAD.TUMOR	1.25e-11	*
MLPH	Whitington2016	chr2	238394070	238463961	TCGA.PRAD_SP.TUMOR	2.69e-10	*
MLPH	Whitington2016	chr2	238394070	238463961	TCGA.PRAD_SP.TUMOR	2.56e-09	*
MLPH	Whitington2016	chr2	238394070	238463961	TCGA.PRAD_SP.TUMOR	6.62e-09	*
MLPH	Whitington2016	chr2	238394070	238463961	TCGA.PRAD_SP.TUMOR	1.37e-08	*
MLPH	Whitington2016	chr2	238394070	238463961	TCGA.PRAD_SP.TUMOR	8.91e-11	*
MLPH	Whitington2016	chr2	238394070	238463961	TCGA.PRAD_SP.TUMOR	0.306
MLPH	Whitington2016	chr2	238394070	238463961	TCGA.PRAD_SP.TUMOR	8.13e-12	*
MLPH	Whitington2016	chr2	238394070	238463961	TCGA.PRAD_SP.TUMOR	4.4e-11	*
MLPH	Whitington2016	chr2	238394070	238463961	TCGA.PRAD_SP.TUMOR	0.398
MLPH	Whitington2016	chr2	238394070	238463961	TCGA.PRAD_SP.TUMOR	1.26e-11	*
MLPH	Whitington2016	chr2	238394070	238463961	TCGA.PRAD_SP.TUMOR	1.13e-05
MLPH	Whitington2016	chr2	238394070	238463961	TCGA.PRAD_SP.TUMOR	1.21e-11	*
MLPH	Whitington2016	chr2	238394070	238463961	TCGA.PRAD_SP.TUMOR	1.69e-11	*
MLPH	Whitington2016	chr2	238394070	238463961	TCGA.PRAD_SP.TUMOR	1.76e-10	*
MLPH	Whitington2016	chr2	238394070	238463961	TCGA.PRAD_SP.TUMOR	2.06e-11	*
MLPH	Whitington2016	chr2	238394070	238463961	TCGA.PRAD_SP.TUMOR	3.02e-11	*
MLPH	Whitington2016	chr2	238394070	238463961	TCGA.PRAD_SP.TUMOR	5.46e-10	*
MLPH	Whitington2016	chr2	238394070	238463961	TCGA.PRAD_SP.TUMOR	3.42e-10	*
GNB1L	Whitington2016	chr22	19770746	19842462	METSIM.ADIPOSE.RNASEQ	0.147
GNB1L	Whitington2016	chr22	19770746	19842462	YFS.BLOOD.RNAARR	0.000196
GNB1L	Whitington2016	chr22	19770746	19842462	CMC.BRAIN.RNASEQ	0.0561
GNB1L	Whitington2016	chr22	19770746	19842462	TCGA.PRAD.TUMOR	0.2262
GNB1L	Whitington2016	chr22	19770746	19842462	GTEx.Brain_Caudate_basal_ganglia	0.32182
GNB1L	Whitington2016	chr22	19770746	19842462	GTEx.Esophagus_Mucosa	0.972
GNB1L	Whitington2016	chr22	19770746	19842462	GTEx.Nerve_Tibial	0.497
GNB1L	Whitington2016	chr22	19770746	19842462	GTEx.Spleen	0.517936
GNB1L	Whitington2016	chr22	19770746	19842462	GTEx.Testis	0.0319
GNB1L	Whitington2016	chr22	19770746	19842462	GTEx.Thyroid	0.202
GNB1L	Whitington2016	chr22	19770746	19842462	TCGA.PRAD_SP.TUMOR	0.769
BMPR1B	Whitington2016	chr4	95679118	96079599	TCGA.PRAD_SP.TUMOR	1.44e-10	*
BMPR1B	Whitington2016	chr4	95679118	96079599	CMC.BRAIN.RNASEQ	0.943
BMPR1B	Whitington2016	chr4	95679118	96079599	GTEx.Heart_Left_Ventricle	0.49784
BMPR1B	Whitington2016	chr4	95679118	96079599	GTEx.Lung	0.303
BMPR1B	Whitington2016	chr4	95679118	96079599	TCGA.PRAD.TUMOR	3.89e-18	*
BMPR1B	Whitington2016	chr4	95679118	96079599	TCGA.PRAD_SP.TUMOR	7.19e-19	*
BMPR1B	Whitington2016	chr4	95679118	96079599	TCGA.PRAD_SP.TUMOR	1.54e-18	*
BMPR1B	Whitington2016	chr4	95679118	96079599	TCGA.PRAD_SP.TUMOR	1.32e-18	*
IRX4	Whitington2016	chr5	1877526	1887350	TCGA.PRAD.TUMOR	3.46e-20	*
IRX4	Whitington2016	chr5	1877526	1887350	TCGA.PRAD_SP.TUMOR	3.17e-21	*
IRX4	Whitington2016	chr5	1877526	1887350	TCGA.PRAD_SP.TUMOR	2.68e-19	*
IRX4	Whitington2016	chr5	1877526	1887350	TCGA.PRAD_SP.TUMOR	5.3e-23	*
ZNF131	Whitington2016	chr5	43067682	43093660	CMC.BRAIN.RNASEQ	0.38277
ZNF131	Whitington2016	chr5	43067682	43093660	GTEx.Adipose_Subcutaneous	0.67632
ZNF131	Whitington2016	chr5	43067682	43093660	GTEx.Adipose_Visceral_Omentum	0.21017
ZNF131	Whitington2016	chr5	43067682	43093660	GTEx.Artery_Tibial	0.67249
ZNF131	Whitington2016	chr5	43067682	43093660	GTEx.Brain_Frontal_Cortex_BA9	0.73822
ZNF131	Whitington2016	chr5	43067682	43093660	GTEx.Esophagus_Mucosa	0.33359
ZNF131	Whitington2016	chr5	43067682	43093660	GTEx.Esophagus_Muscularis	0.78957
ZNF131	Whitington2016	chr5	43067682	43093660	GTEx.Nerve_Tibial	0.70033
ZNF131	Whitington2016	chr5	43067682	43093660	GTEx.Stomach	0.00532
ZNF131	Whitington2016	chr5	43067682	43093660	GTEx.Vagina	0.0691
ELOVL2	Whitington2016	chr6	10980991	11044547	CMC.BRAIN.RNASEQ	0.226
ELOVL2	Whitington2016	chr6	10980991	11044547	TCGA.PRAD.TUMOR	0.0545
ELOVL2	Whitington2016	chr6	10980991	11044547	TCGA.PRAD_SP.TUMOR	0.0816
ELOVL2	Whitington2016	chr6	10980991	11044547	TCGA.PRAD_SP.TUMOR	0.0668
ELOVL2	Whitington2016	chr6	10980991	11044547	TCGA.PRAD_SP.TUMOR	0.0593
ELOVL2	Whitington2016	chr6	10980991	11044547	TCGA.PRAD_SP.TUMOR	0.0847
ELOVL2	Whitington2016	chr6	10980991	11044547	TCGA.PRAD_SP.TUMOR	0.046
ELOVL2	Whitington2016	chr6	10980991	11044547	TCGA.PRAD_SP.TUMOR	0.103
RGS17	Whitington2016	chr6	153325593	153365178	CMC.BRAIN.RNASEQ	2.08e-09	*
RGS17	Whitington2016	chr6	153325593	153365178	GTEx.Adipose_Subcutaneous	5.31e-13	*
RGS17	Whitington2016	chr6	153325593	153365178	GTEx.Cells_Transformed_fibroblasts	5.32e-08	*
RGS17	Whitington2016	chr6	153325593	153365178	GTEx.Esophagus_Mucosa	7.4e-20	*
RGS17	Whitington2016	chr6	153325593	153365178	GTEx.Thyroid	1.22e-10	*
RGS17	Whitington2016	chr6	153325593	153365178	YFS.BLOOD.RNAARR	4.73e-05
RGS17	Whitington2016	chr6	153325593	153365178	TCGA.PRAD.TUMOR	1.34e-20	*
RGS17	Whitington2016	chr6	153325593	153365178	TCGA.PRAD_SP.TUMOR	3.13e-21	*
RGS17	Whitington2016	chr6	153325593	153365178	TCGA.PRAD_SP.TUMOR	1.03e-19	*
RGS17	Whitington2016	chr6	153325593	153365178	TCGA.PRAD_SP.TUMOR	5.48e-21	*
EBF2	Whitington2016	chr8	25699245	25902640	TCGA.PRAD.TUMOR	9.4e-13	*
IRX4	Xu2014	chr5	1877526	1887350	TCGA.PRAD.TUMOR	3.46e-20	*
IRX4	Xu2014	chr5	1877526	1887350	TCGA.PRAD_SP.TUMOR	3.17e-21	*
IRX4	Xu2014	chr5	1877526	1887350	TCGA.PRAD_SP.TUMOR	2.68e-19	*
IRX4	Xu2014	chr5	1877526	1887350	TCGA.PRAD_SP.TUMOR	5.3e-23	*
