# Supplementary material for: Large-scale transcriptome-wide association study identifies new prostate cancer risk regions
Source: Nat Commun. 2018 Oct 4;9:4079. doi: 10.1038/s41467-018-06302-1 (PMC6172280; doi:10.1038/s41467-018-06302-1)
Supplement: Supplementary file 8 — Supplementary Data 6 [file 41467_2018_6302_MOESM8_ESM.xlsx]

## Sheet: Supplementary Data 6
Gene	Exon / Exon Junction	Block	Chr	Tx Start	Tx End	Reference Panel	TWAS Z-score	BF	PIP
GRHL3	-	20	1	24600000	24700000	TCGA.PRAD.TUMOR	-6.11962	9.51e+06	0.994603
CTSK	-	99	1	151000000	151000000	GTEx.Heart_Atrial_Appendage	7.43858	3.83702e+10	0.962711
C1orf43	chr1:154187050:154192312	102	1	154000000	154000000	TCGA.PRAD_SP.TUMOR	6.99971	2.0245e+09	0.0610772
RP11-422P24.10	-	102	1	154000000	154000000	GTEx.Colon_Transverse	-7.12616	4.63954e+09	0.139971
SLC39A1	-	102	1	154000000	154000000	NTR.BLOOD.RNAARR	7.1396	5.07159e+09	0.153005
CREB3L4	-	102	1	154000000	154000000	GTEx.Muscle_Skeletal	7.18741	6.97043e+09	0.210292
TPM3	-	102	1	154000000	154000000	NTR.BLOOD.RNAARR	7.2719	1.22912e+10	0.370813
DCST2	-	103	1	155000000	155000000	GTEx.Brain_Cerebellar_Hemisphere	-7.38375	2.63101e+10	0.973472
PIK3C2B	-	142	1	204000000	204000000	GTEx.Testis	-9.5588	7.08951e+17	0.949748
RP11-430C7.5	-	143	1	205000000	205000000	GTEx.Esophagus_Muscularis	7.4761	4.97542e+10	1
RAB7L1	-	144	1	206000000	206000000	GTEx.Artery_Tibial	-5.97321	4.18002e+06	0.0150991
NUCKS1	-	144	1	206000000	206000000	GTEx.Stomach	5.9759	4.24289e+06	0.0153262
NUCKS1	-	144	1	206000000	206000000	GTEx.Brain_Cerebellum	5.98656	4.50165e+06	0.0162609
NUCKS1	-	144	1	206000000	206000000	GTEx.Brain_Caudate_basal_ganglia	-6.0033	4.94134e+06	0.0178492
RAB7L1	-	144	1	206000000	206000000	GTEx.Heart_Atrial_Appendage	-6.11757	9.39988e+06	0.0339544
RAB7L1	-	144	1	206000000	206000000	GTEx.Cells_Transformed_fibroblasts	-6.13249	1.02324e+07	0.0369614
RAB7L1	-	144	1	206000000	206000000	CMC.BRAIN.RNASEQ	-6.15716	1.1779e+07	0.0425483
NUCKS1	-	144	1	206000000	206000000	YFS.BLOOD.RNAARR	6.19764	1.48577e+07	0.0536692
NUCKS1	-	144	1	206000000	206000000	GTEx.Testis	6.2604	2.13602e+07	0.0771575
NUCKS1	-	144	1	206000000	206000000	GTEx.Thyroid	6.27913	2.38216e+07	0.0860485
NUCKS1	-	144	1	206000000	206000000	METSIM.ADIPOSE.RNASEQ	6.3	2.6909e+07	0.097201
NUCKS1	-	144	1	206000000	206000000	GTEx.Esophagus_Mucosa	6.33317	3.26883e+07	0.118077
RAB7L1	-	144	1	206000000	206000000	YFS.BLOOD.RNAARR	-6.36323	3.90254e+07	0.140968
SLC41A1	-	144	1	206000000	206000000	GTEx.Nerve_Tibial	-6.38147	4.34731e+07	0.157034
GRHL1	-	188	2	10100000	10100000	TCGA.PRAD.TUMOR	-6.08633	7.87496e+06	0.0990675
GRHL1	chr2:10101565:10102584	188	2	10100000	10100000	TCGA.PRAD_SP.TUMOR	-6.13255	1.02359e+07	0.128768
GRHL1	-	188	2	10100000	10100000	GTEx.Skin_Sun_Exposed_Lower_leg	6.17326	1.29163e+07	0.162488
GRHL1	chr2:10136098:10136444	188	2	10100000	10100000	TCGA.PRAD_SP.TUMOR	-6.39266	4.64561e+07	0.584421
NOL10	-	189	2	10700000	10800000	CMC.BRAIN.RNASEQ	-7.49803	5.79488e+10	0.866138
NOL10	chr2:10824738:10829922	189	2	10800000	10800000	TCGA.PRAD_SP.TUMOR	7.22308	8.84923e+09	0.132266
C2orf43	-	195	2	20900000	21000000	GTEx.Stomach	-7.99268	2.03275e+12	0.91074
HAAO	-	211	2	43000000	43000000	GTEx.Testis	-5.84292	2.0453e+06	0.975112
EHBP1	-	223	2	62900000	63300000	GTEx.Esophagus_Mucosa	10.4681	3.32969e+21	0.999058
AC009501.4	-	224	2	63300000	63300000	GTEx.Esophagus_Mucosa	10.7467	5.17827e+22	0.999718
ACA59	-	225	2	64100000	64100000	GTEx.Brain_Caudate_basal_ganglia	-6.2459	1.96354e+07	0.105145
UGP2	-	225	2	64100000	64100000	METSIM.ADIPOSE.RNASEQ	6.6023	1.64571e+08	0.881257
GGCX	-	237	2	85800000	85800000	GTEx.Cells_EBV-transformed_lymphocytes	-10.2098	2.79098e+20	0.910029
ITGA6	chr2:173352766:173352854	300	2	173000000	173000000	TCGA.PRAD_SP.TUMOR	13.3044	1.31254e+35	0.346439
ITGA6	chr2:173352956:173354213	300	2	173000000	173000000	TCGA.PRAD_SP.TUMOR	13.3517	2.3575e+35	0.62225
CFLAR	-	326	2	202000000	202000000	YFS.BLOOD.RNAARR	5.1574	61691.6	0.0128436
CASP8	-	326	2	202000000	202000000	GTEx.Adipose_Visceral_Omentum	5.1729	66452.6	0.0138347
CASP8	-	326	2	202000000	202000000	GTEx.Brain_Cerebellar_Hemisphere	-5.1948	73840.4	0.0153728
ALS2CR12	-	326	2	202000000	202000000	GTEx.Adipose_Subcutaneous	-5.1995	75534.4	0.0157255
ALS2CR12	-	326	2	202000000	202000000	GTEx.Brain_Putamen_basal_ganglia	-5.2073	78435.4	0.0163294
ALS2CR12	-	326	2	202000000	202000000	GTEx.Nerve_Tibial	-5.21826	82708.8	0.0172191
CASP8	-	326	2	202000000	202000000	GTEx.Adipose_Subcutaneous	5.2352	89796.2	0.0186947
CASP8	-	326	2	202000000	202000000	NTR.BLOOD.RNAARR	5.2457	94503.5	0.0196747
ALS2CR12	-	326	2	202000000	202000000	GTEx.Brain_Cortex	-5.2472	95196.6	0.019819
ALS2CR12	-	326	2	202000000	202000000	GTEx.Heart_Atrial_Appendage	-5.29231	118710	0.0247142
CASP8	-	326	2	202000000	202000000	GTEx.Pancreas	5.30203	124523	0.0259245
CASP8	-	326	2	202000000	202000000	GTEx.Lung	5.31602	133415	0.0277756
ALS2CR12	-	326	2	202000000	202000000	GTEx.Thyroid	-5.35176	159251	0.0331543
ALS2CR12	-	326	2	202000000	202000000	GTEx.Artery_Tibial	-5.38453	187509	0.0390375
CASP8	-	326	2	202000000	202000000	METSIM.ADIPOSE.RNASEQ	5.4033	205992	0.0428855
CASP8	-	326	2	202000000	202000000	GTEx.Colon_Transverse	5.41795	221726	0.0461611
CASP8	-	326	2	202000000	202000000	GTEx.Cells_Transformed_fibroblasts	5.42077	224895	0.0468209
CASP8	-	326	2	202000000	202000000	GTEx.Brain_Frontal_Cortex_BA9	-5.4725	292149	0.0608224
CASP8	-	326	2	202000000	202000000	GTEx.Muscle_Skeletal	5.4961	329458	0.0685897
ALS2CR12	-	326	2	202000000	202000000	GTEx.Brain_Frontal_Cortex_BA9	-5.5041	343197	0.0714502
CASP8	-	326	2	202000000	202000000	GTEx.Whole_Blood	5.50743	349090	0.072677
ALS2CR12	-	326	2	202000000	202000000	GTEx.Testis	-5.51242	358118	0.0745564
CASP8	-	326	2	202000000	202000000	GTEx.Breast_Mammary_Tissue	5.6079	586296	0.122061
MLPH	chr2:238434448:238436020	356	2	238000000	238000000	TCGA.PRAD_SP.TUMOR	-6.59005	1.52675e+08	0.0450043
MLPH	chr2:238455326:238457864	356	2	238000000	238000000	TCGA.PRAD_SP.TUMOR	-6.64576	2.15005e+08	0.0633774
MLPH	chr2:238451302:238455249	356	2	238000000	238000000	TCGA.PRAD_SP.TUMOR	-6.70163	3.03958e+08	0.0895981
MLPH	chr2:238449176:238451210	356	2	238000000	238000000	TCGA.PRAD_SP.TUMOR	-6.73093	3.64899e+08	0.107562
MLPH	chr2:238436159:238448991	356	2	238000000	238000000	TCGA.PRAD_SP.TUMOR	-6.77336	4.7611e+08	0.140344
MLPH	-	356	2	238000000	238000000	TCGA.PRAD.TUMOR	-6.77403	4.78121e+08	0.140936
MLPH	chr2:238449176:238449445	356	2	238000000	238000000	TCGA.PRAD_SP.TUMOR	-6.77887	4.92906e+08	0.145295
MLPH	chr2:238428672:238434244	356	2	238000000	238000000	TCGA.PRAD_SP.TUMOR	-6.83626	7.08464e+08	0.208835
ANO7	-	360	2	242000000	242000000	METSIM.ADIPOSE.RNASEQ	7.8312	6.20656e+11	0.999791
CHMP2B	-	422	3	87300000	87300000	METSIM.ADIPOSE.RNASEQ	11.5725	2.69692e+26	0.991878
WDR52	-	435	3	113000000	113000000	GTEx.Ovary	10.0886	8.90208e+19	1
EEFSEC	-	448	3	128000000	128000000	GTEx.Nerve_Tibial	-11.2542	9.23936e+24	0.306639
EEFSEC	-	448	3	128000000	128000000	GTEx.Esophagus_Muscularis	-11.3307	2.06159e+25	0.684206
ZBTB38	-	460	3	141000000	141000000	NTR.BLOOD.RNAARR	5.1372	56013.8	0.122507
ZBTB38	-	460	3	141000000	141000000	GTEx.Adipose_Subcutaneous	5.53454	401141	0.877331
MBNL1	-	470	3	152000000	152000000	TCGA.PRAD.TUMOR	5.93003	3.29263e+06	0.493584
MBNL1	-	470	3	152000000	152000000	CMC.BRAIN.RNASEQ	-5.93221	3.3324e+06	0.499546
Y_RNA	chr3:152165562:152173331	59	3	152000000	152000000	TCGA.PRAD_SP.TUMOR	5.67816	847240	0.999978
GPR160	-	484	3	170000000	170000000	GTEx.Stomach	-10.0725	7.6567e+19	0.131565
PHC3	-	484	3	170000000	170000000	YFS.BLOOD.RNAARR	10.2718	5.02943e+20	0.864209
PDLIM5	-	566	4	95400000	95600000	GTEx.Cells_Transformed_fibroblasts	10.9084	2.63229e+23	0.997655
PPA2	-	573	4	106000000	106000000	GTEx.Heart_Atrial_Appendage	7.4414	3.91251e+10	0.996783
GSTCD	-	574	4	107000000	107000000	TCGA.PRAD.TUMOR	5.89982	2.78922e+06	0.999403
IRX4	chr5:1880948:1881922	633	5	1880000	1880000	TCGA.PRAD_SP.TUMOR	-9.87586	1.23906e+19	0.97441
COL23A1	-	756	5	178000000	178000000	GTEx.Heart_Left_Ventricle	5.29648	121169	0.9971
RP3-391O22.2	chr6:34574681:34622402	780	6	34600000	34600000	TCGA.PRAD_SP.TUMOR	5.75807	1.29505e+06	0.0922093
SNRPC	-	780	6	34700000	34700000	GTEx.Esophagus_Mucosa	-5.37205	176179	0.0125442
SNRPC	-	780	6	34700000	34700000	GTEx.Adipose_Subcutaneous	-5.37255	176619	0.0125755
SNRPC	-	780	6	34700000	34700000	GTEx.Brain_Caudate_basal_ganglia	-5.373	177016	0.0126038
SNRPC	-	780	6	34700000	34700000	GTEx.Esophagus_Muscularis	-5.46	274189	0.0195226
SNRPC	-	780	6	34700000	34700000	GTEx.Muscle_Skeletal	-5.4817	306143	0.0217979
SNRPC	-	780	6	34700000	34700000	GTEx.Thyroid	-5.50434	343619	0.0244662
SNRPC	-	780	6	34700000	34700000	GTEx.Skin_Sun_Exposed_Lower_leg	-5.5148	362508	0.0258111
SNRPC	-	780	6	34700000	34700000	GTEx.Nerve_Tibial	-5.52538	382710	0.0272495
SNRPC	-	780	6	34700000	34700000	GTEx.Artery_Tibial	-5.54192	416658	0.0296667
UHRF1BP1	-	780	6	34800000	34800000	GTEx.Whole_Blood	5.3555	162239	0.0115517
UHRF1BP1	-	780	6	34800000	34800000	GTEx.Nerve_Tibial	5.36842	173019	0.0123192
UHRF1BP1	-	780	6	34800000	34900000	NTR.BLOOD.RNAARR	5.39994	202550	0.0144219
UHRF1BP1	-	780	6	34800000	34800000	GTEx.Vagina	5.434	240401	0.0171169
UHRF1BP1	-	780	6	34800000	34800000	GTEx.Brain_Caudate_basal_ganglia	5.4394	247045	0.01759
UHRF1BP1	-	780	6	34800000	34800000	GTEx.Brain_Cerebellar_Hemisphere	5.45475	266990	0.0190101
UHRF1BP1	-	780	6	34800000	34800000	GTEx.Brain_Putamen_basal_ganglia	5.4884	316771	0.0225546
UHRF1BP1	chr6:34802183:34802498	780	6	34800000	34800000	TCGA.PRAD_SP.TUMOR	5.49727	331436	0.0235988
UHRF1BP1	-	780	6	34800000	34800000	GTEx.Artery_Aorta	5.5022	339881	0.0242001
UHRF1BP1	-	780	6	34800000	34800000	GTEx.Artery_Tibial	5.50224	339951	0.024205
UHRF1BP1	-	780	6	34800000	34900000	CMC.BRAIN.RNASEQ	5.503	341274	0.0242992
UHRF1BP1	-	780	6	34800000	34800000	GTEx.Adipose_Subcutaneous	5.50834	350719	0.0249717
UHRF1BP1	-	780	6	34800000	34800000	GTEx.Esophagus_Muscularis	5.5095	352806	0.0251203
UHRF1BP1	-	780	6	34800000	34800000	GTEx.Artery_Coronary	5.5121	357531	0.0254568
UHRF1BP1	-	780	6	34800000	34800000	GTEx.Esophagus_Mucosa	5.52096	374132	0.0266388
UHRF1BP1	-	780	6	34800000	34900000	METSIM.ADIPOSE.RNASEQ	5.52258	377253	0.0268609
UHRF1BP1	-	780	6	34800000	34900000	YFS.BLOOD.RNAARR	5.52562	383181	0.0272831
UHRF1BP1	-	780	6	34800000	34800000	GTEx.Adipose_Visceral_Omentum	5.52577	383476	0.0273041
UHRF1BP1	-	780	6	34800000	34800000	GTEx.Stomach	5.56388	466612	0.0332235
UHRF1BP1	-	780	6	34800000	34800000	GTEx.Colon_Transverse	5.9035	2.84604e+06	0.202642
FOXP4	-	786	6	41500000	41600000	GTEx.Esophagus_Mucosa	-6.74871	4.07848e+08	0.999999
IMPG1	-	807	6	76600000	76800000	TCGA.PRAD.TUMOR	-5.07668	42039.2	0.951599
SESN1	chr6:109322691:109323481	827	6	109000000	109000000	TCGA.PRAD_SP.TUMOR	5.75356	1.26419e+06	0.156546
SESN1	-	827	6	109000000	109000000	YFS.BLOOD.RNAARR	5.77658	1.42997e+06	0.177075
SESN1	chr6:109312038:109313990	827	6	109000000	109000000	TCGA.PRAD_SP.TUMOR	5.78808	1.52102e+06	0.18835
SESN1	-	827	6	109000000	109000000	TCGA.PRAD.TUMOR	5.78814	1.52154e+06	0.188414
SESN1	chr6:109321876:109322491	827	6	109000000	109000000	TCGA.PRAD_SP.TUMOR	5.80099	1.63047e+06	0.201903
RWDD1	chr6:116895334:116901458	833	6	117000000	117000000	TCGA.PRAD_SP.TUMOR	-9.31846	8.6257e+16	1
RGS17	-	867	6	153000000	153000000	TCGA.PRAD.TUMOR	9.30511	7.6854e+16	0.12968
RGS17	chr6:153347678:153365035	867	6	153000000	153000000	TCGA.PRAD_SP.TUMOR	9.39958	1.74574e+17	0.294568
RGS17	chr6:153332897:153345397	867	6	153000000	153000000	TCGA.PRAD_SP.TUMOR	9.45818	2.91597e+17	0.492026
WTAP	-	873	6	160000000	160000000	GTEx.Thyroid	-8.31137	2.26868e+13	0.999667
SLC22A3	-	874	6	161000000	161000000	GTEx.Brain_Frontal_Cortex_BA9	12.3026	8.8197e+29	0.941242
TAX1BP1	-	905	7	27800000	27900000	YFS.BLOOD.RNAARR	9.67	1.91322e+18	0.999972
ASNS	chr7:97482698:97483892	951	7	97500000	97500000	TCGA.PRAD_SP.TUMOR	5.32387	138690	0.999879
LMTK2	-	952	7	97700000	97800000	GTEx.Thyroid	11.5039	1.2921e+26	0.999383
LOXL2	chr8:23179794:23185895	1020	8	23200000	23200000	TCGA.PRAD_SP.TUMOR	-6.02603	5.61019e+06	0.984764
NKX3-1	-	1021	8	23500000	23500000	NTR.BLOOD.RNAARR	9.7848	5.39637e+18	1
EBF2	-	1022	8	25700000	25900000	TCGA.PRAD.TUMOR	-7.13904	5.05279e+09	1
RP11-89K10.1	chr8:127569730:127570279	1094	8	128000000	128000000	TCGA.PRAD_SP.TUMOR	7.89221	9.68899e+11	0.999727
PVT1	-	1095	8	129000000	129000000	GTEx.Skin_Sun_Exposed_Lower_leg	-6.31559	2.94819e+07	1
FAM83H	-	1106	8	145000000	145000000	GTEx.Brain_Cerebellum	-4.8527	14969.9	0.143037
FAM83H	-	1106	8	145000000	145000000	CMC.BRAIN.RNASEQ	-5.2334	89014	0.850526
HAUS6	-	1121	9	19100000	19100000	TCGA.PRAD.TUMOR	-7.10723	4.09407e+09	0.101128
HAUS6	-	1121	9	19100000	19100000	GTEx.Cells_Transformed_fibroblasts	-7.12107	4.48602e+09	0.11081
HAUS6	-	1121	9	19100000	19100000	GTEx.Adipose_Subcutaneous	-7.39747	2.89077e+10	0.714056
RP11-384P7.7	-	1129	9	33700000	33700000	METSIM.ADIPOSE.RNASEQ	5.27195	107428	0.743248
UBE2R2	-	1129	9	33800000	33900000	CMC.BRAIN.RNASEQ	4.9746	26107.7	0.180628
TLE4	chr9:82189851:82191048	1144	9	82200000	82200000	TCGA.PRAD_SP.TUMOR	5.12695	53344	0.0466812
TLE4	-	1144	9	82200000	82300000	TCGA.PRAD.TUMOR	5.25785	100272	0.087748
TLE4	chr9:82335208:82336656	1144	9	82300000	82300000	TCGA.PRAD_SP.TUMOR	5.11988	51578.9	0.0451366
TLE4	chr9:82323165:82323508	1144	9	82300000	82300000	TCGA.PRAD_SP.TUMOR	5.13142	54490.3	0.0476844
TLE4	chr9:82324614:82333637	1144	9	82300000	82300000	TCGA.PRAD_SP.TUMOR	5.13859	56386.3	0.0493435
TLE4	chr9:82320857:82321662	1144	9	82300000	82300000	TCGA.PRAD_SP.TUMOR	5.15282	60354.9	0.0528165
TLE4	chr9:82319817:82320804	1144	9	82300000	82300000	TCGA.PRAD_SP.TUMOR	5.16279	63305.9	0.0553989
TLE4	chr9:82321814:82323033	1144	9	82300000	82300000	TCGA.PRAD_SP.TUMOR	5.16279	63305.9	0.0553989
TLE4	chr9:82323701:82324538	1144	9	82300000	82300000	TCGA.PRAD_SP.TUMOR	5.16279	63305.9	0.0553989
TLE4	chr9:82337950:82339952	1144	9	82300000	82300000	TCGA.PRAD_SP.TUMOR	5.16279	63305.9	0.0553989
TLE4	chr9:82337516:82337874	1144	9	82300000	82300000	TCGA.PRAD_SP.TUMOR	5.16358	63545.2	0.0556083
TLE4	chr9:82336803:82337366	1144	9	82300000	82300000	TCGA.PRAD_SP.TUMOR	5.28029	111908	0.0979308
TLE4	chr9:82268990:82319698	1144	9	82300000	82300000	TCGA.PRAD_SP.TUMOR	5.28647	115354	0.100946
TLE4	chr9:82333886:82334961	1144	9	82300000	82300000	TCGA.PRAD_SP.TUMOR	5.35056	158303	0.138531
STXBP1	chr9:130422387:130423381	1182	9	130000000	130000000	TCGA.PRAD_SP.TUMOR	5.06442	39681.2	0.0332816
STXBP1	chr9:130438221:130438923	1182	9	130000000	130000000	TCGA.PRAD_SP.TUMOR	5.11422	50210.7	0.0421129
STXBP1	-	1182	9	130000000	130000000	TCGA.PRAD.TUMOR	5.1285	53738.6	0.0450718
STXBP1	chr9:130425632:130427526	1182	9	130000000	130000000	TCGA.PRAD_SP.TUMOR	5.14002	56773.7	0.0476174
STXBP1	chr9:130435540:130438083	1182	9	130000000	130000000	TCGA.PRAD_SP.TUMOR	5.15023	59610.9	0.049997
STXBP1	chr9:130413931:130415994	1182	9	130000000	130000000	TCGA.PRAD_SP.TUMOR	5.15338	60516	0.0507562
STXBP1	chr9:130428575:130430359	1182	9	130000000	130000000	TCGA.PRAD_SP.TUMOR	5.15669	61480.7	0.0515653
STXBP1	chr9:130430466:130432177	1182	9	130000000	130000000	TCGA.PRAD_SP.TUMOR	5.15712	61610.4	0.051674
STXBP1	chr9:130423484:130425484	1182	9	130000000	130000000	TCGA.PRAD_SP.TUMOR	5.18009	68787.7	0.0576938
STXBP1	chr9:130416075:130420654	1182	9	130000000	130000000	TCGA.PRAD_SP.TUMOR	5.18516	70488.4	0.0591202
STXBP1	chr9:130432237:130434330	1182	9	130000000	130000000	TCGA.PRAD_SP.TUMOR	5.19351	73383.8	0.0615487
STXBP1	chr9:130439032:130440710	1182	9	130000000	130000000	TCGA.PRAD_SP.TUMOR	5.20121	76160.7	0.0638777
STXBP1	chr9:130374719:130413882	1182	9	130000000	130000000	TCGA.PRAD_SP.TUMOR	5.21059	79695.5	0.0668424
MIR3911	chr9:130444839:130453054	1182	9	130000000	130000000	TCGA.PRAD_SP.TUMOR	5.22379	84957.1	0.0712554
STXBP1	chr9:130434395:130435460	1182	9	130000000	130000000	TCGA.PRAD_SP.TUMOR	5.2559	99323.7	0.0833051
STXBP1	chr9:130420730:130422309	1182	9	130000000	130000000	TCGA.PRAD_SP.TUMOR	5.26695	104830	0.0879234
C9orf78	-	1185	9	133000000	133000000	GTEx.Thyroid	-5.56697	474123	0.019991
USP20	chr9:132595988:132596986	1185	9	133000000	133000000	TCGA.PRAD_SP.TUMOR	-5.59945	561082	0.0236575
C9orf78	-	1185	9	133000000	133000000	GTEx.Lung	-5.6072	584163	0.0246307
C9orf78	-	1185	9	133000000	133000000	GTEx.Adipose_Subcutaneous	-5.61173	598111	0.0252188
TOR1A	-	1185	9	133000000	133000000	TCGA.PRAD.TUMOR	-5.64225	701517	0.0295789
C9orf78	-	1185	9	133000000	133000000	GTEx.Whole_Blood	-5.64534	712969	0.0300617
TOR1A	-	1185	9	133000000	133000000	GTEx.Whole_Blood	-5.64825	723932	0.030524
USP20	-	1185	9	133000000	133000000	GTEx.Testis	5.64865	725452	0.0305881
TOR1B	-	1185	9	133000000	133000000	GTEx.Whole_Blood	-5.65384	745481	0.0314326
TOR1A	-	1185	9	133000000	133000000	GTEx.Pancreas	-5.6619	777727	0.0327922
TOR1A	-	1185	9	133000000	133000000	GTEx.Thyroid	-5.67467	831797	0.035072
USP20	chr9:132597045:132597418	1185	9	133000000	133000000	TCGA.PRAD_SP.TUMOR	-5.69021	902877	0.038069
C9orf78	chr9:132595796:132595937	1185	9	133000000	133000000	TCGA.PRAD_SP.TUMOR	-5.80431	1.65989e+06	0.069988
C9orf78	-	1185	9	133000000	133000000	GTEx.Stomach	-5.84792	2.10156e+06	0.0886106
TOR1A	-	1185	9	133000000	133000000	GTEx.Stomach	-5.92355	3.17728e+06	0.133967
C9orf78	-	1185	9	133000000	133000000	TCGA.PRAD.TUMOR	-5.92473	3.19797e+06	0.13484
C9orf78	chr9:132593347:132594175	1185	9	133000000	133000000	TCGA.PRAD_SP.TUMOR	-5.92473	3.19799e+06	0.13484
FAM21C	-	1225	10	46200000	46300000	CMC.BRAIN.RNASEQ	6.5705	1.35485e+08	0.990253
AGAP8	-	1229	10	51200000	51400000	YFS.BLOOD.RNAARR	-17.9317	1.82822e+64	1
NCOA4	-	1230	10	51600000	51600000	GTEx.Prostate	25.686	2.89013e+132	1
TRIM8	-	1269	10	104000000	104000000	NTR.BLOOD.RNAARR	-7.86396	7.88002e+11	0.215556
TRIM8	-	1269	10	104000000	104000000	YFS.BLOOD.RNAARR	-8.03371	2.75848e+12	0.754576
C10orf32	chr10:104620151:104620255	1270	10	105000000	105000000	TCGA.PRAD_SP.TUMOR	5.42	224025	0.14196
C10orf32-ASMT	chr10:104614184:104620089	1270	10	105000000	105000000	TCGA.PRAD_SP.TUMOR	5.53	391894	0.248335
CYP17A1-AS1	-	1270	10	105000000	105000000	GTEx.Brain_Cortex	-5.6949	925540	0.586495
RP11-57H14.2	-	1275	10	115000000	115000000	GTEx.Esophagus_Muscularis	-5.2653	103989	0.0730202
RP11-57H14.2	-	1275	10	115000000	115000000	GTEx.Pituitary	-5.30854	128581	0.0902884
RP11-57H14.2	-	1275	10	115000000	115000000	GTEx.Lung	-5.33024	143130	0.100504
RP11-57H14.2	-	1275	10	115000000	115000000	GTEx.Nerve_Tibial	-5.52546	382867	0.268845
RP11-57H14.2	-	1275	10	115000000	115000000	GTEx.Whole_Blood	-5.615	608393	0.427207
CTBP2	-	1287	10	127000000	127000000	TCGA.PRAD.TUMOR	6.4763	7.65732e+07	0.320603
CTBP2	chr10:126691673:126691907	1287	10	127000000	127000000	TCGA.PRAD_SP.TUMOR	6.6	1.62268e+08	0.679395
ASCL2	-	1297	11	2290000	2290000	TCGA.PRAD.TUMOR	13.604	5.54122e+36	1
RP11-554A11.9	-	1342	11	68900000	68900000	GTEx.Lung	14.2513	2.39446e+40	0.0928878
RP11-554A11.9	-	1342	11	68900000	68900000	GTEx.Brain_Cerebellar_Hemisphere	14.4184	2.21435e+41	0.859011
C11orf30	-	1348	11	76200000	76300000	CMC.BRAIN.RNASEQ	6.63519	2.01439e+08	0.999999
MMP7	chr11:102398714:102401324	1363	11	102000000	102000000	TCGA.PRAD_SP.TUMOR	8.59269	206363457374044	0.0828148
MMP7	chr11:102394132:102395667	1363	11	102000000	102000000	TCGA.PRAD_SP.TUMOR	8.66852	378932640466955	0.152068
MMP7	chr11:102398403:102398488	1363	11	102000000	102000000	TCGA.PRAD_SP.TUMOR	8.71648	558072449831883	0.223958
MMP7	-	1363	11	102000000	102000000	TCGA.PRAD.TUMOR	8.72409	593548041769428	0.238194
MMP7	chr11:102395795:102398255	1363	11	102000000	102000000	TCGA.PRAD_SP.TUMOR	8.72638	604638785510069	0.242645
TM7SF3	chr12:27128591:27129193	1411	12	27100000	27100000	TCGA.PRAD_SP.TUMOR	4.55282	4041.07	0.0524296
TM7SF3	chr12:27129290:27132717	1411	12	27100000	27100000	TCGA.PRAD_SP.TUMOR	5.17606	67469.2	0.875359
TUBA1C	-	1427	12	49600000	49700000	TCGA.PRAD.TUMOR	7.7571	3.6303e+11	0.0683939
RP11-161H23.5	chr12:49658967:49663248	1427	12	49700000	49700000	TCGA.PRAD_SP.TUMOR	8.1043	4.68135e+12	0.881955
EIF4B	-	1431	12	53400000	53400000	YFS.BLOOD.RNAARR	-11.3643	2.93614e+25	1
PIBF1	-	1530	13	73400000	73600000	GTEx.Brain_Frontal_Cortex_BA9	-5.42	224025	0.992916
RP11-111A22.1	-	1631	15	40800000	40900000	GTEx.Thyroid	5.1333	54981.8	0.995341
RMDN3	-	1632	15	41000000	41000000	GTEx.Muscle_Skeletal	5.05866	38620.9	0.326747
GCHFR	-	1632	15	41100000	41100000	YFS.BLOOD.RNAARR	5.21	79466.4	0.672315
MAP2K1	-	1653	15	66700000	66800000	YFS.BLOOD.RNAARR	-5.8994	2.78281e+06	0.960693
MPHOSPH6	-	1735	16	82181403	82203831	GTEx.Pancreas	4.70756	7860.17	0.0169394
MPHOSPH6	-	1735	16	82181403	82203831	GTEx.Heart_Left_Ventricle	4.72	8300.03	0.0178874
MPHOSPH6	-	1735	16	82181403	82203831	GTEx.Esophagus_Muscularis	4.72101	8336.86	0.0179667
MPHOSPH6	-	1735	16	82181403	82203831	GTEx.Stomach	4.743	9182.6	0.0197894
MPHOSPH6	-	1735	16	82181403	82203831	GTEx.Artery_Aorta	4.86549	15859.2	0.0341781
MPHOSPH6	-	1735	16	82181403	82203831	GTEx.Adrenal_Gland	5.01761	31873.1	0.0686897
MPHOSPH6	-	1735	16	82181403	82203831	GTEx.Brain_Cerebellar_Hemisphere	5.0501	37100.5	0.0799552
MPHOSPH6	-	1735	16	82181403	82203831	GTEx.Muscle_Skeletal	5.0641	39621.6	0.0853883
MPHOSPH6	-	1735	16	82181403	82203831	GTEx.Cells_EBV-transformed_lymphocytes	5.32659	140568	0.302937
MPHOSPH6	-	1735	16	82181766	82203831	NTR.BLOOD.RNAARR	5.29847	122361	0.263699
FAM57A	-	1742	17	635847	646074	TCGA.PRAD.TUMOR	-10.1463	1.53078e+20	0.238972
FAM57A	chr17:636009:636338	1742	17	636009	636338	TCGA.PRAD_SP.TUMOR	-10.1	9.906e+19	0.154644
FAM57A	chr17:641287:643745	1742	17	641287	643745	TCGA.PRAD_SP.TUMOR	-10.2	2.54226e+20	0.396876
FAM57A	chr17:643840:644541	1742	17	643840	644541	TCGA.PRAD_SP.TUMOR	-10.1	9.906e+19	0.154644
KDM6B	-	1749	17	7743233	7758114	NTR.BLOOD.RNAARR	5.72737	1.09946e+06	0.686963
LOC284023	-	1749	17	7816639	7819265	CMC.BRAIN.RNASEQ	5.5406	413838	0.258574
C17orf78	-	1770	17	35732984	35749662	CMC.BRAIN.RNASEQ	8.4434	6.33608e+13	1
SUPT4H1	-	1785	17	56422539	56429784	GTEx.Brain_Cerebellum	4.72245	8389.66	0.0126702
SUPT4H1	-	1785	17	56422539	56429784	GTEx.Brain_Putamen_basal_ganglia	5.6013	566500	0.85554
RAD51C	-	1785	17	56769934	56811703	GTEx.Colon_Transverse	-4.93576	21835.1	0.0329758
POLI	-	1839	18	51795773	51824604	NTR.BLOOD.RNAARR	-5.588	528680	0.172905
POLI	-	1839	18	51795774	51847636	GTEx.Lung	-5.051	37257.5	0.0121851
POLI	-	1839	18	51795774	51847636	GTEx.Whole_Blood	-5.064	39602.9	0.0129521
POLI	-	1839	18	51795774	51847636	METSIM.ADIPOSE.RNASEQ	-5.0743	41570.3	0.0135956
POLI	-	1839	18	51795774	51847636	GTEx.Brain_Putamen_basal_ganglia	-5.092	45192.5	0.0147802
POLI	-	1839	18	51795774	51847636	GTEx.Breast_Mammary_Tissue	-5.111	49448.7	0.0161722
POLI	-	1839	18	51795774	51847636	YFS.BLOOD.RNAARR	-5.1275	53483.4	0.0174917
POLI	-	1839	18	51795774	51847636	GTEx.Spleen	-5.1408	56984.4	0.0186367
POLI	-	1839	18	51795774	51847636	GTEx.Artery_Aorta	-5.1775	67937.9	0.0222191
POLI	-	1839	18	51795774	51847636	GTEx.Esophagus_Mucosa	-5.1861	70808.2	0.0231578
POLI	-	1839	18	51795774	51847636	GTEx.Esophagus_Muscularis	-5.19205	72867.6	0.0238313
POLI	-	1839	18	51795774	51847636	GTEx.Esophagus_Gastroesophageal_Junction	-5.2002	75790.1	0.0247871
POLI	-	1839	18	51795774	51847636	GTEx.Adipose_Subcutaneous	-5.20668	78200.6	0.0255755
POLI	-	1839	18	51795774	51847636	GTEx.Cells_EBV-transformed_lymphocytes	-5.2367	90453.5	0.0295828
POLI	-	1839	18	51795774	51847636	GTEx.Brain_Cerebellar_Hemisphere	-5.237	90585.5	0.029626
POLI	-	1839	18	51795774	51847636	GTEx.Brain_Cerebellum	-5.246	94641.7	0.0309526
POLI	-	1839	18	51795774	51847636	GTEx.Artery_Tibial	-5.24821	95666.3	0.0312877
POLI	-	1839	18	51795774	51847636	GTEx.Testis	-5.262	102325	0.0334655
POLI	-	1839	18	51795774	51847636	GTEx.Heart_Atrial_Appendage	-5.2705	106668	0.0348858
POLI	-	1839	18	51795774	51847636	GTEx.Nerve_Tibial	-5.3338	145675	0.0476429
POLI	-	1839	18	51795774	51847636	GTEx.Colon_Sigmoid	-5.456	268686	0.0878737
POLI	-	1839	18	51795774	51847636	GTEx.Thyroid	-5.58445	519036	0.169751
POLI	chr18:51807273:51809207	1839	18	51807273	51809207	TCGA.PRAD_SP.TUMOR	-5.04774	36692.3	0.0120002
KDSR	-	1846	18	60994959	61034743	GTEx.Nerve_Tibial	4.6741	6794.16	0.0842867
KDSR	-	1846	18	60994959	61034743	METSIM.ADIPOSE.RNASEQ	5.0099	30749.3	0.381469
KDSR	-	1846	18	60994959	61034743	GTEx.Adipose_Subcutaneous	5.05954	38781.4	0.481113
MYO9B	chr19:17317593:17317922	1873	19	17317593	17317922	TCGA.PRAD_SP.TUMOR	5.33411	145899	0.435089
CTD-3032J10.3	chr19:17318053:17320395	1873	19	17318053	17320395	TCGA.PRAD_SP.TUMOR	5.14404	57872.9	0.172585
MYO9B	chr19:17321189:17321524	1873	19	17321189	17321524	TCGA.PRAD_SP.TUMOR	5.29659	121234	0.361537
PPP1R14A	-	1888	19	38741877	38747231	GTEx.Colon_Sigmoid	12.0813	7.19854e+28	0.0978372
PPP1R14A	-	1888	19	38741877	38747231	GTEx.Esophagus_Gastroesophageal_Junction	-12.2157	3.28011e+29	0.445808
PPP1R14A	-	1888	19	38741877	38747231	GTEx.Esophagus_Muscularis	12.2167	3.3179e+29	0.450945
AC011526.1	-	1891	19	41960074	42006559	GTEx.Adipose_Subcutaneous	9.40809	1.88041e+17	0.139726
AC011526.1	-	1891	19	41960074	42006559	GTEx.Breast_Mammary_Tissue	9.4086	1.88874e+17	0.140345
AC011526.1	-	1891	19	41960074	42006559	GTEx.Skin_Sun_Exposed_Lower_leg	9.59174	9.50194e+17	0.70605
UQCC	-	1931	20	33890368	33999945	CMC.BRAIN.RNASEQ	4.99997	29362.5	0.0751687
UQCC1	-	1931	20	33890369	33999944	GTEx.Muscle_Skeletal	4.73359	8810.18	0.0225542
UQCC1	-	1931	20	33890369	33999944	GTEx.Nerve_Tibial	4.8421	14272.4	0.0365376
UQCC1	-	1931	20	33890369	33999944	GTEx.Lung	4.8758	16616.2	0.0425378
UQCC1	-	1931	20	33890369	33999944	GTEx.Cells_Transformed_fibroblasts	4.9052	18989.5	0.0486136
UQCC1	-	1931	20	33890369	33999944	GTEx.Esophagus_Mucosa	4.9058	19041.5	0.0487467
UQCC1	-	1931	20	33890369	33999944	METSIM.ADIPOSE.RNASEQ	4.9346	21719.3	0.0556019
UQCC1	-	1931	20	33890369	33999944	GTEx.Adipose_Subcutaneous	5.0166	31723.5	0.0812128
UQCC1	-	1931	20	33890369	33999944	GTEx.Adipose_Visceral_Omentum	5.03819	35087.6	0.0898249
UQCC	-	1931	20	33890383	33999833	TCGA.PRAD.TUMOR	4.9512	23438.8	0.0600038
UQCC1	chr20:33894582:33902491	1931	20	33894582	33902491	TCGA.PRAD_SP.TUMOR	4.93972	22235.2	0.0569224
UQCC1	chr20:33902568:33934967	1931	20	33902568	33934967	TCGA.PRAD_SP.TUMOR	5.00868	30575.3	0.0782735
UQCC1	chr20:33935075:33954360	1931	20	33935075	33954360	TCGA.PRAD_SP.TUMOR	5.05086	37233	0.0953172
UQCC1	chr20:33954417:33961987	1931	20	33954417	33961987	TCGA.PRAD_SP.TUMOR	4.88032	16959.9	0.0434177
UQCC1	chr20:33962059:33969721	1931	20	33962059	33969721	TCGA.PRAD_SP.TUMOR	4.96934	25481.3	0.0652327
UQCC1	chr20:33969828:33971841	1931	20	33969828	33971841	TCGA.PRAD_SP.TUMOR	4.71234	8026.22	0.0205473
ARFRP1	-	1952	20	62329994	62339365	CMC.BRAIN.RNASEQ	9.26068	5.24011e+16	0.922692
MCAT	-	2001	22	43528211	43539403	CMC.BRAIN.RNASEQ	9.55319	6.74523e+17	0.670989
MCAT	chr22:43529492:43533087	2001	22	43529492	43533087	TCGA.PRAD_SP.TUMOR	9.47251	3.30739e+17	0.329006
