# Supplementary material for: Large-scale transcriptome-wide association study identifies new prostate cancer risk regions
Source: Nat Commun. 2018 Oct 4;9:4079. doi: 10.1038/s41467-018-06302-1 (PMC6172280; doi:10.1038/s41467-018-06302-1)
Supplement: Supplementary file 9 — Supplementary Data 7 [file 41467_2018_6302_MOESM9_ESM.xlsx]

## Sheet: Supplementary Data 7
Gene	Block	Chr	Tx Start	Tx End	PIP
GRHL3	20	1	24600000	24700000	0.994603
CTSK	99	1	151000000	151000000	0.962711
C1orf43	102	1	154000000	154000000	0.0610772
RP11-422P24.10	102	1	154000000	154000000	0.139971
SLC39A1	102	1	154000000	154000000	0.153005
CREB3L4	102	1	154000000	154000000	0.210292
TPM3	102	1	154000000	154000000	0.370813
DCST2	103	1	155000000	155000000	0.973472
PIK3C2B	142	1	204000000	204000000	0.949748
RP11-430C7.5	143	1	205000000	205000000	1
SLC41A1	144	1	206000000	206000000	0.157034
RAB7L1	144	1	206000000	206000000	0.269531
NUCKS1	144	1	206000000	206000000	0.481589
GRHL1	188	2	10100000	10100000	0.974744
NOL10	189	2	10750000	10800000	0.998404
C2orf43	195	2	20900000	21000000	0.91074
HAAO	211	2	43000000	43000000	0.975112
EHBP1	223	2	62900000	63300000	0.999058
AC009501.4	224	2	63300000	63300000	0.999718
ACA59	225	2	64100000	64100000	0.105145
UGP2	225	2	64100000	64100000	0.881257
GGCX	237	2	85800000	85800000	0.910029
ITGA6	300	2	173000000	173000000	0.968689
CFLAR	326	2	202000000	202000000	0.0128436
ALS2CR12	326	2	202000000	202000000	0.312006
CASP8	326	2	202000000	202000000	0.581294
MLPH	356	2	238000000	238000000	0.940951
ANO7	360	2	242000000	242000000	0.999791
CHMP2B	422	3	87300000	87300000	0.991878
WDR52	435	3	113000000	113000000	1
EEFSEC	448	3	128000000	128000000	0.990844
ZBTB38	460	3	141000000	141000000	0.999838
MBNL1	470	3	152000000	152000000	0.99313
Y_RNA	59	3	152000000	152000000	0.999978
GPR160	484	3	170000000	170000000	0.131565
PHC3	484	3	170000000	170000000	0.864209
PDLIM5	566	4	95400000	95600000	0.997655
PPA2	573	4	106000000	106000000	0.996783
GSTCD	574	4	107000000	107000000	0.999403
IRX4	633	5	1880000	1880000	0.97441
COL23A1	756	5	178000000	178000000	0.9971
RP3-391O22.2	780	6	34600000	34600000	0.0922093
SNRPC	780	6	34700000	34700000	0.186238
UHRF1BP1	780	6	34800000	34800000	0.630369
FOXP4	786	6	41500000	41600000	0.999999
IMPG1	807	6	76600000	76800000	0.951599
SESN1	827	6	109000000	109000000	0.912289
RWDD1	833	6	117000000	117000000	1
RGS17	867	6	153000000	153000000	0.916274
WTAP	873	6	160000000	160000000	0.999667
SLC22A3	874	6	161000000	161000000	0.941242
TAX1BP1	905	7	27800000	27900000	0.999972
ASNS	951	7	97500000	97500000	0.999879
LMTK2	952	7	97700000	97800000	0.999383
LOXL2	1020	8	23200000	23200000	0.984764
NKX3-1	1021	8	23500000	23500000	1
EBF2	1022	8	25700000	25900000	1
RP11-89K10.1	1094	8	128000000	128000000	0.999727
PVT1	1095	8	129000000	129000000	1
FAM83H	1106	8	145000000	145000000	0.993563
HAUS6	1121	9	19100000	19100000	0.925994
RP11-384P7.7	1129	9	33700000	33700000	0.743248
UBE2R2	1129	9	33800000	33900000	0.180628
TLE4	1144	9	82300000	82300000	0.944022
MIR3911	1182	9	130000000	130000000	0.0712554
STXBP1	1182	9	130000000	130000000	0.852388
TOR1B	1185	9	133000000	133000000	0.0314326
USP20	1185	9	133000000	133000000	0.0923146
TOR1A	1185	9	133000000	133000000	0.261934
C9orf78	1185	9	133000000	133000000	0.528181
FAM21C	1225	10	46200000	46300000	0.990253
AGAP8	1229	10	51200000	51400000	1
NCOA4	1230	10	51600000	51600000	1
TRIM8	1269	10	104000000	104000000	0.970132
C10orf32	1270	10	105000000	105000000	0.14196
C10orf32-ASMT	1270	10	105000000	105000000	0.248335
CYP17A1-AS1	1270	10	105000000	105000000	0.586495
RP11-57H14.2	1275	10	115000000	115000000	0.959865
CTBP2	1287	10	127000000	127000000	0.999998
ASCL2	1297	11	2290000	2290000	1
RP11-554A11.9	1342	11	68900000	68900000	0.951898
C11orf30	1348	11	76200000	76300000	0.999999
MMP7	1363	11	102000000	102000000	0.939679
TM7SF3	1411	12	27100000	27100000	0.927788
TUBA1C	1427	12	49600000	49700000	0.0683939
RP11-161H23.5	1427	12	49700000	49700000	0.881955
EIF4B	1431	12	53400000	53400000	1
PIBF1	1530	13	73400000	73600000	0.992916
RP11-111A22.1	1631	15	40800000	40900000	0.995341
RMDN3	1632	15	41000000	41000000	0.326747
GCHFR	1632	15	41100000	41100000	0.672315
MAP2K1	1653	15	66700000	66800000	0.960693
MPHOSPH6	1735	16	82181403	82203831	0.90743
FAM57A	1742	17	638648	644143	0.945136
KDM6B	1749	17	7743233	7758114	0.686963
LOC284023	1749	17	7816639	7819265	0.258574
C17orf78	1770	17	35732984	35749662	1
SUPT4H1	1785	17	56422539	56429784	0.86821
RAD51C	1785	17	56769934	56811703	0.0329758
POLI	1839	18	51795774	51847636	0.905357
KDSR	1846	18	60994959	61034743	0.946868
CTD-3032J10.3	1873	19	17318053	17320395	0.172585
MYO9B	1873	19	17319391	17319723	0.796626
PPP1R14A	1888	19	38741877	38747231	0.99459
AC011526.1	1891	19	41960074	42006559	0.986121
UQCC1	1931	20	33890369	33999944	0.78534
UQCC	1931	20	3.38904e+07	33999889	0.135173
ARFRP1	1952	20	62329994	62339365	0.922692
MCAT	2001	22	4.35289e+07	43536245	0.999995
