# Supplementary material for: Large-scale transcriptome-wide association study identifies new prostate cancer risk regions
Source: Nat Commun. 2018 Oct 4;9:4079. doi: 10.1038/s41467-018-06302-1 (PMC6172280; doi:10.1038/s41467-018-06302-1)
Supplement: Supplementary file 10 — Supplementary Data 8 [file 41467_2018_6302_MOESM10_ESM.xlsx]

## Sheet: Supplementary Data 8
GO Category	Term	P-value
GO:0035563	positive regulation of chromatin binding	0.000492216
GO:0071763	nuclear membrane organization	0.000492216
GO:0051085	chaperone mediated protein folding requiring cofactor	0.000734915
GO:0070050	neuron cellular homeostasis	0.00102413
GO:0051084	'de novo' posttranslational protein folding	0.00263314
GO:0045944	positive regulation of transcription from RNA polymerase II promoter	0.00347378
GO:0007398	ectoderm development	0.00369998
GO:0006458	'de novo' protein folding	0.00429679
GO:0035561	regulation of chromatin binding	0.00429679
GO:0007034	vacuolar transport	0.00431867
GO:0045893	positive regulation of transcription, DNA-templated	0.00447375
GO:1903508	positive regulation of nucleic acid-templated transcription	0.00447375
GO:0046782	regulation of viral transcription	0.00475623
GO:1902680	positive regulation of RNA biosynthetic process	0.00537808
GO:0010939	regulation of necrotic cell death	0.00561415
GO:0051254	positive regulation of RNA metabolic process	0.00693973
GO:0016482	cytosolic transport	0.00703341
GO:0001504	neurotransmitter uptake	0.00709248
GO:0060706	cell differentiation involved in embryonic placenta development	0.00709248
GO:0006666	3-keto-sphinganine metabolic process	0.00710738
GO:0007066	female meiosis sister chromatid cohesion	0.00710738
GO:0010531	activation of JAK1 kinase activity	0.00710738
GO:0019046	release from viral latency	0.00710738
GO:0035935	androgen secretion	0.00710738
GO:0039513	suppression by virus of host catalytic activity	0.00710738
GO:0039516	modulation by virus of host catalytic activity	0.00710738
GO:0039650	suppression by virus of host cysteine-type endopeptidase activity involved in apoptotic process	0.00710738
GO:0042521	negative regulation of tyrosine phosphorylation of Stat4 protein	0.00710738
GO:0042526	positive regulation of tyrosine phosphorylation of Stat6 protein	0.00710738
GO:0043095	regulation of GTP cyclohydrolase I activity	0.00710738
GO:0043105	negative regulation of GTP cyclohydrolase I activity	0.00710738
GO:0048561	establishment of organ orientation	0.00710738
GO:0051615	histamine uptake	0.00710738
GO:0052053	negative regulation by symbiont of host catalytic activity	0.00710738
GO:0052148	modulation by symbiont of host catalytic activity	0.00710738
GO:0070981	L-asparagine biosynthetic process	0.00710738
GO:0070982	L-asparagine metabolic process	0.00710738
GO:0071557	histone H3-K27 demethylation	0.00710738
GO:1900244	positive regulation of synaptic vesicle endocytosis	0.00710738
GO:1905255	regulation of RNA binding transcription factor activity	0.00710738
GO:1990968	modulation by host of RNA binding by virus	0.00710738
GO:1990969	modulation by host of viral RNA-binding transcription factor activity	0.00710738
GO:2000813	negative regulation of barbed-end actin filament capping	0.00710738
GO:2000834	regulation of androgen secretion	0.00710738
GO:2000836	positive regulation of androgen secretion	0.00710738
GO:0010557	positive regulation of macromolecule biosynthetic process	0.00754128
GO:0001892	embryonic placenta development	0.00806492
GO:0051225	spindle assembly	0.00885395
GO:2001237	negative regulation of extrinsic apoptotic signaling pathway	0.00885395
GO:0071496	cellular response to external stimulus	0.0101409
GO:1902042	negative regulation of extrinsic apoptotic signaling pathway via death domain receptors	0.0105133
GO:0010628	positive regulation of gene expression	0.0109816
GO:0044380	protein localization to cytoskeleton	0.0114619
GO:1902186	regulation of viral release from host cell	0.0114619
GO:0001505	regulation of neurotransmitter levels	0.0116796
GO:0016197	endosomal transport	0.011775
GO:0015872	dopamine transport	0.0134672
GO:0045104	intermediate filament cytoskeleton organization	0.0134672
GO:1902803	regulation of synaptic vesicle transport	0.0134672
GO:1903900	regulation of viral life cycle	0.0136982
GO:0006529	asparagine biosynthetic process	0.0141649
GO:0007412	axon target recognition	0.0141649
GO:0010961	cellular magnesium ion homeostasis	0.0141649
GO:0018277	protein deamination	0.0141649
GO:0019050	suppression by virus of host apoptotic process	0.0141649
GO:0019255	glucose 1-phosphate metabolic process	0.0141649
GO:0031393	negative regulation of prostaglandin biosynthetic process	0.0141649
GO:0039506	modulation by virus of host molecular function	0.0141649
GO:0039507	suppression by virus of host molecular function	0.0141649
GO:0039526	modulation by virus of host apoptotic process	0.0141649
GO:0042505	tyrosine phosphorylation of Stat6 protein	0.0141649
GO:0042525	regulation of tyrosine phosphorylation of Stat6 protein	0.0141649
GO:0044868	modulation by host of viral molecular function	0.0141649
GO:0048560	establishment of anatomical structure orientation	0.0141649
GO:0052056	negative regulation by symbiont of host molecular function	0.0141649
GO:0052199	negative regulation of catalytic activity in other organism involved in symbiotic interaction	0.0141649
GO:0060382	regulation of DNA strand elongation	0.0141649
GO:0060664	epithelial cell proliferation involved in salivary gland morphogenesis	0.0141649
GO:0060708	spongiotrophoblast differentiation	0.0141649
GO:0061763	multivesicular body-lysosome fusion	0.0141649
GO:0071344	diphosphate metabolic process	0.0141649
GO:0071898	regulation of estrogen receptor binding	0.0141649
GO:0071899	negative regulation of estrogen receptor binding	0.0141649
GO:0097010	eukaryotic translation initiation factor 4F complex assembly	0.0141649
GO:1901740	negative regulation of myoblast fusion	0.0141649
GO:1903423	positive regulation of synaptic vesicle recycling	0.0141649
GO:2000812	regulation of barbed-end actin filament capping	0.0141649
GO:0031328	positive regulation of cellular biosynthetic process	0.0145202
GO:0045103	intermediate filament-based process	0.0145228
GO:0019076	viral release from host cell	0.015613
GO:0050873	brown fat cell differentiation	0.015613
GO:0007051	spindle organization	0.015626
GO:0009891	positive regulation of biosynthetic process	0.0169089
GO:0043009	chordate embryonic development	0.0173335
GO:0045931	positive regulation of mitotic cell cycle	0.0173682
GO:1903902	positive regulation of viral life cycle	0.0173682
GO:0009792	embryo development ending in birth or egg hatching	0.0177932
GO:0007080	mitotic metaphase plate congression	0.017895
GO:0035966	response to topologically incorrect protein	0.0179487
GO:0051173	positive regulation of nitrogen compound metabolic process	0.018212
GO:0001701	in utero embryonic development	0.0190598
GO:0060711	labyrinthine layer development	0.0190858
GO:0045022	early endosome to late endosome transport	0.0203091
GO:0030048	actin filament-based movement	0.0205042
GO:0044033	multi-organism metabolic process	0.020578
GO:0001957	intramembranous ossification	0.0211728
GO:0006065	UDP-glucuronate biosynthetic process	0.0211728
GO:0010626	negative regulation of Schwann cell proliferation	0.0211728
GO:0019805	quinolinate biosynthetic process	0.0211728
GO:0031427	response to methotrexate	0.0211728
GO:0031630	regulation of synaptic vesicle fusion to presynaptic membrane	0.0211728
GO:0033668	negative regulation by symbiont of host apoptotic process	0.0211728
GO:0034242	negative regulation of syncytium formation by plasma membrane fusion	0.0211728
GO:0035822	gene conversion	0.0211728
GO:0036072	direct ossification	0.0211728
GO:0043420	anthranilate metabolic process	0.0211728
GO:0052041	negative regulation by symbiont of host programmed cell death	0.0211728
GO:0052203	modulation of catalytic activity in other organism involved in symbiotic interaction	0.0211728
GO:0052422	modulation by host of symbiont catalytic activity	0.0211728
GO:0052428	modification by host of symbiont molecular function	0.0211728
GO:0052490	negative regulation by organism of programmed cell death in other organism involved in symbiotic interaction	0.0211728
GO:0060715	syncytiotrophoblast cell differentiation involved in labyrinthine layer development	0.0211728
GO:0061589	calcium activated phosphatidylserine scrambling	0.0211728
GO:1900242	regulation of synaptic vesicle endocytosis	0.0211728
GO:1902805	positive regulation of synaptic vesicle transport	0.0211728
GO:1903800	positive regulation of production of miRNAs involved in gene silencing by miRNA	0.0211728
GO:0006357	regulation of transcription from RNA polymerase II promoter	0.0215022
GO:0010803	regulation of tumor necrosis factor-mediated signaling pathway	0.0215644
GO:0061077	chaperone-mediated protein folding	0.0215644
GO:0070265	necrotic cell death	0.0228511
GO:0098927	vesicle-mediated transport between endosomal compartments	0.0228511
GO:0048524	positive regulation of viral process	0.0232227
GO:0045935	positive regulation of nucleobase-containing compound metabolic process	0.0246119
GO:0051310	metaphase plate congression	0.0255171
GO:0090307	mitotic spindle assembly	0.0268953
GO:0000395	mRNA 5'-splice site recognition	0.0281314
GO:0006528	asparagine metabolic process	0.0281314
GO:0010624	regulation of Schwann cell proliferation	0.0281314
GO:0010668	ectodermal cell differentiation	0.0281314
GO:0014866	skeletal myofibril assembly	0.0281314
GO:0032510	endosome to lysosome transport via multivesicular body sorting pathway	0.0281314
GO:0032815	negative regulation of natural killer cell activation	0.0281314
GO:0034354	'de novo' NAD biosynthetic process from tryptophan	0.0281314
GO:0042504	tyrosine phosphorylation of Stat4 protein	0.0281314
GO:0042519	regulation of tyrosine phosphorylation of Stat4 protein	0.0281314
GO:0044359	modulation of molecular function in other organism	0.0281314
GO:0044362	negative regulation of molecular function in other organism	0.0281314
GO:0044531	modulation of programmed cell death in other organism	0.0281314
GO:0044532	modulation of apoptotic process in other organism	0.0281314
GO:0046398	UDP-glucuronate metabolic process	0.0281314
GO:0046874	quinolinate metabolic process	0.0281314
GO:0048386	positive regulation of retinoic acid receptor signaling pathway	0.0281314
GO:0051584	regulation of dopamine uptake involved in synaptic transmission	0.0281314
GO:0051940	regulation of catecholamine uptake involved in synaptic transmission	0.0281314
GO:0052040	modulation by symbiont of host programmed cell death	0.0281314
GO:0052055	modulation by symbiont of host molecular function	0.0281314
GO:0052150	modulation by symbiont of host apoptotic process	0.0281314
GO:0052204	negative regulation of molecular function in other organism involved in symbiotic interaction	0.0281314
GO:0052205	modulation of molecular function in other organism involved in symbiotic interaction	0.0281314
GO:0052248	modulation of programmed cell death in other organism involved in symbiotic interaction	0.0281314
GO:0052433	modulation by organism of apoptotic process in other organism involved in symbiotic interaction	0.0281314
GO:0061588	calcium activated phospholipid scrambling	0.0281314
GO:0061590	calcium activated phosphatidylcholine scrambling	0.0281314
GO:0061591	calcium activated galactosylceramide scrambling	0.0281314
GO:0090170	regulation of Golgi inheritance	0.0281314
GO:1905214	regulation of RNA binding	0.0281314
GO:2000370	positive regulation of clathrin-dependent endocytosis	0.0281314
GO:0050434	positive regulation of viral transcription	0.0283031
GO:0051851	modification by host of symbiont morphology or physiology	0.0283031
GO:1902850	microtubule cytoskeleton organization involved in mitosis	0.0283031
GO:0001890	placenta development	0.0284293
GO:0009790	embryo development	0.0289844
GO:0009611	response to wounding	0.0292168
GO:0051937	catecholamine transport	0.0297398
GO:0030101	natural killer cell activation	0.0312052
GO:0051702	interaction with symbiont	0.0312052
GO:0048608	reproductive structure development	0.0320525
GO:0051588	regulation of neurotransmitter transport	0.0326986
GO:1902041	regulation of extrinsic apoptotic signaling pathway via death domain receptors	0.0326986
GO:0061458	reproductive system development	0.0330115
GO:0030522	intracellular receptor signaling pathway	0.0333938
GO:0010807	regulation of synaptic vesicle priming	0.0350413
GO:0016188	synaptic vesicle maturation	0.0350413
GO:0017062	respiratory chain complex III assembly	0.0350413
GO:0031392	regulation of prostaglandin biosynthetic process	0.0350413
GO:0032229	negative regulation of synaptic transmission, GABAergic	0.0350413
GO:0034551	mitochondrial respiratory chain complex III assembly	0.0350413
GO:0035385	Roundabout signaling pathway	0.0350413
GO:0035897	proteolysis in other organism	0.0350413
GO:0043569	negative regulation of insulin-like growth factor receptor signaling pathway	0.0350413
GO:0044829	positive regulation by host of viral genome replication	0.0350413
GO:0045144	meiotic sister chromatid segregation	0.0350413
GO:0051177	meiotic sister chromatid cohesion	0.0350413
GO:0060440	trachea formation	0.0350413
GO:0060992	response to fungicide	0.0350413
GO:0071286	cellular response to magnesium ion	0.0350413
GO:0097033	mitochondrial respiratory chain complex III biogenesis	0.0350413
GO:1903421	regulation of synaptic vesicle recycling	0.0350413
GO:2000833	positive regulation of steroid hormone secretion	0.0350413
GO:2001279	regulation of unsaturated fatty acid biosynthetic process	0.0350413
GO:0030574	collagen catabolic process	0.0357679
GO:0098657	import into cell	0.0357679
GO:0048568	embryonic organ development	0.0365086
GO:0009888	tissue development	0.0366384
GO:2001236	regulation of extrinsic apoptotic signaling pathway	0.036853
GO:0010256	endomembrane system organization	0.0382118
GO:0042060	wound healing	0.0385641
GO:0030521	androgen receptor signaling pathway	0.0389441
GO:0035690	cellular response to drug	0.0389441
GO:0050000	chromosome localization	0.0389441
GO:0051303	establishment of chromosome localization	0.0389441
GO:0006997	nucleus organization	0.0396035
GO:0006011	UDP-glucose metabolic process	0.0419025
GO:0007135	meiosis II	0.0419025
GO:0010960	magnesium ion homeostasis	0.0419025
GO:0014010	Schwann cell proliferation	0.0419025
GO:0014732	skeletal muscle atrophy	0.0419025
GO:0030050	vesicle transport along actin filament	0.0419025
GO:0035878	nail development	0.0419025
GO:0035907	dorsal aorta development	0.0419025
GO:0036462	TRAIL-activated apoptotic signaling pathway	0.0419025
GO:0042148	strand invasion	0.0419025
GO:0046628	positive regulation of insulin receptor signaling pathway	0.0419025
GO:0060770	negative regulation of epithelial cell proliferation involved in prostate gland development	0.0419025
GO:0070131	positive regulation of mitochondrial translation	0.0419025
GO:0071481	cellular response to X-ray	0.0419025
GO:0071550	death-inducing signaling complex assembly	0.0419025
GO:0080009	mRNA methylation	0.0419025
GO:1900121	negative regulation of receptor binding	0.0419025
GO:0015844	monoamine transport	0.0422237
GO:0035967	cellular response to topologically incorrect protein	0.0424559
GO:0046394	carboxylic acid biosynthetic process	0.0433277
GO:0050792	regulation of viral process	0.0433277
GO:0044243	multicellular organism catabolic process	0.0439011
GO:0044271	cellular nitrogen compound biosynthetic process	0.0449576
GO:0048736	appendage development	0.0454091
GO:0060173	limb development	0.0454091
GO:0009991	response to extracellular stimulus	0.0459284
GO:0006366	transcription from RNA polymerase II promoter	0.0483555
GO:0000730	DNA recombinase assembly	0.0487156
GO:0006569	tryptophan catabolic process	0.0487156
GO:0014891	striated muscle atrophy	0.0487156
GO:0034627	'de novo' NAD biosynthetic process	0.0487156
GO:0035542	regulation of SNARE complex assembly	0.0487156
GO:0042436	indole-containing compound catabolic process	0.0487156
GO:0042532	negative regulation of tyrosine phosphorylation of STAT protein	0.0487156
GO:0045003	double-strand break repair via synthesis-dependent strand annealing	0.0487156
GO:0046218	indolalkylamine catabolic process	0.0487156
GO:0051583	dopamine uptake involved in synaptic transmission	0.0487156
GO:0051934	catecholamine uptake involved in synaptic transmission	0.0487156
GO:0060020	Bergmann glial cell differentiation	0.0487156
GO:0060253	negative regulation of glial cell proliferation	0.0487156
GO:0061029	eyelid development in camera-type eye	0.0487156
GO:0072321	chaperone-mediated protein transport	0.0487156
GO:0090493	catecholamine uptake	0.0487156
GO:0090494	dopamine uptake	0.0487156
GO:0097202	activation of cysteine-type endopeptidase activity	0.0487156
GO:0043484	regulation of RNA splicing	0.0490789
